# Supplementary material for: Shared regulation and functional relevance of local gene co-expression revealed by single cell analysis
Source: Commun Biol. 2022 Aug 26;5:876. doi: 10.1038/s42003-022-03831-w (PMC9418141; doi:10.1038/s42003-022-03831-w)
Supplement: Supplementary file 4 — Supplementary Data 1 [file 42003_2022_3831_MOESM4_ESM.xlsx]

## Sheet: readme
Supplementary Data 1: list of single cell co-expressed gene pairs (scCOPs) in iPSC and LCL, as well as bulk COPs in iPSC.

## Sheet: iPSC_scCOPs
List of scCOPs (signficantly co-expressed gene pairs) detected across 87 iPSC lines. Genes are identified by ENSEMBL IDs, gene name and TSS. 'n_ind' stands for the total number of individuals where the scCOP is found. 'n_exp' stands for the total number of individual-experiments where the scCOP is found. Minimum, mean and maximum correlatin is reported. 'in_bulk' refers to the scCOP also being fo…
chr	gene1	gene1_name	gene1_tss	gene2	gene2_name	gene2_tss	n_ind	n_exp	min_corr	mean_corr	max_corr	in_bulk	ind_exp
1	ENSG00000000457	SCYL3	169863408	ENSG00000075945	KIFAP3	170054349	1	1	0.66	0.66	0.66	0	naah_2-24352_2
1	ENSG00000000460	C1orf112	169631245	ENSG00000117479	SLC19A2	169455241	1	1	0.51	0.51	0.51	0	melw_2-25475_7
1	ENSG00000000938	FGR	27961788	ENSG00000175793	SFN	27189633	1	1	0.52	0.52	0.52	0	poih_4-22607_6
1	ENSG00000004455	AK2	33546597	ENSG00000084623	EIF3I	32687529	1	1	0.54	0.54	0.54	0	feec_2-24353_6
1	ENSG00000007341	ST7L	113163447	ENSG00000197852	FAM212B	112298446	1	1	0.47	0.47	0.47	0	qorq_2-24353_6
1	ENSG00000007923	DNAJC11	6761984	ENSG00000097021	ACOT7	6454451	1	1	0.64	0.64	0.64	0	mita_2-24086_8
1	ENSG00000009307	CSDE1	115301297	ENSG00000213281	NRAS	115259515	1	2	0.48	0.48	0.48	0	sehl_6-24475_3, sehl_6-24475_3
1	ENSG00000009780	FAM76A	28052490	ENSG00000130775	THEMIS2	28199055	1	1	0.79	0.79	0.79	0	heth_1-21672_1
1	ENSG00000009790	TRAF3IP3	209929377	ENSG00000162757	C1orf74	209957904	3	5	0.27	0.43	0.61	0	jejf_2-25271_8, joxm_1-24475_5, joxm_1-24475_5, joxm_1-25262_8, kuxp_1-25475_7
1	ENSG00000010932	FMO1	171217638	ENSG00000117507	FMO6P	171106879	1	2	0.87	0.87	0.87	0	kajh_3-24475_1, kajh_3-24475_1
1	ENSG00000011009	LYPLA2	24117460	ENSG00000125944	HNRNPR	23670829	1	1	0.8	0.8	0.8	0	miaj_6-24327_6
1	ENSG00000011009	LYPLA2	24117460	ENSG00000142676	RPL11	24018269	2	3	0.49	0.55	0.59	0	datg_2-24475_3, qunz_3-25476_7, qunz_3-25476_7
1	ENSG00000023909	GCLM	94374966	ENSG00000122483	CCDC18	93645476	1	1	0.43	0.43	0.43	0	pahc_4-25013_6
1	ENSG00000035687	ADSS	244615436	ENSG00000153187	HNRNPU	245027844	2	2	0.54	0.56	0.57	0	iezw_2-24475_7, nocf_2-24475_8
1	ENSG00000041988	THAP3	6684926	ENSG00000187017	ESPN	6484848	1	2	0.77	0.77	0.77	0	qoog_4-24475_1, qoog_4-24475_1
1	ENSG00000053372	MRTO4	19578033	ENSG00000159423	ALDH4A1	19229275	1	1	0.58	0.58	0.58	0	vass_1-24722_4
1	ENSG00000055070	SZRD1	16679070	ENSG00000162458	FBLIM1	16083102	1	1	0.43	0.43	0.43	0	nudd_1-24475_3
1	ENSG00000055732	MCOLN3	85514182	ENSG00000153898	MCOLN2	85462796	1	1	0.7	0.7	0.7	1	oicx_6-24327_7
1	ENSG00000064703	DDX20	112297867	ENSG00000116459	ATP5F1	111991486	1	1	0.44	0.44	0.44	0	oaqd_3-21843_2
1	ENSG00000065978	YBX1	43148098	ENSG00000117395	EBNA1BP2	43736607	1	2	0.52	0.52	0.52	0	guss_1-23794_1, guss_1-23794_1
1	ENSG00000066027	PPP2R5A	212458879	ENSG00000136643	RPS6KC1	213224589	1	1	0.7	0.7	0.7	0	hegp_3-24351_3
1	ENSG00000066027	PPP2R5A	212458879	ENSG00000170385	SLC30A1	211752084	1	2	0.94	0.94	0.94	0	nocf_2-24086_8, nocf_2-24086_8
1	ENSG00000066279	ASPM	197115824	ENSG00000177888	ZBTB41	197169672	1	1	0.44	0.44	0.44	0	guss_1-23794_1
1	ENSG00000066557	LRRC40	70671303	ENSG00000132485	ZRANB2	71546980	1	1	0.62	0.62	0.62	0	aowh_2-24352_2
1	ENSG00000067704	IARS2	220267444	ENSG00000136628	EPRS	220220000	1	2	0.61	0.61	0.61	0	poih_4-22607_6, poih_4-22607_6
1	ENSG00000069712	KIAA1107	92632542	ENSG00000189195	BTBD8	92545862	25	57	0.4	0.62	0.88	0	bokz_5-24252_5, bokz_5-24252_5, datg_2-24252_5, datg_2-24475_3, datg_2-24475_3, eipl_1-25013_6, jejf_2-25271_8, jejf_2-25271_8, joxm_1-24475_5, joxm_1-25262_8, joxm_1-25262_8, juuy_2-25271_7, letw_1-24327_6, letw_1-24327_6, nudd_1-23794_1, nudd_1-23794_1, nudd_1-24252_5, nudd_1-24252_5, oaqd_3-21843_2, paab_4-21843_2, paab_4-21843_2, paab_4-23794_1, paab_4-23794_1, paab_4-24353_6, paab_4-24353_6,…
1	ENSG00000070759	TESK2	45956872	ENSG00000142945	KIF2C	45205490	2	3	0.52	0.62	0.67	0	guss_1-24475_3, guss_1-24475_3, poih_4-24327_6
1	ENSG00000070785	EIF2B3	45452282	ENSG00000142937	RPS8	45240923	1	1	0.64	0.64	0.64	0	aowh_2-22607_6
1	ENSG00000074800	ENO1	8939308	ENSG00000116288	PARK7	8014351	11	23	0.34	0.51	0.69	0	datg_2-24475_3, datg_2-24475_3, fejf_2-24475_8, fejf_2-24475_8, kuxp_1-25476_7, letw_1-24327_6, letw_1-24327_6, meue_4-24352_2, meue_4-24352_2, qunz_3-25476_7, qunz_3-25476_7, sehl_6-24475_3, sehl_6-24475_3, sojd_3-24722_4, sojd_3-24722_4, sojd_3-25262_5, sojd_3-25262_5, vass_1-25262_5, vass_1-25262_5, yelp_3-25475_7, yelp_3-25475_7, zapk_3-25476_4, zapk_3-25476_4
1	ENSG00000074964	ARHGEF10L	17866330	ENSG00000179023	KLHDC7A	18807424	1	2	0.34	0.34	0.34	0	sojd_3-25262_5, sojd_3-25262_5
1	ENSG00000076864	RAP1GAP	21995801	ENSG00000142798	HSPG2	22263790	1	2	0.6	0.6	0.6	0	seru_1-22606_1, seru_1-22606_1
1	ENSG00000077157	PPP1R12B	202317827	ENSG00000174307	PHLDA3	201438365	1	1	0.78	0.78	0.78	0	hegp_3-24351_3
1	ENSG00000077254	USP33	78225537	ENSG00000142892	PIGK	77685115	1	2	0.44	0.44	0.44	0	yelp_3-25476_7, yelp_3-25476_7
1	ENSG00000078369	GNB1	1822495	ENSG00000197785	ATAD3A	1447531	1	2	0.62	0.62	0.62	0	qehq_3-25271_7, qehq_3-25271_7
1	ENSG00000078618	NRD1	52344477	ENSG00000182183	FAM159A	53099016	1	1	0.56	0.56	0.56	0	iiyk_4-24327_6
1	ENSG00000078808	SDF4	1167411	ENSG00000162585	C1orf86	2144159	3	5	0.39	0.44	0.45	0	guss_1-24086_8, guss_1-24086_8, oibg_1-24086_8, pelm_3-25476_4, pelm_3-25476_4
1	ENSG00000078900	TP73	3569084	ENSG00000169598	DFFB	3773845	1	2	0.95	0.95	0.95	0	heth_1-24475_5, heth_1-24475_5
1	ENSG00000081019	RSBN1	114355098	ENSG00000118655	DCLRE1B	114447763	1	1	0.83	0.83	0.83	0	keui_1-24352_2
1	ENSG00000081870	HSPB11	54411602	ENSG00000116221	MRPL37	54649714	1	1	0.57	0.57	0.57	0	aowh_2-22607_6
1	ENSG00000081870	HSPB11	54411602	ENSG00000243725	TTC4	55181495	1	1	0.57	0.57	0.57	0	paab_4-21843_2
1	ENSG00000083444	PLOD1	11994262	ENSG00000116670	MAD2L2	11751707	1	1	0.7	0.7	0.7	0	naah_2-24352_2
1	ENSG00000084072	PPIE	40157854	ENSG00000168653	NDUFS5	39491990	4	5	0.4	0.52	0.57	0	juuy_2-25271_8, juuy_2-25271_8, nudd_1-24475_3, qunz_3-25476_7, tolg_6-24722_4
1	ENSG00000084073	ZMPSTE24	40723779	ENSG00000131238	PPT1	40563375	1	2	0.46	0.46	0.46	1	jogf_2-21672_1, jogf_2-21672_1
1	ENSG00000084073	ZMPSTE24	40723779	ENSG00000171793	CTPS1	41445007	1	2	0.51	0.51	0.51	0	guss_1-23794_1, guss_1-23794_1
1	ENSG00000084623	EIF3I	32687529	ENSG00000121766	ZCCHC17	31769842	1	1	0.5	0.5	0.5	1	meue_4-24352_2
1	ENSG00000084623	EIF3I	32687529	ENSG00000162517	PEF1	32110497	1	2	0.43	0.43	0.43	0	jogf_2-21672_1, jogf_2-21672_1
1	ENSG00000085491	SLC25A24	108743471	ENSG00000121940	CLCC1	109506111	2	3	0.4	0.68	0.82	0	eiwy_1-24475_1, eiwy_1-24475_1, nudd_1-24475_3
1	ENSG00000085831	TTC39A	51810788	ENSG00000142700	DMRTA2	50889172	1	1	0.24	0.24	0.24	0	joxm_1-25262_8
1	ENSG00000085999	RAD54L	46713360	ENSG00000132780	NASP	46049518	2	3	0.39	0.48	0.66	0	joxm_1-24475_5, joxm_1-24475_5, vass_1-25262_5
1	ENSG00000088035	ALG6	63833261	ENSG00000125703	ATG4C	63249806	1	2	0.54	0.54	0.54	0	melw_2-25476_7, melw_2-25476_7
1	ENSG00000088035	ALG6	63833261	ENSG00000185483	ROR1	64239693	1	2	0.96	0.96	0.96	0	bezi_1-25262_8, bezi_1-25262_8
1	ENSG00000088280	ASAP3	23811061	ENSG00000179546	HTR1D	23521222	1	1	0.65	0.65	0.65	0	datg_2-23794_1
1	ENSG00000090273	NUDC	27226729	ENSG00000158062	UBXN11	26644854	1	1	0.57	0.57	0.57	0	rutc_2-24327_6
1	ENSG00000090273	NUDC	27226729	ENSG00000181773	GPR3	27719148	1	1	0.34	0.34	0.34	0	joxm_1-24475_5
1	ENSG00000090273	NUDC	27226729	ENSG00000198830	HMGN2	26798941	9	20	0.34	0.52	0.8	0	aowh_2-22607_6, datg_2-24475_3, datg_2-24475_3, jogf_2-21672_1, jogf_2-21672_1, joxm_1-24475_5, joxm_1-25262_8, joxm_1-25262_8, naah_2-22607_6, naah_2-22607_6, paab_4-24353_6, paab_4-24353_6, sehl_6-24475_3, sehl_6-24475_3, sojd_3-25262_5, sojd_3-25262_5, yelp_3-25475_7, yelp_3-25475_7, yelp_3-25476_7, yelp_3-25476_7
1	ENSG00000092621	PHGDH	120202421	ENSG00000188610	FAM72B	120837756	1	2	0.73	0.73	0.73	0	qoog_4-24475_1, qoog_4-24475_1
1	ENSG00000092969	TGFB2	218519577	ENSG00000228208	C1orf143	218683438	1	2	0.71	0.71	0.71	0	nocf_2-24475_8, nocf_2-24475_8
1	ENSG00000097021	ACOT7	6454451	ENSG00000116251	RPL22	6269449	1	2	0.36	0.36	0.36	0	sojd_3-24722_4, sojd_3-24722_4
1	ENSG00000097021	ACOT7	6454451	ENSG00000204859	ZBTB48	6640061	1	1	0.57	0.57	0.57	0	wuye_2-25262_8
1	ENSG00000097046	CDC7	91966408	ENSG00000174842	GLMN	92764544	1	2	0.65	0.65	0.65	0	guss_1-24353_6, guss_1-24353_6
1	ENSG00000097096	SYDE2	85666729	ENSG00000142871	CYR61	86046444	1	2	0.54	0.54	0.54	0	poih_4-22607_6, poih_4-22607_6
1	ENSG00000116133	DHCR24	55352891	ENSG00000169174	PCSK9	55505221	6	14	0.41	0.51	0.72	0	eesb_1-25475_7, eipl_1-25013_6, eipl_1-25013_6, joxm_1-24475_5, joxm_1-24475_5, joxm_1-25262_8, joxm_1-25262_8, juuy_2-25271_7, juuy_2-25271_7, juuy_2-25271_8, juuy_2-25271_8, nudd_1-24475_3, zapk_3-25476_4, zapk_3-25476_4
1	ENSG00000116161	CACYBP	174968300	ENSG00000120333	MRPS14	174992561	1	1	0.45	0.45	0.45	0	meue_4-24352_2
1	ENSG00000116198	CEP104	3773778	ENSG00000162591	MEGF6	3528059	1	2	0.61	0.61	0.61	0	wahn_1-24475_8, wahn_1-24475_8
1	ENSG00000116213	WRAP73	3569325	ENSG00000169598	DFFB	3773845	1	1	0.37	0.37	0.37	0	yelp_3-25475_7
1	ENSG00000116221	MRPL37	54649714	ENSG00000162384	C1orf123	53686289	1	2	0.56	0.56	0.56	0	paab_4-24353_6, paab_4-24353_6
1	ENSG00000116251	RPL22	6269449	ENSG00000171735	CAMTA1	6845384	2	2	0.41	0.49	0.57	0	sehl_6-24327_7, yelp_3-25475_7
1	ENSG00000116254	CHD5	6240183	ENSG00000158286	RNF207	6265535	1	1	0.73	0.73	0.73	0	sita_1-21843_2
1	ENSG00000116254	CHD5	6240183	ENSG00000158292	GPR153	6321035	1	1	0.75	0.75	0.75	0	pipw_5-25271_8
1	ENSG00000116266	STXBP3	109289296	ENSG00000197780	TAF13	109618624	1	1	0.45	0.45	0.45	0	zapk_3-24842_6
1	ENSG00000116337	AMPD2	110158726	ENSG00000162775	RBM15	110881128	1	2	0.47	0.47	0.47	0	pelm_3-24842_6, pelm_3-24842_6
1	ENSG00000116350	SRSF4	29508499	ENSG00000159023	EPB41	29213603	1	2	0.64	0.64	0.64	0	eesb_1-25475_7, eesb_1-25475_7
1	ENSG00000116406	EDEM3	184724047	ENSG00000198756	COLGALT2	184006863	1	2	0.5	0.5	0.5	0	oaqd_3-21843_2, oaqd_3-21843_2
1	ENSG00000116455	WDR77	111991998	ENSG00000116459	ATP5F1	111991486	1	1	0.4	0.4	0.4	0	qorq_2-23794_1
1	ENSG00000116459	ATP5F1	111991486	ENSG00000116473	RAP1A	112084840	1	1	0.57	0.57	0.57	0	wuye_2-25262_8
1	ENSG00000116521	SCAMP3	155232221	ENSG00000173207	CKS1B	154947129	1	1	0.74	0.74	0.74	0	xojn_3-25013_6
1	ENSG00000116584	ARHGEF2	155976861	ENSG00000143294	PRCC	156720402	1	1	0.43	0.43	0.43	0	jogf_2-21672_1
1	ENSG00000116584	ARHGEF2	155976861	ENSG00000163374	YY1AP1	155658791	1	1	0.7	0.7	0.7	0	aoxv_3-25476_7
1	ENSG00000116586	LAMTOR2	156024543	ENSG00000160752	FDPS	155278539	1	1	0.67	0.67	0.67	0	aowh_2-24352_2
1	ENSG00000116586	LAMTOR2	156024543	ENSG00000160783	PMF1	156182784	1	2	0.5	0.5	0.5	0	qorq_2-24353_6, qorq_2-24353_6
1	ENSG00000116586	LAMTOR2	156024543	ENSG00000160789	LMNA	156052364	1	1	0.34	0.34	0.34	0	sojd_3-24722_4
1	ENSG00000116586	LAMTOR2	156024543	ENSG00000163382	APOA1BP	156561554	1	2	0.5	0.5	0.5	0	guss_1-24086_8, guss_1-24086_8
1	ENSG00000116586	LAMTOR2	156024543	ENSG00000163479	SSR2	155990750	1	1	0.56	0.56	0.56	0	tolg_6-25262_5
1	ENSG00000116586	LAMTOR2	156024543	ENSG00000179085	DPM3	155113071	1	1	0.69	0.69	0.69	0	aowh_2-24352_2
1	ENSG00000116586	LAMTOR2	156024543	ENSG00000183856	IQGAP3	156542396	1	2	0.49	0.49	0.49	0	zerv_8-24475_7, zerv_8-24475_7
1	ENSG00000116649	SRM	11120081	ENSG00000116661	FBXO2	11715842	1	2	0.48	0.48	0.48	0	guss_1-24086_8, guss_1-24086_8
1	ENSG00000116649	SRM	11120081	ENSG00000116670	MAD2L2	11751707	1	1	0.58	0.58	0.58	0	qaqx_1-24722_4
1	ENSG00000116649	SRM	11120081	ENSG00000142657	PGD	10458649	1	2	0.44	0.44	0.44	0	eipl_1-25013_6, eipl_1-25013_6
1	ENSG00000116649	SRM	11120081	ENSG00000177674	AGTRAP	11796141	2	2	0.33	0.49	0.65	0	aowh_2-24352_2, joxm_1-24475_5
1	ENSG00000116661	FBXO2	11715842	ENSG00000116670	MAD2L2	11751707	2	3	0.46	0.47	0.48	0	datg_2-24475_3, nudd_1-24475_3, nudd_1-24475_3
1	ENSG00000116661	FBXO2	11715842	ENSG00000132879	FBXO44	11714432	1	2	0.69	0.69	0.69	0	cuhk_2-24351_3, cuhk_2-24351_3
1	ENSG00000116661	FBXO2	11715842	ENSG00000162496	DHRS3	12677737	1	2	0.5	0.5	0.5	0	datg_2-24475_3, datg_2-24475_3
1	ENSG00000116667	C1orf21	184356192	ENSG00000116679	IVNS1ABP	185286461	1	1	0.69	0.69	0.69	0	keui_1-22607_6
1	ENSG00000116667	C1orf21	184356192	ENSG00000198756	COLGALT2	184006863	1	1	0.62	0.62	0.62	0	oicx_6-24327_7
1	ENSG00000116670	MAD2L2	11751707	ENSG00000162490	DRAXIN	11751786	1	1	0.55	0.55	0.55	1	datg_2-24252_5
1	ENSG00000116670	MAD2L2	11751707	ENSG00000162496	DHRS3	12677737	2	3	0.46	0.52	0.55	0	datg_2-24475_3, nudd_1-24353_6, nudd_1-24353_6
1	ENSG00000116670	MAD2L2	11751707	ENSG00000177674	AGTRAP	11796141	3	5	0.48	0.54	0.63	0	jogf_2-21672_1, jogf_2-21672_1, juuy_2-25271_8, qaqx_1-24722_4, qaqx_1-24722_4
1	ENSG00000116675	DNAJC6	65713902	ENSG00000162433	AK4	65613232	1	1	0.37	0.37	0.37	0	oibg_1-24086_8
1	ENSG00000116679	IVNS1ABP	185286461	ENSG00000121481	RNF2	185014496	1	2	0.57	0.57	0.57	0	poih_4-24352_2, poih_4-24352_2
1	ENSG00000116729	WLS	68698803	ENSG00000172380	GNG12	68299150	1	2	0.6	0.6	0.6	0	nocf_2-24475_8, nocf_2-24475_8
1	ENSG00000116747	TROVE2	193028552	ENSG00000116750	UCHL5	193029237	1	2	0.55	0.55	0.55	0	rutc_2-24327_6, rutc_2-24327_6
1	ENSG00000116752	BCAS2	115124260	ENSG00000163349	HIPK1	114471814	1	1	0.76	0.76	0.76	0	hegp_3-24351_3
1	ENSG00000116771	AGMAT	15911605	ENSG00000142634	EFHD2	15736391	1	1	0.63	0.63	0.63	0	naah_2-22607_6
1	ENSG00000116774	OLFML3	114522063	ENSG00000134207	SYT6	114696541	5	9	0.29	0.47	0.67	1	joxm_1-24475_5, joxm_1-24475_5, joxm_1-25262_8, kucg_2-25262_8, paab_4-23794_1, paab_4-23794_1, pelm_3-24842_6, pelm_3-24842_6, qorq_2-23794_1
1	ENSG00000116786	PLEKHM2	16010827	ENSG00000219481	NBPF1	16940057	1	1	0.66	0.66	0.66	0	vass_1-21672_1
1	ENSG00000116791	CRYZ	75199092	ENSG00000117054	ACADM	76190036	1	1	0.49	0.49	0.49	0	nocf_2-24475_8
1	ENSG00000116791	CRYZ	75199092	ENSG00000162623	TYW3	75198836	12	28	0.47	0.72	0.89	1	aoxv_3-25475_7, aoxv_3-25475_7, guss_1-24475_3, juuy_2-25271_8, juuy_2-25271_8, liqa_1-25619_5, liqa_1-25619_5, liqa_1-25619_7, liqa_1-25619_7, miaj_6-24327_6, nudd_1-24252_5, nudd_1-24252_5, nudd_1-24353_6, nudd_1-24353_6, nudd_1-24475_3, nudd_1-24475_3, qoog_4-24475_1, qoog_4-24475_1, seru_1-22606_1, seru_1-22606_1, tert_1-25619_7, tert_1-25619_7, vils_1-22607_6, vils_1-22607_6, zagm_1-24475_8,…
1	ENSG00000116793	PHTF1	114302111	ENSG00000163349	HIPK1	114471814	1	2	0.86	0.86	0.86	0	heth_1-24475_5, heth_1-24475_5
1	ENSG00000116830	TTF2	117602925	ENSG00000198162	MAN1A2	117910071	1	2	0.46	0.46	0.46	0	juuy_2-25271_8, juuy_2-25271_8
1	ENSG00000116857	TMEM9	201140702	ENSG00000134369	NAV1	201592411	1	1	0.5	0.5	0.5	0	poih_4-24327_6
1	ENSG00000116863	ADPRHL2	36554476	ENSG00000181817	LSM10	36863493	1	2	0.37	0.37	0.37	0	letw_1-24327_6, letw_1-24327_6
1	ENSG00000116883	RP11-268J15.5	36789335	ENSG00000214193	SH3D21	36771988	1	1	0.48	0.48	0.48	1	guss_1-24086_8
1	ENSG00000116898	MRPS15	36930038	ENSG00000181817	LSM10	36863493	3	5	0.35	0.47	0.56	0	joxm_1-24475_5, joxm_1-24475_5, kajh_3-24475_1, qaqx_1-24722_4, qaqx_1-24722_4
1	ENSG00000116954	RRAGC	39325495	ENSG00000183386	FHL3	38471278	1	2	0.66	0.66	0.66	0	oicx_6-24327_7, oicx_6-24327_7
1	ENSG00000116962	NID1	236228462	ENSG00000116977	LGALS8	236681300	1	1	0.94	0.94	0.94	0	bezi_1-25262_8
1	ENSG00000116962	NID1	236228462	ENSG00000188739	RBM34	235324772	1	1	0.68	0.68	0.68	0	qunz_3-25475_7
1	ENSG00000116990	MYCL	40367928	ENSG00000174574	AKIRIN1	39456895	1	1	0.47	0.47	0.47	0	poih_4-22607_6
1	ENSG00000117020	AKT3	244014381	ENSG00000179456	ZBTB18	244214585	1	2	0.86	0.86	0.86	0	eesb_1-25476_7, eesb_1-25476_7
1	ENSG00000117036	ETV3	157108266	ENSG00000198952	SMG5	156252620	1	2	0.49	0.49	0.49	0	meue_4-24352_2, meue_4-24352_2
1	ENSG00000117054	ACADM	76190036	ENSG00000137968	SLC44A5	76076801	1	1	0.48	0.48	0.48	0	nocf_2-24475_8
1	ENSG00000117054	ACADM	76190036	ENSG00000184005	ST6GALNAC3	76540404	1	2	0.64	0.64	0.64	0	fejf_2-24475_8, fejf_2-24475_8
1	ENSG00000117069	ST6GALNAC5	77333126	ENSG00000154027	AK5	77747736	1	1	0.46	0.46	0.46	0	kolf_2-24475_7
1	ENSG00000117091	CD48	160681641	ENSG00000158874	APOA2	161193421	1	2	0.8	0.8	0.8	0	juuy_2-25271_8, juuy_2-25271_8
1	ENSG00000117115	PADI2	17445948	ENSG00000204377	C1orf134	16556038	1	1	0.64	0.64	0.64	0	uenn_3-24475_7
1	ENSG00000117133	RPF1	84944942	ENSG00000117155	SSX2IP	85156486	1	2	0.67	0.67	0.67	0	nufh_3-24475_8, nufh_3-24475_8
1	ENSG00000117133	RPF1	84944942	ENSG00000203943	SAMD13	84764049	1	1	0.46	0.46	0.46	0	qorq_2-24353_6
1	ENSG00000117151	CTBS	85040163	ENSG00000171517	LPAR3	85358896	1	1	0.48	0.48	0.48	0	meue_4-24352_2
1	ENSG00000117155	SSX2IP	85156486	ENSG00000153904	DDAH1	86043933	1	2	0.76	0.76	0.76	0	wuye_2-24475_5, wuye_2-24475_5
1	ENSG00000117305	HMGCL	24165110	ENSG00000117318	ID3	23886285	1	1	0.39	0.39	0.39	0	pelm_3-25476_4
1	ENSG00000117318	ID3	23886285	ENSG00000142676	RPL11	24018269	1	2	0.41	0.41	0.41	0	yelp_3-25475_7, yelp_3-25475_7
1	ENSG00000117362	APH1A	150241980	ENSG00000136631	VPS45	150039369	1	1	0.79	0.79	0.79	0	vils_1-22607_6
1	ENSG00000117395	EBNA1BP2	43736607	ENSG00000117410	ATP6V0B	44440159	1	1	0.6	0.6	0.6	0	aowh_2-22607_6
1	ENSG00000117399	CDC20	43824626	ENSG00000179178	TMEM125	43735665	1	1	0.59	0.59	0.59	0	rutc_2-24327_6
1	ENSG00000117399	CDC20	43824626	ENSG00000253313	C1orf210	43751288	2	2	0.42	0.49	0.55	0	pahc_4-25013_6, zapk_3-25476_4
1	ENSG00000117407	ARTN	44398992	ENSG00000196517	SLC6A9	44497139	1	1	0.61	0.61	0.61	0	paab_4-21843_2
1	ENSG00000117408	IPO13	44412611	ENSG00000173846	PLK3	45265897	1	1	0.77	0.77	0.77	0	kuxp_1-25476_7
1	ENSG00000117410	ATP6V0B	44440159	ENSG00000117419	ERI3	44820932	1	1	0.64	0.64	0.64	0	fejf_2-24475_8
1	ENSG00000117410	ATP6V0B	44440159	ENSG00000142937	RPS8	45240923	1	2	0.42	0.42	0.42	0	sojd_3-25262_5, sojd_3-25262_5
1	ENSG00000117448	AKR1A1	46016215	ENSG00000142937	RPS8	45240923	4	5	0.37	0.52	0.6	0	juuy_2-25271_8, juuy_2-25271_8, letw_1-24327_6, pipw_5-25271_8, wahn_1-24327_7
1	ENSG00000117448	AKR1A1	46016215	ENSG00000173660	UQCRH	46769303	5	7	0.45	0.52	0.6	0	datg_2-24475_3, datg_2-24475_3, melw_2-25476_7, nocf_2-24475_8, nudd_1-24475_3, nudd_1-24475_3, tert_1-25619_5
1	ENSG00000117450	PRDX1	45988719	ENSG00000142937	RPS8	45240923	18	42	0.35	0.55	0.71	0	aowh_2-22607_6, bokz_5-24252_5, bokz_5-24252_5, cuhk_2-24351_3, cuhk_2-24351_3, datg_2-24252_5, datg_2-24475_3, datg_2-24475_3, eipl_1-25013_6, eipl_1-25013_6, feec_2-24353_6, feec_2-24353_6, fejf_2-24475_8, letw_1-24327_6, letw_1-24327_6, melw_2-25476_7, melw_2-25476_7, nudd_1-24252_5, nudd_1-24252_5, nudd_1-24475_3, nudd_1-24475_3, paab_4-23794_1, paab_4-23794_1, pahc_4-25013_6, pahc_4-25013_6,…
1	ENSG00000117450	PRDX1	45988719	ENSG00000173660	UQCRH	46769303	16	35	0.45	0.6	0.79	0	aowh_2-22607_6, aowh_2-22607_6, bokz_5-24252_5, bokz_5-24252_5, cuhk_2-24351_3, cuhk_2-24351_3, datg_2-24252_5, datg_2-24353_6, datg_2-24475_3, datg_2-24475_3, eipl_1-25013_6, eipl_1-25013_6, kefb_1-24842_6, kefb_1-24842_6, letw_1-24327_6, letw_1-24327_6, melw_2-25476_7, melw_2-25476_7, meue_4-24352_2, meue_4-24352_2, nudd_1-24353_6, nudd_1-24475_3, nudd_1-24475_3, paab_4-23794_1, qehq_3-25271_8,…
1	ENSG00000117500	TMED5	93646285	ENSG00000137942	FNBP1L	93913688	1	1	0.61	0.61	0.61	0	poih_4-24352_2
1	ENSG00000117525	F3	95007356	ENSG00000137936	BCAR3	94312706	1	2	0.45	0.45	0.45	0	juuy_2-25271_8, juuy_2-25271_8
1	ENSG00000117528	ABCD3	94883933	ENSG00000137942	FNBP1L	93913688	1	2	0.51	0.51	0.51	0	sehl_6-24475_3, sehl_6-24475_3
1	ENSG00000117592	PRDX6	173446405	ENSG00000152061	RABGAP1L	174128548	1	2	0.52	0.52	0.52	0	bokz_5-24252_5, bokz_5-24252_5
1	ENSG00000117595	IRF6	209979465	ENSG00000143469	SYT14	210111538	1	1	0.64	0.64	0.64	0	iezw_2-24475_7
1	ENSG00000117597	DIEXF	210001352	ENSG00000143469	SYT14	210111538	1	1	0.71	0.71	0.71	0	keui_1-22607_6
1	ENSG00000117632	STMN1	26233482	ENSG00000142669	SH3BGRL3	26605667	1	1	0.44	0.44	0.44	0	nudd_1-24475_3
1	ENSG00000117632	STMN1	26233482	ENSG00000198830	HMGN2	26798941	14	28	0.38	0.58	0.76	0	feec_2-24353_6, feec_2-24353_6, iezw_2-24475_7, iezw_2-24475_7, kajh_3-24475_1, kajh_3-24475_1, kolf_2-24475_7, kolf_2-24475_7, kuco_1-25619_5, kuco_1-25619_5, melw_2-25476_7, melw_2-25476_7, meue_4-24352_2, meue_4-24352_2, nosn_6-25476_4, nosn_6-25476_4, paab_4-24353_6, qorq_2-23794_1, qorq_2-23794_1, sojd_3-25262_5, sojd_3-25262_5, tert_1-25619_7, yelp_3-25475_7, yelp_3-25475_7, yelp_3-25476_7,…
1	ENSG00000117713	ARID1A	27022524	ENSG00000175707	C1orf172	27286897	1	1	0.57	0.57	0.57	0	wahn_1-24327_7
1	ENSG00000117748	RPA2	28241257	ENSG00000130775	THEMIS2	28199055	1	2	0.53	0.53	0.53	0	seru_1-22606_1, seru_1-22606_1
1	ENSG00000118193	KIF14	200589862	ENSG00000118197	DDX59	200639097	1	1	0.35	0.35	0.35	0	yelp_3-25475_7
1	ENSG00000118200	CAMSAP2	200708686	ENSG00000269690	AC096677.1	201592013	1	1	0.64	0.64	0.64	0	uenn_3-24475_7
1	ENSG00000118292	C1orf54	150240600	ENSG00000163154	TNFAIP8L2	151129105	1	1	0.39	0.39	0.39	0	sojd_3-24722_4
1	ENSG00000118454	ANKRD13C	70820417	ENSG00000132485	ZRANB2	71546980	1	2	0.32	0.32	0.32	0	joxm_1-24475_5, joxm_1-24475_5
1	ENSG00000118873	RAB3GAP2	220445796	ENSG00000162813	BPNT1	220263804	1	1	0.48	0.48	0.48	0	poih_4-22607_6
1	ENSG00000118873	RAB3GAP2	220445796	ENSG00000186205	MARC1	220960101	1	1	0.65	0.65	0.65	0	kefb_1-24842_6
1	ENSG00000120937	NPPB	11918988	ENSG00000188984	AADACL3	12776118	1	1	0.52	0.52	0.52	0	juuy_2-25271_8
1	ENSG00000121644	DESI2	244816237	ENSG00000153187	HNRNPU	245027844	2	4	0.37	0.41	0.46	0	letw_1-24327_6, letw_1-24327_6, oibg_1-24086_8, oibg_1-24086_8
1	ENSG00000121774	KHDRBS1	32479430	ENSG00000175130	MARCKSL1	32801980	5	9	0.52	0.56	0.68	1	guss_1-24086_8, guss_1-24086_8, jogf_2-21672_1, jogf_2-21672_1, mita_2-24086_8, oibg_1-24086_8, oibg_1-24086_8, zapk_3-24842_6, zapk_3-24842_6
1	ENSG00000121774	KHDRBS1	32479430	ENSG00000184007	PTP4A2	32410457	1	1	0.65	0.65	0.65	0	uenn_3-24475_7
1	ENSG00000121775	TMEM39B	32537632	ENSG00000160050	CCDC28B	32665987	1	1	0.9	0.9	0.9	0	rayr_1-24722_4
1	ENSG00000121903	ZSCAN20	33938246	ENSG00000176256	HMGB4	34326076	1	1	0.82	0.82	0.82	0	wigw_2-24475_8
1	ENSG00000121904	CSMD2	34631443	ENSG00000197056	ZMYM1	35525387	1	1	0.83	0.83	0.83	0	keui_1-24352_2
1	ENSG00000121957	GPSM2	109417972	ENSG00000134184	GSTM1	110230436	1	1	0.63	0.63	0.63	0	liqa_1-25619_5
1	ENSG00000121957	GPSM2	109417972	ENSG00000134222	PSRC1	109825808	3	7	0.29	0.4	0.59	0	joxm_1-24475_5, joxm_1-24475_5, joxm_1-25262_8, joxm_1-25262_8, letw_1-24327_6, letw_1-24327_6, tert_1-25619_5
1	ENSG00000122406	RPL5	93297582	ENSG00000143033	MTF2	93544792	1	2	0.42	0.42	0.42	0	eipl_1-25013_6, eipl_1-25013_6
1	ENSG00000122417	ODF2L	86862023	ENSG00000171502	COL24A1	86622626	1	1	0.42	0.42	0.42	0	puie_5-24475_1
1	ENSG00000123836	PFKFB2	207222801	ENSG00000143486	EIF2D	206785904	1	1	0.51	0.51	0.51	0	kuxp_1-25475_7
1	ENSG00000125703	ATG4C	63249806	ENSG00000185483	ROR1	64239693	1	1	0.62	0.62	0.62	0	naah_2-22607_6
1	ENSG00000125703	ATG4C	63249806	ENSG00000240563	L1TD1	62660503	1	1	0.44	0.44	0.44	0	qehq_3-25271_8
1	ENSG00000125945	ZNF436	23695935	ENSG00000249087	C1orf213	23695490	1	1	0.54	0.54	0.54	1	datg_2-24475_3
1	ENSG00000126067	PSMB2	36107445	ENSG00000181817	LSM10	36863493	1	2	0.61	0.61	0.61	0	qaqx_1-24722_4, qaqx_1-24722_4
1	ENSG00000126088	UROD	45477819	ENSG00000142937	RPS8	45240923	2	3	0.31	0.58	0.72	0	joxm_1-24475_5, qunz_3-25475_7, qunz_3-25475_7
1	ENSG00000127423	AUNIP	26185903	ENSG00000182749	PAQR7	26197744	1	1	0.69	0.69	0.69	0	iezw_2-24475_7
1	ENSG00000130768	SMPDL3B	28261504	ENSG00000159023	EPB41	29213603	1	2	0.55	0.55	0.55	0	juuy_2-25271_8, juuy_2-25271_8
1	ENSG00000130768	SMPDL3B	28261504	ENSG00000175707	C1orf172	27286897	1	2	0.51	0.51	0.51	0	datg_2-24475_3, datg_2-24475_3
1	ENSG00000131236	CAP1	40505905	ENSG00000171793	CTPS1	41445007	1	2	0.58	0.58	0.58	0	qaqx_1-24722_4, qaqx_1-24722_4
1	ENSG00000131238	PPT1	40563375	ENSG00000171793	CTPS1	41445007	2	2	0.48	0.57	0.65	0	aowh_2-22607_6, datg_2-24475_3
1	ENSG00000132698	RAB25	156030951	ENSG00000160783	PMF1	156182784	1	1	0.49	0.49	0.49	0	qorq_2-24353_6
1	ENSG00000132768	DPH2	44435672	ENSG00000159214	CCDC24	44457031	1	2	0.83	0.83	0.83	0	qoog_4-24475_1, qoog_4-24475_1
1	ENSG00000132780	NASP	46049518	ENSG00000142937	RPS8	45240923	4	7	0.44	0.5	0.64	0	datg_2-24475_3, datg_2-24475_3, nudd_1-24475_3, nudd_1-24475_3, oibg_1-24086_8, oibg_1-24086_8, yelp_3-25476_7
1	ENSG00000132780	NASP	46049518	ENSG00000173660	UQCRH	46769303	3	5	0.45	0.51	0.57	0	liqa_1-25619_7, liqa_1-25619_7, nudd_1-24475_3, nudd_1-24475_3, yelp_3-25476_7
1	ENSG00000133067	LGR6	202163029	ENSG00000163485	ADORA1	203059782	1	2	0.87	0.87	0.87	0	sehl_6-24327_7, sehl_6-24327_7
1	ENSG00000133226	SRRM1	24958207	ENSG00000142676	RPL11	24018269	1	2	0.44	0.44	0.44	0	nudd_1-24475_3, nudd_1-24475_3
1	ENSG00000134186	PRPF38B	109234945	ENSG00000143106	PSMA5	109969062	1	2	0.53	0.53	0.53	0	datg_2-24475_3, datg_2-24475_3
1	ENSG00000134247	PTGFRN	117452679	ENSG00000183508	FAM46C	118148556	1	1	0.55	0.55	0.55	0	aowh_2-22607_6
1	ENSG00000134248	LAMTOR5	110950564	ENSG00000143106	PSMA5	109969062	3	5	0.46	0.51	0.55	0	guss_1-23794_1, guss_1-23794_1, seru_1-22606_1, tert_1-25619_7, tert_1-25619_7
1	ENSG00000134709	HOOK1	60280458	ENSG00000172456	FGGY	59762310	1	2	0.64	0.64	0.64	0	poih_4-24352_2, poih_4-24352_2
1	ENSG00000134716	CYP2J2	60392462	ENSG00000162598	C1orf87	60539442	1	1	0.75	0.75	0.75	0	fejf_2-24475_8
1	ENSG00000135750	KCNK1	233749750	ENSG00000168275	COA6	234509202	1	1	0.51	0.51	0.51	0	paab_4-24353_6
1	ENSG00000135835	KIAA1614	180882290	ENSG00000198216	CACNA1E	181382238	1	2	0.62	0.62	0.62	0	nudd_1-24353_6, nudd_1-24353_6
1	ENSG00000135847	ACBD6	180472089	ENSG00000169905	TOR1AIP2	179846938	1	2	0.64	0.64	0.64	0	qunz_3-25475_7, qunz_3-25475_7
1	ENSG00000137936	BCAR3	94312706	ENSG00000154511	FAM69A	93427057	1	1	0.32	0.32	0.32	0	sojd_3-24722_4
1	ENSG00000137959	IFI44L	79085607	ENSG00000137965	IFI44	79115481	1	2	0.73	0.73	0.73	1	zapk_3-25476_4, zapk_3-25476_4
1	ENSG00000137960	GIPC2	78445226	ENSG00000154027	AK5	77747736	1	1	0.49	0.49	0.49	0	melw_2-25476_7
1	ENSG00000137960	GIPC2	78445226	ENSG00000180488	FAM73A	78245309	1	1	0.53	0.53	0.53	0	guss_1-24353_6
1	ENSG00000137962	ARHGAP29	94740624	ENSG00000198691	ABCA4	94586688	1	2	0.44	0.44	0.44	1	bokz_5-24252_5, bokz_5-24252_5
1	ENSG00000142599	RERE	8877702	ENSG00000171608	PIK3CD	9711790	1	1	0.84	0.84	0.84	0	keui_1-24352_2
1	ENSG00000142611	PRDM16	2985732	ENSG00000203301	AL590822.1	2145620	1	1	0.54	0.54	0.54	0	joxm_1-25262_8
1	ENSG00000142627	EPHA2	16482582	ENSG00000159363	ATP13A2	17338423	1	2	0.84	0.84	0.84	0	iisa_3-24475_5, iisa_3-24475_5
1	ENSG00000142698	C1orf94	34632484	ENSG00000197056	ZMYM1	35525387	1	1	0.61	0.61	0.61	0	pelm_3-21672_1
1	ENSG00000142871	CYR61	86046444	ENSG00000153904	DDAH1	86043933	1	1	0.47	0.47	0.47	0	jejf_2-25271_7
1	ENSG00000142945	KIF2C	45205490	ENSG00000178028	DMAP1	44679127	1	2	0.33	0.33	0.33	0	joxm_1-24475_5, joxm_1-24475_5
1	ENSG00000142945	KIF2C	45205490	ENSG00000187147	RNF220	44870866	2	3	0.28	0.52	0.64	0	joxm_1-25262_8, uenn_3-24475_7, uenn_3-24475_7
1	ENSG00000143106	PSMA5	109969062	ENSG00000143107	FNDC7	109255279	1	1	0.58	0.58	0.58	0	nosn_6-25476_4
1	ENSG00000143127	ITGA10	145524891	ENSG00000152022	LIX1L	145477085	1	1	0.89	0.89	0.89	0	nocf_2-24086_8
1	ENSG00000143155	TIPRL	168148171	ENSG00000143158	MPC2	167906278	1	2	0.45	0.45	0.45	0	poih_4-22607_6, poih_4-22607_6
1	ENSG00000143157	POGK	166808681	ENSG00000198821	CD247	167487847	1	1	0.46	0.46	0.46	0	qaqx_1-24722_4
1	ENSG00000143179	UCK2	165796768	ENSG00000143198	MGST3	165600098	1	2	0.44	0.44	0.44	0	poih_4-22607_6, poih_4-22607_6
1	ENSG00000143183	TMCO1	165796992	ENSG00000143198	MGST3	165600098	2	4	0.48	0.51	0.55	0	eesb_1-25475_7, eesb_1-25475_7, poih_4-22607_6, poih_4-22607_6
1	ENSG00000143222	UFC1	161122566	ENSG00000215845	TSTD1	161008780	1	1	0.59	0.59	0.59	0	guss_1-24353_6
1	ENSG00000143294	PRCC	156720402	ENSG00000143314	MRPL24	156711382	1	2	0.54	0.54	0.54	0	poih_4-24327_6, poih_4-24327_6
1	ENSG00000143314	MRPL24	156711382	ENSG00000160818	GPATCH4	156571288	1	1	0.51	0.51	0.51	0	poih_4-22607_6
1	ENSG00000143314	MRPL24	156711382	ENSG00000183856	IQGAP3	156542396	1	2	0.46	0.46	0.46	0	qorq_2-23794_1, qorq_2-23794_1
1	ENSG00000143320	CRABP2	156675608	ENSG00000163382	APOA1BP	156561554	1	2	0.53	0.53	0.53	0	poih_4-24327_6, poih_4-24327_6
1	ENSG00000143321	HDGF	156736717	ENSG00000160783	PMF1	156182784	1	2	0.62	0.62	0.62	0	vass_1-24722_4, vass_1-24722_4
1	ENSG00000143321	HDGF	156736717	ENSG00000160818	GPATCH4	156571288	1	2	0.56	0.56	0.56	0	datg_2-24475_3, datg_2-24475_3
1	ENSG00000143341	HMCN1	185703683	ENSG00000262180	OCLM	186369704	1	2	0.74	0.74	0.74	0	vass_1-25262_5, vass_1-25262_5
1	ENSG00000143344	RGL1	183605220	ENSG00000162704	ARPC5	183604892	2	2	0.55	0.56	0.58	0	cuhk_2-24351_3, nocf_2-24475_8
1	ENSG00000143344	RGL1	183605220	ENSG00000198756	COLGALT2	184006863	3	6	0.44	0.56	0.62	1	datg_2-24475_3, oibg_1-24086_8, oibg_1-24086_8, qorq_2-23794_1, qorq_2-24353_6, qorq_2-24353_6
1	ENSG00000143363	PRUNE	150980896	ENSG00000143416	SELENBP1	151345209	1	1	0.53	0.53	0.53	0	poih_4-24327_6
1	ENSG00000143363	PRUNE	150980896	ENSG00000159352	PSMD4	151227179	1	1	0.55	0.55	0.55	0	poih_4-24327_6
1	ENSG00000143363	PRUNE	150980896	ENSG00000197622	CDC42SE1	151042801	1	2	0.59	0.59	0.59	0	guss_1-23794_1, guss_1-23794_1
1	ENSG00000143369	ECM1	150480538	ENSG00000163141	BNIPL	151009046	1	1	0.78	0.78	0.78	0	aowh_2-24352_2
1	ENSG00000143373	ZNF687	151254094	ENSG00000143375	CGN	151482986	1	1	0.95	0.95	0.95	0	nocf_2-24086_8
1	ENSG00000143374	TARS2	150459887	ENSG00000143416	SELENBP1	151345209	1	1	0.42	0.42	0.42	0	zerv_8-24475_7
1	ENSG00000143374	TARS2	150459887	ENSG00000159377	PSMB4	151372010	1	1	0.49	0.49	0.49	0	pipw_5-25271_7
1	ENSG00000143418	CERS2	150947479	ENSG00000163159	VPS72	151167797	1	1	0.5	0.5	0.5	0	liqa_1-25619_7
1	ENSG00000143476	DTL	212208919	ENSG00000143493	INTS7	212208884	4	7	0.28	0.41	0.55	0	datg_2-24252_5, datg_2-24252_5, joxm_1-25262_8, joxm_1-25262_8, sehl_6-24475_3, sojd_3-24722_4, sojd_3-24722_4
1	ENSG00000143476	DTL	212208919	ENSG00000162769	FLVCR1	213031597	1	1	0.44	0.44	0.44	0	nudd_1-24252_5
1	ENSG00000143494	VASH2	213123862	ENSG00000162769	FLVCR1	213031597	3	6	0.46	0.59	0.69	1	kajh_3-24475_1, kajh_3-24475_1, qorq_2-24353_6, qorq_2-24353_6, vass_1-25262_5, vass_1-25262_5
1	ENSG00000143514	TP53BP2	224033674	ENSG00000143753	DEGS1	224363458	1	1	0.46	0.46	0.46	1	pelm_3-24842_6
1	ENSG00000143515	ATP8B2	154298029	ENSG00000196154	S100A4	153522612	1	1	0.78	0.78	0.78	0	lepk_1-24086_8
1	ENSG00000143543	JTB	153950164	ENSG00000143545	RAB13	153958834	1	1	0.52	0.52	0.52	0	poih_4-22607_6
1	ENSG00000143543	JTB	153950164	ENSG00000143549	TPM3	154167124	2	3	0.43	0.46	0.48	0	bokz_5-24252_5, bokz_5-24252_5, nudd_1-24475_3
1	ENSG00000143543	JTB	153950164	ENSG00000143575	HAX1	154244987	3	5	0.54	0.58	0.59	0	datg_2-24475_3, datg_2-24475_3, poih_4-22607_6, poih_4-22607_6, qaqx_1-24722_4
1	ENSG00000143543	JTB	153950164	ENSG00000143621	ILF2	153643524	1	2	0.49	0.49	0.49	0	poih_4-22607_6, poih_4-22607_6
1	ENSG00000143543	JTB	153950164	ENSG00000177954	RPS27	153963235	6	8	0.44	0.49	0.58	0	datg_2-24475_3, kuxp_1-25475_7, poih_4-22607_6, poih_4-22607_6, qorq_2-24353_6, wahn_1-24475_8, yelp_3-25475_7, yelp_3-25475_7
1	ENSG00000143545	RAB13	153958834	ENSG00000143553	SNAPIN	153631130	1	1	0.92	0.92	0.92	0	rayr_1-24722_4
1	ENSG00000143545	RAB13	153958834	ENSG00000177954	RPS27	153963235	3	5	0.51	0.52	0.53	0	meue_4-24352_2, poih_4-22607_6, poih_4-22607_6, qorq_2-23794_1, qorq_2-23794_1
1	ENSG00000143545	RAB13	153958834	ENSG00000188643	S100A16	153585621	1	1	0.42	0.42	0.42	0	nudd_1-24475_3
1	ENSG00000143549	TPM3	154167124	ENSG00000143621	ILF2	153643524	3	7	0.45	0.47	0.48	0	joxm_1-24475_5, joxm_1-24475_5, joxm_1-25262_8, joxm_1-25262_8, letw_1-24327_6, letw_1-24327_6, poih_4-22607_6
1	ENSG00000143570	SLC39A1	153940188	ENSG00000143621	ILF2	153643524	1	1	0.55	0.55	0.55	0	sehl_6-24475_3
1	ENSG00000143575	HAX1	154244987	ENSG00000143621	ILF2	153643524	1	2	0.61	0.61	0.61	0	paab_4-24353_6, paab_4-24353_6
1	ENSG00000143575	HAX1	154244987	ENSG00000177954	RPS27	153963235	1	2	0.61	0.61	0.61	0	melw_2-25476_7, melw_2-25476_7
1	ENSG00000143595	AQP10	154293566	ENSG00000163221	S100A12	153348125	1	1	0.72	0.72	0.72	0	guss_1-24086_8
1	ENSG00000143627	PKLR	155271225	ENSG00000143630	HCN3	155247374	1	1	0.62	0.62	0.62	0	lise_3-24475_1
1	ENSG00000143630	HCN3	155247374	ENSG00000160685	ZBTB7B	154975127	2	2	0.67	0.68	0.7	1	kuco_1-25619_7, paab_4-21843_2
1	ENSG00000143740	SNAP47	227916240	ENSG00000143793	C1orf35	228293112	1	1	0.56	0.56	0.56	0	rutc_2-24327_6
1	ENSG00000143742	SRP9	225965531	ENSG00000143815	LBR	225616627	1	2	0.59	0.59	0.59	0	pipw_5-25271_8, pipw_5-25271_8
1	ENSG00000143742	SRP9	225965531	ENSG00000154380	ENAH	225840844	1	1	0.63	0.63	0.63	0	kucg_2-24475_5
1	ENSG00000143742	SRP9	225965531	ENSG00000163041	H3F3A	226249552	1	1	0.4	0.4	0.4	1	eipl_1-25013_6
1	ENSG00000143742	SRP9	225965531	ENSG00000183814	LIN9	226497570	1	2	0.82	0.82	0.82	0	toco_5-25271_8, toco_5-25271_8
1	ENSG00000143761	ARF1	228270361	ENSG00000181218	HIST3H2A	228645560	1	1	0.39	0.39	0.39	0	yelp_3-25475_7
1	ENSG00000143768	LEFTY2	226129189	ENSG00000143811	PYCR2	226111978	8	15	0.38	0.5	0.64	1	juuy_2-25271_7, juuy_2-25271_7, kolf_2-24475_7, kolf_2-24475_7, meue_4-24352_2, nudd_1-24252_5, pipw_5-25271_7, pipw_5-25271_7, seru_1-22606_1, seru_1-22606_1, sojd_3-24722_4, sojd_3-24722_4, sojd_3-25262_5, sojd_3-25262_5, zapk_3-25476_4
1	ENSG00000143768	LEFTY2	226129189	ENSG00000185155	MIXL1	226411319	5	9	0.4	0.62	0.88	0	feec_2-24353_6, feec_2-24353_6, kolf_2-24475_7, kolf_2-24475_7, kucg_2-24475_5, kucg_2-24475_5, pipw_5-25271_7, sojd_3-25262_5, sojd_3-25262_5
1	ENSG00000143768	LEFTY2	226129189	ENSG00000196187	TMEM63A	226070069	12	23	0.4	0.52	0.67	1	feec_2-24353_6, jejf_2-25271_8, jejf_2-25271_8, jogf_2-21672_1, jogf_2-21672_1, kolf_2-24475_7, kolf_2-24475_7, kucg_2-24475_5, kucg_2-24475_5, meue_4-24352_2, meue_4-24352_2, paab_4-21843_2, pelm_3-24842_6, pelm_3-25476_4, pelm_3-25476_4, qehq_3-25271_8, qehq_3-25271_8, sojd_3-25262_5, sojd_3-25262_5, zapk_3-24842_6, zapk_3-24842_6, zerv_8-24475_7, zerv_8-24475_7
1	ENSG00000143774	GUK1	228327663	ENSG00000154370	TRIM11	228594541	1	1	0.56	0.56	0.56	0	nosn_6-25476_4
1	ENSG00000143799	PARP1	226595780	ENSG00000163041	H3F3A	226249552	4	6	0.43	0.52	0.61	0	datg_2-24252_5, juuy_2-25271_8, juuy_2-25271_8, poih_4-24327_6, poih_4-24327_6, puie_5-24475_1
1	ENSG00000143811	PYCR2	226111978	ENSG00000185155	MIXL1	226411319	2	2	0.33	0.37	0.4	0	sojd_3-25262_5, zerv_8-24475_7
1	ENSG00000143811	PYCR2	226111978	ENSG00000196187	TMEM63A	226070069	3	5	0.4	0.58	0.66	1	iezw_2-24475_7, iezw_2-24475_7, kuco_1-25619_7, kuco_1-25619_7, zapk_3-25476_4
1	ENSG00000143811	PYCR2	226111978	ENSG00000243709	LEFTY1	226099082	14	33	0.4	0.53	0.72	1	guss_1-24475_3, guss_1-24475_3, jejf_2-25271_7, jejf_2-25271_7, jejf_2-25271_8, jejf_2-25271_8, juuy_2-25271_7, juuy_2-25271_8, juuy_2-25271_8, kefb_1-24842_6, kefb_1-24842_6, kolf_2-24475_7, kolf_2-24475_7, meue_4-24352_2, meue_4-24352_2, nudd_1-24252_5, pelm_3-24842_6, pelm_3-24842_6, pelm_3-25476_4, pelm_3-25476_4, pipw_5-25271_7, pipw_5-25271_7, qehq_3-25271_7, sojd_3-24722_4, sojd_3-24722_4,…
1	ENSG00000143815	LBR	225616627	ENSG00000154380	ENAH	225840844	2	2	0.33	0.48	0.62	0	letw_1-24327_6, poih_4-24352_2
1	ENSG00000152022	LIX1L	145477085	ENSG00000213240	NOTCH2NL	145209119	1	1	0.59	0.59	0.59	0	nocf_2-24475_8
1	ENSG00000152042	NBPF11	146082765	ENSG00000213240	NOTCH2NL	145209119	1	1	0.65	0.65	0.65	0	feec_2-23794_1
1	ENSG00000152078	TMEM56	95582894	ENSG00000271092	TMEM56-RWDD3	95583479	2	2	0.51	0.52	0.54	0	meue_4-24352_2, seru_1-22606_1
1	ENSG00000152760	TCTEX1D1	67218142	ENSG00000184588	PDE4B	66258197	1	2	0.39	0.39	0.39	0	sojd_3-24722_4, sojd_3-24722_4
1	ENSG00000154380	ENAH	225840844	ENSG00000163041	H3F3A	226249552	1	1	0.47	0.47	0.47	0	juuy_2-25271_7
1	ENSG00000155363	MOV10	113215763	ENSG00000155367	PPM1J	113258099	1	1	0.51	0.51	0.51	1	paab_4-24353_6
1	ENSG00000157191	NECAP2	16767167	ENSG00000186510	CLCNKA	16345370	1	1	0.52	0.52	0.52	0	juuy_2-25271_7
1	ENSG00000157191	NECAP2	16767167	ENSG00000197312	DDI2	15943995	1	1	0.56	0.56	0.56	0	melw_2-25475_7
1	ENSG00000157911	PEX10	2345236	ENSG00000160075	SSU72	1510249	1	1	0.52	0.52	0.52	0	wigw_2-24475_8
1	ENSG00000157916	RER1	2323267	ENSG00000242485	MRPL20	1342693	2	3	0.69	0.74	0.77	0	fejf_2-24475_8, naah_2-22607_6, naah_2-22607_6
1	ENSG00000158473	CD1D	158149737	ENSG00000163565	IFI16	158969758	1	2	0.61	0.61	0.61	0	sehl_6-24252_5, sehl_6-24252_5
1	ENSG00000158710	TAGLN2	159895522	ENSG00000158716	DUSP23	159750722	1	2	0.58	0.58	0.58	0	poih_4-24327_6, poih_4-24327_6
1	ENSG00000158710	TAGLN2	159895522	ENSG00000162734	PEA15	160175127	1	2	0.55	0.55	0.55	0	juuy_2-25271_8, juuy_2-25271_8
1	ENSG00000158764	ITLN2	160924589	ENSG00000215845	TSTD1	161008780	1	2	0.54	0.54	0.54	0	datg_2-24475_3, datg_2-24475_3
1	ENSG00000158769	F11R	160991138	ENSG00000158850	B4GALT3	161147287	1	2	0.42	0.42	0.42	0	eipl_1-25013_6, eipl_1-25013_6
1	ENSG00000158793	NIT1	161087876	ENSG00000162755	KLHDC9	161068151	1	2	0.54	0.54	0.54	0	tolg_6-24722_4, tolg_6-24722_4
1	ENSG00000158796	DEDD	161102478	ENSG00000162736	NCSTN	160313062	1	1	0.85	0.85	0.85	0	aowh_2-24327_7
1	ENSG00000158864	NDUFS2	161166894	ENSG00000215845	TSTD1	161008780	2	5	0.52	0.57	0.64	0	datg_2-24475_3, datg_2-24475_3, poih_4-24327_6, poih_4-24352_2, poih_4-24352_2
1	ENSG00000158869	FCER1G	161185024	ENSG00000162745	OLFML2B	161993644	1	1	0.75	0.75	0.75	0	vass_1-24722_4
1	ENSG00000158869	FCER1G	161185024	ENSG00000203747	FCGR3A	161600917	1	2	0.7	0.7	0.7	0	zapk_3-25476_4, zapk_3-25476_4
1	ENSG00000158882	TOMM40L	161195793	ENSG00000215845	TSTD1	161008780	1	1	0.81	0.81	0.81	0	vils_1-24352_2
1	ENSG00000159189	C1QC	22970123	ENSG00000173369	C1QB	22979255	3	5	0.55	0.67	0.74	1	nosn_6-25476_4, nosn_6-25476_4, pelm_3-25476_4, pelm_3-25476_4, zapk_3-25476_4
1	ENSG00000159189	C1QC	22970123	ENSG00000173372	C1QA	22962999	3	5	0.59	0.63	0.7	0	nosn_6-25476_4, pelm_3-25476_4, pelm_3-25476_4, zapk_3-25476_4, zapk_3-25476_4
1	ENSG00000159346	ADIPOR1	202927700	ENSG00000163444	TMEM183A	202976514	1	2	0.45	0.45	0.45	0	jogf_2-21672_1, jogf_2-21672_1
1	ENSG00000159348	CYB5R1	202936408	ENSG00000188770	OPTC	203463271	1	1	0.51	0.51	0.51	0	juuy_2-25271_7
1	ENSG00000159352	PSMD4	151227179	ENSG00000159377	PSMB4	151372010	10	22	0.36	0.51	0.69	0	guss_1-24086_8, guss_1-24086_8, joxm_1-24475_5, joxm_1-24475_5, nocf_2-24475_8, nocf_2-24475_8, oibg_1-24086_8, oibg_1-24086_8, poih_4-22607_6, poih_4-24327_6, poih_4-24327_6, qorq_2-24353_6, qorq_2-24353_6, sehl_6-24475_3, sehl_6-24475_3, sojd_3-24722_4, sojd_3-24722_4, sojd_3-25262_5, sojd_3-25262_5, yelp_3-25475_7, yelp_3-25475_7, zerv_8-24475_7
1	ENSG00000159352	PSMD4	151227179	ENSG00000163159	VPS72	151167797	1	1	0.49	0.49	0.49	0	sehl_6-24475_3
1	ENSG00000159352	PSMD4	151227179	ENSG00000187145	MRPS21	150266289	7	12	0.33	0.64	0.78	0	hayt_1-25013_6, hayt_1-25013_6, joxm_1-24475_5, melw_2-25476_7, melw_2-25476_7, naah_2-22607_6, poih_4-22607_6, poih_4-24327_6, qunz_3-25475_7, qunz_3-25475_7, sehl_6-24475_3, sehl_6-24475_3
1	ENSG00000159377	PSMB4	151372010	ENSG00000163191	S100A11	152020383	3	5	0.47	0.61	0.71	0	fejf_2-24475_8, poih_4-22607_6, poih_4-22607_6, puie_5-24475_1, puie_5-24475_1
1	ENSG00000160072	ATAD3B	1407143	ENSG00000175756	AURKAIP1	1310875	1	2	0.64	0.64	0.64	0	mita_2-24086_8, mita_2-24086_8
1	ENSG00000160072	ATAD3B	1407143	ENSG00000188976	NOC2L	894689	1	1	0.5	0.5	0.5	0	qorq_2-24353_6
1	ENSG00000160072	ATAD3B	1407143	ENSG00000189339	SLC35E2B	1624167	1	1	0.57	0.57	0.57	0	pelm_3-21672_1
1	ENSG00000160075	SSU72	1510249	ENSG00000175756	AURKAIP1	1310875	2	2	0.64	0.65	0.66	0	datg_2-24353_6, naah_2-22607_6
1	ENSG00000160075	SSU72	1510249	ENSG00000197785	ATAD3A	1447531	1	2	0.46	0.46	0.46	0	guss_1-24086_8, guss_1-24086_8
1	ENSG00000160087	UBE2J2	1209265	ENSG00000175756	AURKAIP1	1310875	1	2	0.59	0.59	0.59	0	zagm_1-24475_8, zagm_1-24475_8
1	ENSG00000160679	CHTOP	153606525	ENSG00000177954	RPS27	153963235	1	1	0.47	0.47	0.47	0	poih_4-22607_6
1	ENSG00000160685	ZBTB7B	154975127	ENSG00000160716	CHRNB2	154540257	1	1	0.91	0.91	0.91	0	vils_1-24352_2
1	ENSG00000160688	FLAD1	154955814	ENSG00000160752	FDPS	155278539	2	3	0.36	0.46	0.67	0	aowh_2-24352_2, joxm_1-24475_5, joxm_1-24475_5
1	ENSG00000160688	FLAD1	154955814	ENSG00000177954	RPS27	153963235	1	1	0.46	0.46	0.46	0	yelp_3-25476_7
1	ENSG00000160710	ADAR	154600475	ENSG00000176444	CLK2	155248282	1	1	0.46	0.46	0.46	0	bokz_5-24252_5
1	ENSG00000160712	IL6R	154377669	ENSG00000185499	MUC1	155162707	1	1	0.66	0.66	0.66	0	qehq_3-25271_8
1	ENSG00000160752	FDPS	155278539	ENSG00000160783	PMF1	156182784	1	2	0.54	0.54	0.54	0	poih_4-22607_6, poih_4-22607_6
1	ENSG00000160752	FDPS	155278539	ENSG00000163479	SSR2	155990750	2	4	0.6	0.62	0.64	0	kajh_3-24475_1, kajh_3-24475_1, poih_4-22607_6, poih_4-22607_6
1	ENSG00000160752	FDPS	155278539	ENSG00000173207	CKS1B	154947129	2	4	0.73	0.74	0.76	0	aowh_2-24352_2, aowh_2-24352_2, naah_2-22607_6, naah_2-22607_6
1	ENSG00000160783	PMF1	156182784	ENSG00000160818	GPATCH4	156571288	1	2	0.58	0.58	0.58	0	datg_2-24475_3, datg_2-24475_3
1	ENSG00000160783	PMF1	156182784	ENSG00000163382	APOA1BP	156561554	2	4	0.52	0.6	0.68	0	datg_2-24353_6, datg_2-24353_6, qorq_2-24353_6, qorq_2-24353_6
1	ENSG00000160783	PMF1	156182784	ENSG00000163479	SSR2	155990750	2	2	0.63	0.69	0.74	0	aowh_2-24352_2, datg_2-24353_6
1	ENSG00000162377	COA7	53164038	ENSG00000162385	MAGOH	53704282	1	1	0.3	0.3	0.3	0	joxm_1-24475_5
1	ENSG00000162390	ACOT11	55007930	ENSG00000162399	BSND	55464606	1	1	0.81	0.81	0.81	0	feec_2-23794_1
1	ENSG00000162458	FBLIM1	16083102	ENSG00000219481	NBPF1	16940057	1	2	0.68	0.68	0.68	0	qunz_3-25475_7, qunz_3-25475_7
1	ENSG00000162482	AKR7A3	19615744	ENSG00000169991	IFFO2	19283180	1	1	0.62	0.62	0.62	0	guss_1-23794_1
1	ENSG00000162543	UBXN10	20512578	ENSG00000188257	PLA2G2A	20306932	1	1	0.71	0.71	0.71	0	eesb_1-25475_7
1	ENSG00000162576	MXRA8	1297157	ENSG00000188290	HES4	935552	1	2	0.69	0.69	0.69	0	qorq_2-24353_6, qorq_2-24353_6
1	ENSG00000162585	C1orf86	2144159	ENSG00000175756	AURKAIP1	1310875	1	2	0.42	0.42	0.42	0	sojd_3-25262_5, sojd_3-25262_5
1	ENSG00000162585	C1orf86	2144159	ENSG00000197785	ATAD3A	1447531	1	2	0.44	0.44	0.44	0	guss_1-24086_8, guss_1-24086_8
1	ENSG00000162614	NEXN	78354198	ENSG00000162616	DNAJB4	78444859	1	1	0.53	0.53	0.53	0	cuhk_2-24351_3
1	ENSG00000162722	TRIM58	248020501	ENSG00000238243	OR2W3	248031277	1	2	0.72	0.72	0.72	1	qorq_2-24353_6, qorq_2-24353_6
1	ENSG00000162733	DDR2	162601163	ENSG00000162745	OLFML2B	161993644	1	2	0.64	0.64	0.64	0	nocf_2-24475_8, nocf_2-24475_8
1	ENSG00000162852	CNST	246729746	ENSG00000188295	ZNF669	247267674	1	2	0.45	0.45	0.45	0	qorq_2-24353_6, qorq_2-24353_6
1	ENSG00000163041	H3F3A	226249552	ENSG00000243709	LEFTY1	226099082	1	1	0.42	0.42	0.42	0	pelm_3-24842_6
1	ENSG00000163156	SCNM1	151129140	ENSG00000197747	S100A10	151966866	1	1	0.53	0.53	0.53	0	tert_1-25619_7
1	ENSG00000163159	VPS72	151167797	ENSG00000187145	MRPS21	150266289	1	1	0.61	0.61	0.61	0	qunz_3-25476_7
1	ENSG00000163191	S100A11	152020383	ENSG00000197747	S100A10	151966866	3	4	0.45	0.49	0.55	1	meue_4-24352_2, nudd_1-24252_5, nudd_1-24252_5, qaqx_1-24722_4
1	ENSG00000163191	S100A11	152020383	ENSG00000213190	MLLT11	151030234	1	1	0.49	0.49	0.49	0	datg_2-24475_3
1	ENSG00000163349	HIPK1	114471814	ENSG00000197323	TRIM33	115053781	1	1	0.51	0.51	0.51	0	qaqx_1-25262_5
1	ENSG00000163357	DCST1	155006300	ENSG00000169242	EFNA1	155099936	1	1	0.5	0.5	0.5	0	jogf_2-21672_1
1	ENSG00000163382	APOA1BP	156561554	ENSG00000198715	C1orf85	156265463	1	1	0.66	0.66	0.66	0	poih_4-24352_2
1	ENSG00000163468	CCT3	156337664	ENSG00000253831	ETV3L	157069600	1	1	0.52	0.52	0.52	0	poih_4-22607_6
1	ENSG00000168275	COA6	234509202	ENSG00000183780	SLC35F3	234040679	1	1	0.45	0.45	0.45	0	liqa_1-25619_7
1	ENSG00000168528	SERINC2	31882412	ENSG00000175130	MARCKSL1	32801980	1	2	0.44	0.44	0.44	0	eipl_1-25013_6, eipl_1-25013_6
1	ENSG00000169242	EFNA1	155099936	ENSG00000185499	MUC1	155162707	1	1	0.63	0.63	0.63	0	pelm_3-21672_1
1	ENSG00000169442	CD52	26644448	ENSG00000198830	HMGN2	26798941	1	1	0.55	0.55	0.55	0	melw_2-25476_7
1	ENSG00000173171	MTX1	155178490	ENSG00000173207	CKS1B	154947129	1	1	0.37	0.37	0.37	0	letw_1-24327_6
1	ENSG00000173207	CKS1B	154947129	ENSG00000177954	RPS27	153963235	10	17	0.38	0.54	0.69	0	aowh_2-24352_2, aowh_2-24352_2, datg_2-24475_3, eipl_1-25013_6, eipl_1-25013_6, feec_2-24353_6, qaqx_1-24722_4, qaqx_1-24722_4, sehl_6-24475_3, sehl_6-24475_3, sojd_3-24722_4, sojd_3-24722_4, wigw_2-24475_8, wigw_2-24475_8, yelp_3-25475_7, zerv_8-24475_7, zerv_8-24475_7
1	ENSG00000173218	VANGL1	116184574	ENSG00000175984	DENND2C	115213043	1	2	0.52	0.52	0.52	0	tolg_6-24722_4, tolg_6-24722_4
1	ENSG00000173369	C1QB	22979255	ENSG00000173372	C1QA	22962999	2	4	0.77	0.79	0.82	0	kefb_1-25476_4, kefb_1-25476_4, pelm_3-25476_4, pelm_3-25476_4
1	ENSG00000173614	NMNAT1	10003486	ENSG00000178585	CTNNBIP1	9970394	1	1	0.55	0.55	0.55	0	guss_1-24252_5
1	ENSG00000173947	PIFO	111888910	ENSG00000177301	KCNA2	111174096	1	1	0.75	0.75	0.75	0	iezw_2-24475_7
1	ENSG00000175756	AURKAIP1	1310875	ENSG00000242485	MRPL20	1342693	8	16	0.39	0.52	0.63	0	datg_2-24475_3, letw_1-24327_6, letw_1-24327_6, paab_4-24353_6, paab_4-24353_6, qaqx_1-24722_4, qaqx_1-24722_4, qorq_2-23794_1, qorq_2-23794_1, qorq_2-24353_6, qorq_2-24353_6, sehl_6-24475_3, sojd_3-25262_5, sojd_3-25262_5, yelp_3-25476_7, yelp_3-25476_7
1	ENSG00000177181	RIMKLA	42846466	ENSG00000179178	TMEM125	43735665	1	2	0.54	0.54	0.54	0	kolf_2-24475_7, kolf_2-24475_7
1	ENSG00000177888	ZBTB41	197169672	ENSG00000213047	DENND1B	197744826	1	1	0.52	0.52	0.52	0	qehq_3-25271_7
1	ENSG00000177954	RPS27	153963235	ENSG00000188643	S100A16	153585621	1	2	0.52	0.52	0.52	0	poih_4-22607_6, poih_4-22607_6
1	ENSG00000177954	RPS27	153963235	ENSG00000197956	S100A6	153508720	2	2	0.48	0.5	0.52	0	melw_2-25476_7, poih_4-22607_6
1	ENSG00000179456	ZBTB18	244214585	ENSG00000272195	RP11-156E8.1	245134390	1	1	0.63	0.63	0.63	0	pelm_3-21672_1
1	ENSG00000179914	ITLN1	160854960	ENSG00000270149	RP11-544M22.13	161008752	1	1	0.77	0.77	0.77	0	guss_1-24086_8
1	ENSG00000182004	SNRPE	203830731	ENSG00000183155	RABIF	202858263	1	1	0.5	0.5	0.5	0	poih_4-22607_6
1	ENSG00000182217	HIST2H4B	149832714	ENSG00000184678	HIST2H2BE	149858232	2	3	0.49	0.53	0.55	1	meue_4-24352_2, zapk_3-24842_6, zapk_3-24842_6
1	ENSG00000183598	HIST2H3D	149785236	ENSG00000183941	HIST2H4A	149804221	1	2	0.99	0.99	0.99	0	rayr_1-25262_5, rayr_1-25262_5
1	ENSG00000184260	HIST2H2AC	149858525	ENSG00000203811	HIST2H3C	149812765	24	63	0.36	0.61	0.78	0	cuhk_2-24351_3, cuhk_2-24351_3, eipl_1-25013_6, eipl_1-25013_6, feec_2-24353_6, feec_2-24353_6, guss_1-23794_1, guss_1-23794_1, guss_1-24353_6, guss_1-24353_6, iiyk_4-24327_6, iiyk_4-24327_6, jejf_2-25271_7, jejf_2-25271_7, jejf_2-25271_8, jejf_2-25271_8, juuy_2-25271_7, juuy_2-25271_7, juuy_2-25271_8, juuy_2-25271_8, kajh_3-24475_1, kajh_3-24475_1, kefb_1-24842_6, letw_1-24327_6, letw_1-24327_6,…
1	ENSG00000184260	HIST2H2AC	149858525	ENSG00000203814	HIST2H2BF	149783928	2	6	0.59	0.62	0.64	0	qehq_3-25271_7, qehq_3-25271_7, qehq_3-25271_8, qehq_3-25271_8, qorq_2-24353_6, qorq_2-24353_6
1	ENSG00000184260	HIST2H2AC	149858525	ENSG00000203852	HIST2H3A	149824181	24	54	0.39	0.6	0.77	0	cuhk_2-24351_3, eipl_1-25013_6, eipl_1-25013_6, feec_2-24353_6, feec_2-24353_6, guss_1-23794_1, guss_1-23794_1, iiyk_4-24327_6, iiyk_4-24327_6, jejf_2-25271_7, jejf_2-25271_7, jejf_2-25271_8, jejf_2-25271_8, juuy_2-25271_7, juuy_2-25271_7, juuy_2-25271_8, juuy_2-25271_8, letw_1-24327_6, letw_1-24327_6, lise_3-24475_1, melw_2-25475_7, melw_2-25475_7, melw_2-25476_7, nudd_1-24475_3, paab_4-24353_6,…
1	ENSG00000185155	MIXL1	226411319	ENSG00000196187	TMEM63A	226070069	2	3	0.61	0.64	0.65	0	feec_2-24353_6, kucg_2-24475_5, kucg_2-24475_5
1	ENSG00000185155	MIXL1	226411319	ENSG00000243709	LEFTY1	226099082	7	14	0.35	0.58	0.84	0	feec_2-24353_6, feec_2-24353_6, kolf_2-24475_7, kolf_2-24475_7, kucg_2-24475_5, kucg_2-24475_5, oaqd_3-21843_2, pelm_3-25476_4, pelm_3-25476_4, sojd_3-24722_4, sojd_3-25262_5, sojd_3-25262_5, zerv_8-24475_7, zerv_8-24475_7
1	ENSG00000185420	SMYD3	246670614	ENSG00000188295	ZNF669	247267674	1	1	0.55	0.55	0.55	0	melw_2-25476_7
1	ENSG00000186160	CYP4Z1	47533160	ENSG00000186377	CYP4X1	47427036	1	1	0.48	0.48	0.48	0	qorq_2-23794_1
1	ENSG00000187583	PLEKHN1	901877	ENSG00000187642	C1orf170	917497	1	1	0.86	0.86	0.86	0	zerv_8-24475_7
1	ENSG00000187961	KLHL17	895967	ENSG00000215014	AL645728.1	1510355	1	1	0.71	0.71	0.71	0	cuhk_2-24351_3
1	ENSG00000188290	HES4	935552	ENSG00000189409	MMP23B	1567474	1	1	0.55	0.55	0.55	1	qorq_2-24353_6
1	ENSG00000188295	ZNF669	247267674	ENSG00000197472	ZNF695	247171395	1	2	0.77	0.77	0.77	0	ciwj_2-25619_5, ciwj_2-25619_5
1	ENSG00000188529	SRSF10	24307417	ENSG00000189266	PNRC2	24285599	1	1	0.58	0.58	0.58	1	melw_2-25476_7
1	ENSG00000188643	S100A16	153585621	ENSG00000189334	S100A14	153589462	1	1	0.51	0.51	0.51	0	poih_4-24327_6
1	ENSG00000188643	S100A16	153585621	ENSG00000196154	S100A4	153522612	1	1	0.49	0.49	0.49	0	pelm_3-24842_6
1	ENSG00000188859	FAM78B	166136206	ENSG00000198842	DUSP27	167063282	1	1	0.72	0.72	0.72	0	guss_1-24086_8
1	ENSG00000189171	S100A13	153606568	ENSG00000189334	S100A14	153589462	1	1	0.52	0.52	0.52	0	poih_4-24327_6
1	ENSG00000196154	S100A4	153522612	ENSG00000197956	S100A6	153508720	2	3	0.45	0.46	0.49	0	datg_2-24475_3, nudd_1-24475_3, nudd_1-24475_3
1	ENSG00000196187	TMEM63A	226070069	ENSG00000243709	LEFTY1	226099082	10	22	0.31	0.49	0.6	1	datg_2-24475_3, eipl_1-25013_6, feec_2-24353_6, guss_1-24252_5, guss_1-24252_5, joxm_1-24475_5, joxm_1-24475_5, joxm_1-25262_8, kolf_2-24475_7, kolf_2-24475_7, pelm_3-24842_6, pelm_3-24842_6, pelm_3-25476_4, pelm_3-25476_4, qehq_3-25271_8, qehq_3-25271_8, sojd_3-24722_4, sojd_3-24722_4, sojd_3-25262_5, sojd_3-25262_5, zapk_3-24842_6, zapk_3-24842_6
1	ENSG00000196407	THEM5	151826173	ENSG00000225556	C2CD4D	151813033	2	2	0.56	0.58	0.61	0	qehq_3-25271_7, qorq_2-23794_1
1	ENSG00000198520	C1orf228	45140364	ENSG00000236624	CCDC163P	45965751	1	1	0.74	0.74	0.74	0	fejf_2-24475_8
1	ENSG00000198929	NOS1AP	162039564	ENSG00000239887	C1orf226	162336698	1	2	0.47	0.47	0.47	1	joxm_1-24475_5, joxm_1-24475_5
1	ENSG00000203724	C1orf53	197871777	ENSG00000213047	DENND1B	197744826	1	2	0.51	0.51	0.51	0	bokz_5-24252_5, bokz_5-24252_5
1	ENSG00000203811	HIST2H3C	149812765	ENSG00000203814	HIST2H2BF	149783928	13	30	0.37	0.59	0.72	1	eipl_1-25013_6, eipl_1-25013_6, guss_1-23794_1, guss_1-23794_1, guss_1-24353_6, guss_1-24353_6, jejf_2-25271_7, jejf_2-25271_7, juuy_2-25271_8, juuy_2-25271_8, kefb_1-24842_6, letw_1-24327_6, letw_1-24327_6, nudd_1-23794_1, nudd_1-24353_6, nudd_1-24353_6, paab_4-23794_1, pipw_5-25271_7, pipw_5-25271_7, qehq_3-25271_7, qehq_3-25271_7, qehq_3-25271_8, qehq_3-25271_8, qorq_2-23794_1, qorq_2-23794_1,…
1	ENSG00000203814	HIST2H2BF	149783928	ENSG00000203852	HIST2H3A	149824181	11	24	0.41	0.6	0.73	0	eipl_1-25013_6, eipl_1-25013_6, guss_1-23794_1, guss_1-23794_1, guss_1-24353_6, guss_1-24353_6, jejf_2-25271_8, juuy_2-25271_8, letw_1-24327_6, letw_1-24327_6, nudd_1-23794_1, nudd_1-24353_6, nudd_1-24353_6, pipw_5-25271_7, pipw_5-25271_7, qehq_3-25271_7, qehq_3-25271_7, qehq_3-25271_8, qehq_3-25271_8, qorq_2-23794_1, qorq_2-24353_6, qorq_2-24353_6, yelp_3-25475_7, zerv_8-24475_7
2	ENSG00000003400	CASP10	202047604	ENSG00000138356	AOX1	201450591	1	1	0.66	0.66	0.66	0	iezw_2-24475_7
2	ENSG00000003436	TFPI	188430487	ENSG00000138448	ITGAV	187454792	1	1	0.41	0.41	0.41	1	qorq_2-23794_1
2	ENSG00000003509	NDUFAF7	37458774	ENSG00000115816	CEBPZ	37458856	1	2	0.29	0.3	0.3	1	joxm_1-24475_5, joxm_1-25262_8
2	ENSG00000005436	GCFC2	75938115	ENSG00000115350	POLE4	75185619	1	1	0.59	0.59	0.59	0	jejf_2-25271_8
2	ENSG00000005448	WDR54	74648805	ENSG00000163170	BOLA3	74375121	1	2	0.7	0.7	0.7	0	naah_2-22607_6, naah_2-22607_6
2	ENSG00000014641	MDH1	63815743	ENSG00000169764	UGP2	64068074	3	6	0.31	0.43	0.5	1	nudd_1-24252_5, nudd_1-24252_5, qorq_2-24353_6, qorq_2-24353_6, sojd_3-25262_5, sojd_3-25262_5
2	ENSG00000015568	RGPD5	110550335	ENSG00000186522	SEPT10	110371783	1	1	0.55	0.55	0.55	0	seru_1-24475_7
2	ENSG00000018510	AGPS	178257372	ENSG00000170144	HNRNPA3	178077291	1	1	0.54	0.54	0.54	0	poih_4-24352_2
2	ENSG00000023228	NDUFS1	207024327	ENSG00000114933	INO80D	206951027	1	1	0.44	0.44	0.44	0	sehl_6-24475_3
2	ENSG00000023228	NDUFS1	207024327	ENSG00000118246	FASTKD2	207630081	1	2	0.6	0.6	0.6	0	toss_3-21843_2, toss_3-21843_2
2	ENSG00000030419	IKZF2	214017151	ENSG00000144451	SPAG16	214149113	1	1	0.34	0.34	0.34	0	letw_1-24327_6
2	ENSG00000032389	TSSC1	3381653	ENSG00000171853	TRAPPC12	3383446	1	2	0.32	0.32	0.32	0	sojd_3-25262_5, sojd_3-25262_5
2	ENSG00000034510	TMSB10	85132749	ENSG00000042493	CAPG	85645555	2	4	0.43	0.51	0.58	0	pelm_3-24842_6, pelm_3-24842_6, qehq_3-25271_8, qehq_3-25271_8
2	ENSG00000034510	TMSB10	85132749	ENSG00000118640	VAMP8	85788685	4	6	0.36	0.45	0.58	0	guss_1-24353_6, melw_2-25476_7, puie_5-24475_1, puie_5-24475_1, sojd_3-24722_4, sojd_3-24722_4
2	ENSG00000034510	TMSB10	85132749	ENSG00000163541	SUCLG1	84687169	4	4	0.3	0.41	0.53	0	melw_2-25476_7, pelm_3-25476_4, sojd_3-24722_4, yelp_3-25475_7
2	ENSG00000034510	TMSB10	85132749	ENSG00000168894	RNF181	85822848	12	23	0.36	0.51	0.61	0	aowh_2-22607_6, aowh_2-22607_6, cuhk_2-24351_3, datg_2-24475_3, datg_2-24475_3, guss_1-24086_8, guss_1-24086_8, joxm_1-24475_5, joxm_1-24475_5, letw_1-24327_6, letw_1-24327_6, lise_3-24475_1, lise_3-24475_1, melw_2-25476_7, melw_2-25476_7, oibg_1-24086_8, paab_4-21843_2, sojd_3-25262_5, sojd_3-25262_5, yelp_3-25475_7, yelp_3-25475_7, yelp_3-25476_7, yelp_3-25476_7
2	ENSG00000035141	FAM136A	70529222	ENSG00000124380	SNRNP27	70120692	1	1	0.29	0.29	0.29	0	joxm_1-24475_5
2	ENSG00000035141	FAM136A	70529222	ENSG00000143977	SNRPG	70520903	1	1	0.46	0.46	0.46	0	qorq_2-24353_6
2	ENSG00000042493	CAPG	85645555	ENSG00000118640	VAMP8	85788685	3	5	0.45	0.52	0.77	0	heth_1-21672_1, pelm_3-24842_6, pelm_3-24842_6, qorq_2-24353_6, qorq_2-24353_6
2	ENSG00000055044	NOP58	203130439	ENSG00000116030	SUMO1	203103331	5	7	0.32	0.51	0.8	0	joxm_1-25262_8, joxm_1-25262_8, letw_1-24327_6, seru_1-24475_7, vils_1-24352_2, vils_1-24352_2, yelp_3-25476_7
2	ENSG00000057935	MTA3	42721709	ENSG00000152518	ZFP36L2	43453748	1	4	0.27	0.31	0.35	0	joxm_1-24475_5, joxm_1-24475_5, joxm_1-25262_8, joxm_1-25262_8
2	ENSG00000063660	GPC1	241375088	ENSG00000146205	ANO7	242127924	1	2	0.57	0.57	0.57	0	qehq_3-25271_7, qehq_3-25271_7
2	ENSG00000064933	PMS1	190649107	ENSG00000198130	HIBCH	191208919	1	2	0.57	0.57	0.57	0	qunz_3-25476_7, qunz_3-25476_7
2	ENSG00000065911	MTHFD2	74425689	ENSG00000144048	DUSP11	74007284	1	1	0.55	0.55	0.55	0	nocf_2-24475_8
2	ENSG00000065911	MTHFD2	74425689	ENSG00000159239	C2orf81	74648718	1	2	0.46	0.46	0.46	0	oibg_1-24086_8, oibg_1-24086_8
2	ENSG00000068654	POLR1A	86333278	ENSG00000115548	KDM3A	86667770	1	2	0.66	0.66	0.66	0	eesb_1-25475_7, eesb_1-25475_7
2	ENSG00000071082	RPL31	101618177	ENSG00000115539	PDCL3	101179152	2	4	0.46	0.52	0.58	0	meue_4-24352_2, meue_4-24352_2, qorq_2-24353_6, qorq_2-24353_6
2	ENSG00000071909	MYO3B	171034655	ENSG00000081479	LRP2	170219195	1	2	0.84	0.84	0.84	0	pipw_5-25271_7, pipw_5-25271_7
2	ENSG00000072135	PTPN18	131113580	ENSG00000136002	ARHGEF4	131594489	1	1	0.49	0.49	0.49	0	meue_4-24352_2
2	ENSG00000072195	SPEG	220299568	ENSG00000187736	NHEJ1	220025587	1	1	0.57	0.57	0.57	0	paab_4-24353_6
2	ENSG00000074582	BCS1L	219523487	ENSG00000127824	TUBA4A	220142892	1	1	0.49	0.49	0.49	1	sehl_6-24475_3
2	ENSG00000075886	TUBA3D	132233666	ENSG00000136698	CFC1	131357123	1	1	0.72	0.72	0.72	0	jejf_2-25271_8
2	ENSG00000079150	FKBP7	179343327	ENSG00000204311	DFNB59	179316163	1	1	0.6	0.6	0.6	0	hayt_1-25013_6
2	ENSG00000079156	OSBPL6	179059208	ENSG00000116095	PLEKHA3	179345195	1	2	0.69	0.69	0.69	0	aoxv_3-25476_7, aoxv_3-25476_7
2	ENSG00000079246	XRCC5	216972187	ENSG00000138363	ATIC	216176540	1	2	0.44	0.44	0.44	0	letw_1-24327_6, letw_1-24327_6
2	ENSG00000079246	XRCC5	216972187	ENSG00000197756	RPL37A	217362912	1	1	0.63	0.63	0.63	0	xojn_3-25013_6
2	ENSG00000079263	SP140	231067826	ENSG00000135914	HTR2B	231989832	1	1	0.94	0.94	0.94	0	ueah_1-24351_3
2	ENSG00000079308	TNS1	218867718	ENSG00000115556	PLCD4	219472488	1	1	0.54	0.54	0.54	0	jejf_2-25271_7
2	ENSG00000079308	TNS1	218867718	ENSG00000144579	CTDSP1	219262979	1	1	0.72	0.72	0.72	0	paab_4-21843_2
2	ENSG00000079308	TNS1	218867718	ENSG00000158428	C2orf62	219221579	1	1	0.83	0.83	0.83	0	guss_1-24475_3
2	ENSG00000080345	RIF1	152266397	ENSG00000123610	TNFAIP6	152214106	1	1	0.57	0.57	0.57	0	tert_1-25619_7
2	ENSG00000082153	BZW1	201675317	ENSG00000155755	TMEM237	202508293	1	1	0.49	0.49	0.49	0	meue_4-24352_2
2	ENSG00000082438	COBLL1	165700189	ENSG00000136531	SCN2A	166095912	1	1	0.45	0.45	0.45	0	poih_4-22607_6
2	ENSG00000082898	XPO1	61765761	ENSG00000115464	USP34	61697904	1	1	0.48	0.48	0.48	0	pahc_4-25013_6
2	ENSG00000082898	XPO1	61765761	ENSG00000170340	B3GNT2	62423248	1	1	0.75	0.75	0.75	0	vils_1-22607_6
2	ENSG00000084693	AGBL5	27265232	ENSG00000138029	HADHB	26466038	1	1	0.43	0.43	0.43	0	oaqd_3-21843_2
2	ENSG00000084754	HADHA	26467594	ENSG00000138029	HADHB	26466038	1	2	0.71	0.71	0.71	1	vass_1-25262_5, vass_1-25262_5
2	ENSG00000085760	MTIF2	55496483	ENSG00000143947	RPS27A	55459039	1	2	0.61	0.61	0.61	0	kucg_2-25262_8, kucg_2-25262_8
2	ENSG00000085978	ATG16L1	234118697	ENSG00000204120	GIGYF2	233562009	1	1	0.79	0.79	0.79	0	vils_1-22607_6
2	ENSG00000085982	USP40	234475428	ENSG00000204120	GIGYF2	233562009	1	2	0.84	0.84	0.84	0	toco_5-25271_8, toco_5-25271_8
2	ENSG00000088179	PTPN4	120517207	ENSG00000115107	STEAP3	119981384	2	3	0.38	0.57	0.66	0	naah_2-22607_6, naah_2-22607_6, oibg_1-24086_8
2	ENSG00000091409	ITGA6	173292082	ENSG00000115840	SLC25A12	172864766	1	1	0.79	0.79	0.79	0	yemz_1-25262_5
2	ENSG00000091409	ITGA6	173292082	ENSG00000144354	CDCA7	174219548	1	2	0.63	0.63	0.63	0	naah_2-22607_6, naah_2-22607_6
2	ENSG00000095002	MSH2	47630108	ENSG00000116062	MSH6	47922669	11	17	0.34	0.5	0.66	0	bokz_5-24252_5, datg_2-24475_3, joxm_1-24475_5, joxm_1-24475_5, juuy_2-25271_8, juuy_2-25271_8, letw_1-24327_6, naah_2-22607_6, paab_4-24353_6, paab_4-24353_6, poih_4-22607_6, poih_4-22607_6, qorq_2-24353_6, qorq_2-24353_6, sehl_6-24475_3, sehl_6-24475_3, wuye_2-24475_5
2	ENSG00000095002	MSH2	47630108	ENSG00000180398	MCFD2	47168994	2	2	0.3	0.31	0.33	0	joxm_1-24475_5, sojd_3-25262_5
2	ENSG00000114923	SLC4A3	220492049	ENSG00000135929	CYP27A1	219646472	1	1	0.5	0.5	0.5	0	datg_2-24475_3
2	ENSG00000114923	SLC4A3	220492049	ENSG00000163521	GLB1L	220110200	1	2	0.87	0.87	0.87	0	vass_1-25262_5, vass_1-25262_5
2	ENSG00000114956	DGUOK	74153953	ENSG00000115307	AUP1	74757066	1	2	0.48	0.48	0.48	0	yelp_3-25476_7, yelp_3-25476_7
2	ENSG00000114956	DGUOK	74153953	ENSG00000144034	TPRKB	73964527	1	1	0.65	0.65	0.65	0	naah_2-22607_6
2	ENSG00000114956	DGUOK	74153953	ENSG00000163170	BOLA3	74375121	3	5	0.38	0.49	0.62	0	guss_1-24353_6, guss_1-24353_6, meue_4-24352_2, sojd_3-25262_5, sojd_3-25262_5
2	ENSG00000114988	LMAN2L	97405801	ENSG00000115073	ACTR1B	98280570	1	1	0.45	0.45	0.45	0	yelp_3-25476_7
2	ENSG00000114993	RTKN	74669549	ENSG00000204843	DCTN1	74619214	1	1	0.42	0.42	0.42	0	jogf_2-21672_1
2	ENSG00000114999	TTL	113239731	ENSG00000144136	SLC20A1	113403434	1	1	0.45	0.45	0.45	0	lise_3-24475_1
2	ENSG00000115053	NCL	232348352	ENSG00000187514	PTMA	232571605	11	22	0.32	0.51	0.72	1	eipl_1-25013_6, eipl_1-25013_6, guss_1-24086_8, jejf_2-25271_8, jejf_2-25271_8, juuy_2-25271_7, juuy_2-25271_7, juuy_2-25271_8, juuy_2-25271_8, kuxp_1-25475_7, kuxp_1-25475_7, letw_1-24327_6, letw_1-24327_6, pipw_5-25271_7, pipw_5-25271_7, qorq_2-24353_6, qorq_2-24353_6, sojd_3-25262_5, tolg_6-25262_5, tolg_6-25262_5, yelp_3-25475_7, yelp_3-25475_7
2	ENSG00000115084	SLC35F5	114514400	ENSG00000115091	ACTR3	114647537	3	5	0.42	0.51	0.55	0	bokz_5-24252_5, datg_2-24475_3, datg_2-24475_3, melw_2-25476_7, melw_2-25476_7
2	ENSG00000115128	SF3B14	24299313	ENSG00000173960	UBXN2A	24150155	1	1	0.39	0.39	0.39	0	puie_5-24475_1
2	ENSG00000115128	SF3B14	24299313	ENSG00000184924	PTRHD1	25016251	2	3	0.42	0.46	0.47	0	pelm_3-24842_6, yelp_3-25475_7, yelp_3-25475_7
2	ENSG00000115129	TP53I3	24308731	ENSG00000138092	CENPO	25016005	1	1	0.76	0.76	0.76	0	qoog_4-24475_1
2	ENSG00000115145	STAM2	153032506	ENSG00000182389	CACNB4	152955593	1	1	0.69	0.69	0.69	0	ciwj_2-25619_5
2	ENSG00000115194	SLC30A3	27498685	ENSG00000115226	FNDC4	27718112	1	2	0.75	0.75	0.75	0	hayt_1-25013_6, hayt_1-25013_6
2	ENSG00000115207	GTF3C2	27579868	ENSG00000115216	NRBP1	27650657	1	1	0.54	0.54	0.54	0	tert_1-25619_7
2	ENSG00000115207	GTF3C2	27579868	ENSG00000138074	SLC5A6	27435826	1	2	0.54	0.54	0.54	0	qorq_2-24353_6, qorq_2-24353_6
2	ENSG00000115216	NRBP1	27650657	ENSG00000138074	SLC5A6	27435826	2	4	0.42	0.51	0.59	0	tert_1-25619_7, tert_1-25619_7, yelp_3-25475_7, yelp_3-25475_7
2	ENSG00000115232	ITGA4	182321929	ENSG00000188452	CERKL	182545392	3	3	0.3	0.53	0.82	1	guss_1-24475_3, joxm_1-25262_8, nudd_1-24252_5
2	ENSG00000115234	SNX17	27593389	ENSG00000243147	MRPL33	27994584	1	2	0.62	0.62	0.62	0	vass_1-24722_4, vass_1-24722_4
2	ENSG00000115241	PPM1G	27632554	ENSG00000138074	SLC5A6	27435826	3	5	0.4	0.58	0.85	0	joxm_1-24475_5, joxm_1-24475_5, lepk_1-24351_3, wahn_1-24327_7, wahn_1-24327_7
2	ENSG00000115267	IFIH1	163175213	ENSG00000184611	KCNH7	163695240	1	1	0.52	0.52	0.52	0	guss_1-23794_1
2	ENSG00000115267	IFIH1	163175213	ENSG00000197635	DPP4	162931052	1	1	0.74	0.74	0.74	0	aowh_2-22607_6
2	ENSG00000115307	AUP1	74757066	ENSG00000163170	BOLA3	74375121	1	1	0.42	0.42	0.42	0	nudd_1-24475_3
2	ENSG00000115307	AUP1	74757066	ENSG00000239779	WBP1	74685456	1	2	0.7	0.7	0.7	0	aowh_2-24352_2, aowh_2-24352_2
2	ENSG00000115318	LOXL3	74782817	ENSG00000179528	LBX2	74730443	1	1	0.4	0.4	0.4	1	zapk_3-25476_4
2	ENSG00000115339	GALNT3	166651192	ENSG00000178662	CSRNP3	166326157	1	1	0.26	0.26	0.26	1	joxm_1-25262_8
2	ENSG00000115353	TACR1	75426826	ENSG00000204822	MRPL53	74700449	1	1	0.67	0.67	0.67	0	juuy_2-25271_7
2	ENSG00000115368	WDR75	190306159	ENSG00000128694	OSGEPL1	190627953	1	1	0.43	0.43	0.43	0	juuy_2-25271_8
2	ENSG00000115415	STAT1	191885686	ENSG00000198130	HIBCH	191208919	1	1	0.56	0.56	0.56	0	pelm_3-21672_1
2	ENSG00000115446	UNC50	99225042	ENSG00000158417	EIF5B	99953816	1	2	0.39	0.39	0.39	0	oibg_1-24086_8, oibg_1-24086_8
2	ENSG00000115457	IGFBP2	217497551	ENSG00000115461	IGFBP5	217560248	1	2	0.36	0.36	0.36	0	letw_1-24327_6, letw_1-24327_6
2	ENSG00000115461	IGFBP5	217560248	ENSG00000144583	2021-03-04	217236750	1	2	0.73	0.73	0.73	0	mita_2-24086_8, mita_2-24086_8
2	ENSG00000115468	EFHD1	233470767	ENSG00000171551	ECEL1	233352538	1	1	0.74	0.74	0.74	0	naah_2-22607_6
2	ENSG00000115486	GGCX	85788670	ENSG00000152284	TCF7L1	85360533	1	1	0.76	0.76	0.76	0	qoog_4-24475_1
2	ENSG00000115520	COQ10B	198318147	ENSG00000119041	GTF3C3	197664449	1	1	0.59	0.59	0.59	0	poih_4-24352_2
2	ENSG00000115524	SF3B1	198299815	ENSG00000144381	HSPD1	198381461	1	1	0.53	0.53	0.53	0	qunz_3-25476_7
2	ENSG00000115526	CHST10	101034118	ENSG00000158435	CNOT11	101869264	1	2	0.51	0.51	0.51	0	poih_4-22607_6, poih_4-22607_6
2	ENSG00000115540	MOB4	198380295	ENSG00000119041	GTF3C3	197664449	1	2	0.54	0.54	0.54	0	liqa_1-25619_7, liqa_1-25619_7
2	ENSG00000115541	HSPE1	198364718	ENSG00000144381	HSPD1	198381461	48	122	0.41	0.62	0.96	1	aowh_2-24352_2, aowh_2-24352_2, bokz_5-24252_5, bokz_5-24252_5, cuhk_2-24351_3, cuhk_2-24351_3, datg_2-24252_5, datg_2-24252_5, datg_2-24353_6, datg_2-24475_3, datg_2-24475_3, feec_2-24353_6, feec_2-24353_6, guss_1-24086_8, guss_1-24086_8, guss_1-24252_5, guss_1-24252_5, guss_1-24475_3, guss_1-24475_3, hegp_3-24351_3, jejf_2-25271_8, jejf_2-25271_8, joxm_1-24475_5, joxm_1-24475_5, joxm_1-25262_8,…
2	ENSG00000115641	FHL2	106054970	ENSG00000135974	C2orf49	105953816	1	2	0.48	0.48	0.48	0	poih_4-22607_6, poih_4-22607_6
2	ENSG00000115648	MLPH	238394071	ENSG00000124839	RAB17	238510257	1	1	0.63	0.63	0.63	0	cuhk_2-24351_3
2	ENSG00000115648	MLPH	238394071	ENSG00000132321	IQCA1	237416185	1	1	0.57	0.57	0.57	0	wuye_2-25262_8
2	ENSG00000115685	PPP1R7	242088991	ENSG00000168393	DTYMK	242626406	1	1	0.42	0.42	0.42	0	yelp_3-25475_7
2	ENSG00000115756	HPCAL1	10443015	ENSG00000151694	ADAM17	9695921	1	1	0.88	0.88	0.88	0	lepk_1-24351_3
2	ENSG00000115758	ODC1	10588630	ENSG00000134308	YWHAQ	9771143	3	6	0.59	0.64	0.67	0	naah_2-22607_6, naah_2-22607_6, nudd_1-23794_1, nudd_1-23794_1, nufh_3-24475_8, nufh_3-24475_8
2	ENSG00000115758	ODC1	10588630	ENSG00000171848	RRM2	10262455	12	26	0.38	0.47	0.6	0	datg_2-24475_3, datg_2-24475_3, joxm_1-24475_5, joxm_1-24475_5, joxm_1-25262_8, joxm_1-25262_8, letw_1-24327_6, letw_1-24327_6, lise_3-24475_1, lise_3-24475_1, nudd_1-24252_5, nudd_1-24252_5, nudd_1-24475_3, pipw_5-25271_7, pipw_5-25271_7, poih_4-22607_6, poih_4-22607_6, qunz_3-25476_7, qunz_3-25476_7, sojd_3-25262_5, sojd_3-25262_5, vass_1-24722_4, yelp_3-25475_7, yelp_3-25475_7, zerv_8-24475_7,…
2	ENSG00000115808	STRN	37193615	ENSG00000171055	FEZ2	36873230	1	2	0.55	0.55	0.55	0	paab_4-21843_2, paab_4-21843_2
2	ENSG00000115828	QPCT	37571717	ENSG00000115841	RMDN2	38150330	1	2	0.48	0.48	0.48	0	oaqd_3-21843_2, oaqd_3-21843_2
2	ENSG00000115828	QPCT	37571717	ENSG00000150938	CRIM1	36583069	1	1	0.39	0.39	0.39	0	yelp_3-25475_7
2	ENSG00000115828	QPCT	37571717	ENSG00000152133	GPATCH11	37311594	1	1	0.55	0.55	0.55	0	kuco_1-25619_7
2	ENSG00000115828	QPCT	37571717	ENSG00000171055	FEZ2	36873230	1	2	0.45	0.45	0.45	0	oibg_1-24086_8, oibg_1-24086_8
2	ENSG00000115828	QPCT	37571717	ENSG00000218739	CEBPZ-AS1	37423631	1	2	0.57	0.57	0.57	0	pipw_5-25271_8, pipw_5-25271_8
2	ENSG00000115839	RAB3GAP1	135809835	ENSG00000121988	ZRANB3	136288806	1	1	0.3	0.3	0.3	0	sojd_3-24722_4
2	ENSG00000115844	DLX2	172967628	ENSG00000144355	DLX1	172949468	1	2	0.87	0.87	0.87	1	nosn_6-25476_4, nosn_6-25476_4
2	ENSG00000115875	SRSF7	38978636	ENSG00000152147	GEMIN6	38978676	1	2	0.56	0.56	0.56	0	lise_3-24475_1, lise_3-24475_1
2	ENSG00000115875	SRSF7	38978636	ENSG00000188010	MORN2	39103103	1	2	0.64	0.64	0.64	0	tert_1-25619_5, tert_1-25619_5
2	ENSG00000115902	SLC1A4	65215611	ENSG00000179833	SERTAD2	64978139	1	1	0.59	0.59	0.59	0	melw_2-25476_7
2	ENSG00000115963	RND3	151395525	ENSG00000168288	MMADHC	150444330	1	2	0.4	0.4	0.4	0	zerv_8-24475_7, zerv_8-24475_7
2	ENSG00000116030	SUMO1	203103331	ENSG00000138442	WDR12	203879521	1	2	0.6	0.6	0.6	0	rutc_2-24327_6, rutc_2-24327_6
2	ENSG00000116062	MSH6	47922669	ENSG00000180398	MCFD2	47168994	2	2	0.26	0.37	0.48	0	joxm_1-25262_8, sehl_6-24475_3
2	ENSG00000116120	FARSB	223521056	ENSG00000123983	ACSL3	223725652	2	3	0.46	0.48	0.5	0	hayt_1-25013_6, meue_4-24352_2, meue_4-24352_2
2	ENSG00000118640	VAMP8	85788685	ENSG00000168890	TMEM150A	85830319	1	2	0.45	0.45	0.45	0	yelp_3-25476_7, yelp_3-25476_7
2	ENSG00000118640	VAMP8	85788685	ENSG00000168894	RNF181	85822848	1	2	0.57	0.57	0.57	1	tert_1-25619_7, tert_1-25619_7
2	ENSG00000119203	CPSF3	9563697	ENSG00000134308	YWHAQ	9771143	5	10	0.32	0.51	0.63	0	joxm_1-24475_5, joxm_1-24475_5, nocf_2-24475_8, nocf_2-24475_8, sita_1-21843_2, sita_1-21843_2, tert_1-25619_7, tert_1-25619_7, yelp_3-25475_7, yelp_3-25475_7
2	ENSG00000119203	CPSF3	9563697	ENSG00000171848	RRM2	10262455	1	1	0.3	0.3	0.3	1	joxm_1-24475_5
2	ENSG00000119729	RHOQ	46768945	ENSG00000171132	PRKCE	45878484	1	1	0.5	0.5	0.5	0	sita_1-21843_2
2	ENSG00000119844	AFTPH	64751465	ENSG00000179833	SERTAD2	64978139	1	1	0.83	0.83	0.83	0	heth_1-21672_1
2	ENSG00000119862	LGALSL	64681103	ENSG00000197329	PELI1	64371588	1	1	0.66	0.66	0.66	0	wuye_2-24475_5
2	ENSG00000119865	CNRIP1	68547183	ENSG00000204923	FBXO48	68694390	1	1	0.59	0.59	0.59	0	aoxv_3-25475_7
2	ENSG00000119878	CRIPT	46843555	ENSG00000143933	CALM2	47403740	2	2	0.41	0.42	0.42	0	guss_1-24086_8, meue_4-24352_2
2	ENSG00000123977	DAW1	228735770	ENSG00000169031	COL4A3	228029281	1	1	0.51	0.51	0.51	0	juuy_2-25271_7
2	ENSG00000123989	CHPF	220408509	ENSG00000123992	DNPEP	220264744	1	1	0.6	0.6	0.6	0	guss_1-24475_3
2	ENSG00000124006	OBSL1	220436581	ENSG00000144589	STK11IP	220462582	1	2	0.6	0.6	0.6	0	paab_4-21843_2, paab_4-21843_2
2	ENSG00000124831	LRRFIP1	238536219	ENSG00000124839	RAB17	238510257	3	8	0.35	0.5	0.65	1	joxm_1-24475_5, joxm_1-24475_5, joxm_1-25262_8, joxm_1-25262_8, pipw_5-25271_7, pipw_5-25271_7, poih_4-24352_2, poih_4-24352_2
2	ENSG00000124839	RAB17	238510257	ENSG00000144485	HES6	239149303	1	1	0.33	0.33	0.33	0	joxm_1-24475_5
2	ENSG00000124839	RAB17	238510257	ENSG00000234949	AC104667.3	238499663	1	2	0.5	0.5	0.5	1	nudd_1-23794_1, nudd_1-23794_1
2	ENSG00000125630	POLR1B	113299492	ENSG00000144136	SLC20A1	113403434	2	3	0.37	0.44	0.57	1	guss_1-24475_3, joxm_1-24475_5, joxm_1-24475_5
2	ENSG00000127824	TUBA4A	220142892	ENSG00000144591	GMPPA	220363589	1	1	0.36	0.36	0.36	0	joxm_1-24475_5
2	ENSG00000127831	VIL1	219283815	ENSG00000144579	CTDSP1	219262979	1	1	0.7	0.7	0.7	0	aowh_2-24352_2
2	ENSG00000128683	GAD1	171669723	ENSG00000204334	ERICH2	171640296	1	1	0.46	0.46	0.46	0	juuy_2-25271_8
2	ENSG00000128683	GAD1	171669723	ENSG00000204335	SP5	171571861	3	8	0.7	0.75	0.79	1	juuy_2-25271_7, juuy_2-25271_7, juuy_2-25271_8, juuy_2-25271_8, pipw_5-25271_7, pipw_5-25271_7, sehl_6-24252_5, sehl_6-24252_5
2	ENSG00000130294	KIF1A	241759725	ENSG00000172428	MYEOV2	241076224	1	2	0.31	0.31	0.31	0	joxm_1-25262_8, joxm_1-25262_8
2	ENSG00000132031	MATN3	20212455	ENSG00000143878	RHOB	20646835	1	2	0.53	0.53	0.53	0	bokz_5-24252_5, bokz_5-24252_5
2	ENSG00000132300	PTCD3	86333305	ENSG00000152291	TGOLN2	85555548	1	2	0.53	0.53	0.53	0	seru_1-22606_1, seru_1-22606_1
2	ENSG00000132313	MRPL35	86426478	ENSG00000168890	TMEM150A	85830319	1	1	0.63	0.63	0.63	0	nufh_3-24475_8
2	ENSG00000132321	IQCA1	237416185	ENSG00000144476	ACKR3	237476430	1	2	0.4	0.4	0.4	0	sojd_3-25262_5, sojd_3-25262_5
2	ENSG00000134308	YWHAQ	9771143	ENSG00000171848	RRM2	10262455	7	11	0.29	0.45	0.54	0	joxm_1-24475_5, joxm_1-24475_5, joxm_1-25262_8, nudd_1-23794_1, nudd_1-23794_1, pelm_3-24842_6, poih_4-24327_6, sehl_6-24252_5, sojd_3-24722_4, zerv_8-24475_7, zerv_8-24475_7
2	ENSG00000134313	KIDINS220	8977760	ENSG00000143797	MBOAT2	9143942	1	2	0.58	0.58	0.58	0	nosn_6-25476_4, nosn_6-25476_4
2	ENSG00000134317	GRHL1	10085341	ENSG00000151693	ASAP2	9346894	1	1	0.71	0.71	0.71	0	eesb_1-25476_7
2	ENSG00000134330	IAH1	9613787	ENSG00000151693	ASAP2	9346894	1	1	0.76	0.76	0.76	0	hegp_3-24351_3
2	ENSG00000135953	MFSD9	103353347	ENSG00000170417	TMEM182	103353367	1	2	0.74	0.74	0.74	0	vils_1-22607_6, vils_1-22607_6
2	ENSG00000136699	SMPD4	130940323	ENSG00000136718	IMP4	131099798	1	1	0.51	0.51	0.51	0	datg_2-24252_5
2	ENSG00000136718	IMP4	131099798	ENSG00000152082	MZT2B	130939310	1	2	0.55	0.55	0.55	0	wahn_1-24475_8, wahn_1-24475_8
2	ENSG00000136718	IMP4	131099798	ENSG00000152102	FAM168B	131851033	1	1	0.48	0.48	0.48	0	nudd_1-23794_1
2	ENSG00000136732	GYPC	127413509	ENSG00000163166	IWS1	128284462	1	2	0.64	0.64	0.64	0	kucg_2-25262_8, kucg_2-25262_8
2	ENSG00000136732	GYPC	127413509	ENSG00000169994	MYO7B	128293378	1	1	0.36	0.36	0.36	0	nudd_1-24252_5
2	ENSG00000138069	RAB1A	65357240	ENSG00000138071	ACTR2	65454887	1	2	0.56	0.56	0.56	1	wahn_1-24475_8, wahn_1-24475_8
2	ENSG00000138069	RAB1A	65357240	ENSG00000198369	SPRED2	65659771	1	1	0.47	0.47	0.47	0	tolg_6-25262_5
2	ENSG00000138073	PREB	27357543	ENSG00000138074	SLC5A6	27435826	1	2	0.43	0.43	0.43	0	yelp_3-25475_7, yelp_3-25475_7
2	ENSG00000138078	PREPL	44589001	ENSG00000138095	LRPPRC	44223144	2	2	0.26	0.56	0.85	0	joxm_1-25262_8, lepk_1-24351_3
2	ENSG00000138080	EMILIN1	27301435	ENSG00000213699	SLC35F6	26987152	1	1	0.4	0.4	0.4	0	oibg_1-24086_8
2	ENSG00000138081	FBXO11	48132932	ENSG00000243244	STON1	48756522	1	1	0.65	0.65	0.65	0	kuxp_1-25476_7
2	ENSG00000138100	TRIM54	27505260	ENSG00000221843	C2orf16	27799389	1	1	0.69	0.69	0.69	0	kuco_1-25619_5
2	ENSG00000138378	STAT4	192016322	ENSG00000151689	INPP1	191208196	1	1	0.39	0.39	0.39	0	sojd_3-25262_5
2	ENSG00000138382	METTL5	170681441	ENSG00000138398	PPIG	170440850	1	2	0.45	0.45	0.45	0	eipl_1-25013_6, eipl_1-25013_6
2	ENSG00000138385	SSB	170648443	ENSG00000138398	PPIG	170440850	3	6	0.37	0.46	0.54	1	datg_2-24475_3, datg_2-24475_3, kolf_2-24475_7, kolf_2-24475_7, sojd_3-25262_5, sojd_3-25262_5
2	ENSG00000138385	SSB	170648443	ENSG00000152253	SPC25	169769881	2	3	0.5	0.64	0.71	0	datg_2-24475_3, eesb_1-25476_7, eesb_1-25476_7
2	ENSG00000138400	MDH1B	207630271	ENSG00000163249	CCNYL1	208576264	1	1	0.43	0.43	0.43	0	pelm_3-24842_6
2	ENSG00000138442	WDR12	203879521	ENSG00000155760	FZD7	202899310	1	1	0.76	0.76	0.76	0	hegp_3-24351_3
2	ENSG00000143870	PDIA6	10978103	ENSG00000171848	RRM2	10262455	1	1	0.29	0.29	0.29	0	joxm_1-25262_8
2	ENSG00000143882	ATP6V1C2	10861775	ENSG00000172059	KLF11	10182976	1	2	0.58	0.58	0.58	0	nudd_1-24353_6, nudd_1-24353_6
2	ENSG00000143933	CALM2	47403740	ENSG00000151665	PIGF	46844258	3	5	0.32	0.39	0.54	0	eipl_1-25013_6, eipl_1-25013_6, joxm_1-24475_5, joxm_1-24475_5, wahn_1-24327_7
2	ENSG00000143951	WDPCP	64054977	ENSG00000169764	UGP2	64068074	1	2	0.49	0.49	0.49	1	sehl_6-24252_5, sehl_6-24252_5
2	ENSG00000144034	TPRKB	73964527	ENSG00000163170	BOLA3	74375121	1	2	0.57	0.57	0.57	0	nudd_1-24353_6, nudd_1-24353_6
2	ENSG00000144214	LYG1	99921205	ENSG00000273155	MRPL30	99771461	1	1	0.73	0.73	0.73	0	qorq_2-24353_6
2	ENSG00000144228	SPOPL	139259371	ENSG00000150540	HNMT	138721590	1	1	0.61	0.61	0.61	0	paab_4-21843_2
2	ENSG00000144445	KANSL1L	211036107	ENSG00000197713	RPE	210867289	1	1	0.29	0.29	0.29	0	sojd_3-25262_5
2	ENSG00000144452	ABCA12	216003151	ENSG00000163449	TMEM169	216946589	1	2	0.62	0.62	0.62	0	liqa_1-25619_5, liqa_1-25619_5
2	ENSG00000144580	RQCD1	219433303	ENSG00000163466	ARPC2	219081817	1	1	0.39	0.39	0.39	0	yelp_3-25475_7
2	ENSG00000144589	STK11IP	220462582	ENSG00000175084	DES	220283099	1	1	0.42	0.42	0.42	0	puie_5-24475_1
2	ENSG00000150551	LYPD1	133429152	ENSG00000176771	NCKAP5	134326034	1	1	0.51	0.51	0.51	0	kuxp_1-25475_7
2	ENSG00000150551	LYPD1	133429152	ENSG00000269686	AC011755.1	133874577	1	1	0.53	0.53	0.53	0	oibg_1-24086_8
2	ENSG00000151687	ANKAR	190539016	ENSG00000204262	COL5A2	190044605	1	1	0.78	0.78	0.78	0	keui_1-24352_2
2	ENSG00000152284	TCF7L1	85360533	ENSG00000168890	TMEM150A	85830319	1	2	0.55	0.55	0.55	0	tert_1-25619_7, tert_1-25619_7
2	ENSG00000153093	ACOXL	111490150	ENSG00000169679	BUB1	111435691	1	2	0.44	0.44	0.44	0	pelm_3-25476_4, pelm_3-25476_4
2	ENSG00000153201	RANBP2	109335937	ENSG00000169756	LIMS1	109150857	1	2	0.57	0.57	0.57	0	liqa_1-25619_5, liqa_1-25619_5
2	ENSG00000155368	DBI	120124497	ENSG00000171227	TMEM37	120187477	1	2	0.44	0.44	0.44	0	yelp_3-25476_7, yelp_3-25476_7
2	ENSG00000155438	NIFK	122494499	ENSG00000211460	TSN	122494679	2	4	0.36	0.42	0.49	0	joxm_1-24475_5, joxm_1-24475_5, kolf_2-24475_7, kolf_2-24475_7
2	ENSG00000155657	TTN	179695529	ENSG00000163492	CCDC141	179914813	11	21	0.33	0.52	0.63	1	joxm_1-24475_5, joxm_1-24475_5, juuy_2-25271_7, juuy_2-25271_8, juuy_2-25271_8, letw_1-24327_6, letw_1-24327_6, melw_2-25475_7, nudd_1-24252_5, poih_4-24327_6, poih_4-24327_6, puie_5-24475_1, qehq_3-25271_8, qehq_3-25271_8, qunz_3-25476_7, zagm_1-24475_8, zagm_1-24475_8, zapk_3-24842_6, zapk_3-24842_6, zapk_3-25476_4, zapk_3-25476_4
2	ENSG00000156966	B3GNT7	232260254	ENSG00000187514	PTMA	232571605	10	18	0.32	0.53	0.71	0	datg_2-24475_3, datg_2-24475_3, guss_1-24086_8, guss_1-24086_8, kajh_3-24475_1, kajh_3-24475_1, kolf_2-24475_7, kolf_2-24475_7, kuxp_1-25475_7, mita_2-24086_8, mita_2-24086_8, nudd_1-24252_5, nudd_1-24252_5, oibg_1-24086_8, oibg_1-24086_8, pelm_3-25476_4, pelm_3-25476_4, sojd_3-25262_5
2	ENSG00000156973	PDE6D	232650982	ENSG00000173692	PSMD1	231921578	1	1	0.67	0.67	0.67	0	keui_1-22607_6
2	ENSG00000157827	FMNL2	153191751	ENSG00000196504	PRPF40A	153574511	1	1	0.64	0.64	0.64	0	uenn_3-24475_7
2	ENSG00000157985	AGAP1	236402733	ENSG00000188042	ARL4C	235405697	1	1	0.61	0.61	0.61	0	kefb_1-25476_4
2	ENSG00000158411	MITD1	99797521	ENSG00000273045	C2ORF15	99757948	1	1	0.37	0.37	0.37	0	pelm_3-25476_4
2	ENSG00000162869	PPP1R21	48667737	ENSG00000184261	KCNK12	47798078	1	1	0.56	0.56	0.56	0	kefb_1-24842_6
2	ENSG00000162972	C2orf47	200820040	ENSG00000178074	C2orf69	200775979	1	2	0.58	0.58	0.58	0	juuy_2-25271_7, juuy_2-25271_7
2	ENSG00000162975	KCNF1	11052063	ENSG00000172059	KLF11	10182976	1	1	0.35	0.35	0.35	0	sojd_3-24722_4
2	ENSG00000162980	ARL5A	152685006	ENSG00000196504	PRPF40A	153574511	1	1	0.51	0.51	0.51	0	kuco_1-25619_5
2	ENSG00000163032	VSNL1	17720393	ENSG00000170745	KCNS3	18059114	1	1	0.26	0.26	0.26	0	joxm_1-25262_8
2	ENSG00000163249	CCNYL1	208576264	ENSG00000163251	FZD5	208634287	2	3	0.43	0.49	0.52	0	juuy_2-25271_8, kolf_2-24475_7, kolf_2-24475_7
2	ENSG00000163466	ARPC2	219081817	ENSG00000163481	RNF25	219537134	1	2	0.34	0.34	0.34	0	joxm_1-24475_5, joxm_1-24475_5
2	ENSG00000163510	CWC22	180871840	ENSG00000170035	UBE2E3	181831975	1	1	0.58	0.58	0.58	0	iezw_2-24475_7
2	ENSG00000163535	SGOL2	201374731	ENSG00000178074	C2orf69	200775979	3	5	0.5	0.55	0.63	0	datg_2-24475_3, juuy_2-25271_8, juuy_2-25271_8, nosn_6-25476_4, nosn_6-25476_4
2	ENSG00000163795	ZNF513	27603657	ENSG00000221843	C2orf16	27799389	1	1	0.49	0.49	0.49	0	zapk_3-24842_6
2	ENSG00000163811	WDR43	29117509	ENSG00000171103	TRMT61B	29093167	1	1	0.38	0.38	0.38	0	bokz_5-24252_5
2	ENSG00000168393	DTYMK	242626406	ENSG00000168397	ATG4B	242576628	1	2	0.64	0.64	0.64	0	uenn_3-24475_7, uenn_3-24475_7
2	ENSG00000168542	COL3A1	189839046	ENSG00000204262	COL5A2	190044605	2	2	0.5	0.52	0.55	0	datg_2-24475_3, nocf_2-24475_8
2	ENSG00000169047	IRS1	227664475	ENSG00000173744	AGFG1	228336868	1	2	0.6	0.6	0.6	0	oicx_6-24327_7, oicx_6-24327_7
2	ENSG00000169618	PROKR1	68870721	ENSG00000204923	FBXO48	68694390	1	2	0.57	0.57	0.57	0	poih_4-22607_6, poih_4-22607_6
2	ENSG00000171863	RPS7	3622795	ENSG00000182551	ADI1	3523507	1	2	0.55	0.55	0.55	0	nocf_2-24475_8, nocf_2-24475_8
2	ENSG00000183054	RGPD6	111334762	ENSG00000186522	SEPT10	110371783	1	2	0.62	0.62	0.62	0	poih_4-24352_2, poih_4-24352_2
2	ENSG00000183054	RGPD6	111334762	ENSG00000257207	LIMS3	111230652	1	2	0.56	0.56	0.56	0	wigw_2-24475_8, wigw_2-24475_8
2	ENSG00000204334	ERICH2	171640296	ENSG00000204335	SP5	171571861	1	1	0.6	0.6	0.6	0	juuy_2-25271_7
2	ENSG00000214694	ARHGEF33	39117021	ENSG00000269210	AC019171.1	39187483	11	19	0.33	0.57	0.85	0	aowh_2-24352_2, feec_2-24353_6, joxm_1-24475_5, joxm_1-24475_5, joxm_1-25262_8, juuy_2-25271_8, oibg_1-24086_8, oibg_1-24086_8, pipw_5-25271_7, poih_4-24352_2, poih_4-24352_2, qorq_2-23794_1, qorq_2-23794_1, rutc_2-24327_6, sojd_3-24722_4, sojd_3-24722_4, sojd_3-25262_5, sojd_3-25262_5, tolg_6-25262_5
2	ENSG00000228474	OST4	27294641	ENSG00000243147	MRPL33	27994584	3	5	0.44	0.48	0.64	0	datg_2-23794_1, eipl_1-25013_6, eipl_1-25013_6, yelp_3-25475_7, yelp_3-25475_7
3	ENSG00000007402	CACNA2D2	50541675	ENSG00000173531	MST1	49726934	1	1	0.7	0.7	0.7	0	wuye_2-24475_5
3	ENSG00000008324	SS18L2	42623332	ENSG00000181061	HIGD1A	42846023	1	1	0.67	0.67	0.67	0	wibj_2-21672_1
3	ENSG00000010256	UQCRC1	48648409	ENSG00000232112	TMA7	48481667	1	2	0.73	0.73	0.73	0	datg_2-24475_3, datg_2-24475_3
3	ENSG00000010256	UQCRC1	48648409	ENSG00000233276	GPX1	49396033	3	5	0.51	0.59	0.69	0	datg_2-24475_3, datg_2-24475_3, iezw_2-24475_7, zerv_8-24475_7, zerv_8-24475_7
3	ENSG00000011376	LARS2	45429998	ENSG00000163807	KIAA1143	44803154	1	2	0.49	0.49	0.49	0	oaqd_3-21843_2, oaqd_3-21843_2
3	ENSG00000011376	LARS2	45429998	ENSG00000211456	SACM1L	45730548	1	1	0.55	0.55	0.55	0	rutc_2-24327_6
3	ENSG00000012223	LTF	46526724	ENSG00000268324	LUZPP1	46598888	1	1	0.61	0.61	0.61	1	juuy_2-25271_7
3	ENSG00000013297	CLDN11	170136653	ENSG00000163584	RPL22L1	170588272	1	1	0.6	0.6	0.6	0	kucg_2-24475_5
3	ENSG00000016391	CHDH	53880417	ENSG00000056736	IL17RB	53880607	1	2	0.87	0.87	0.87	1	yemz_1-25262_5, yemz_1-25262_5
3	ENSG00000016864	GLT8D1	52740048	ENSG00000247596	TWF2	52273276	1	2	0.83	0.83	0.83	0	heth_1-24475_5, heth_1-24475_5
3	ENSG00000041880	PARP3	51976361	ENSG00000164082	GRM2	51741086	1	1	0.52	0.52	0.52	0	qorq_2-23794_1
3	ENSG00000051382	PIK3CB	138553780	ENSG00000158234	FAIM	138327448	1	1	0.75	0.75	0.75	0	iisa_3-25262_8
3	ENSG00000056736	IL17RB	53880607	ENSG00000157445	CACNA2D3	54156574	1	1	0.62	0.62	0.62	0	kucg_2-25262_8
3	ENSG00000057019	DCBLD2	98620533	ENSG00000080822	CLDND1	98241910	1	1	0.41	0.41	0.41	0	guss_1-24086_8
3	ENSG00000058063	ATP11B	182511288	ENSG00000176597	B3GNT5	182971032	2	3	0.62	0.68	0.71	0	oicx_6-24327_7, oicx_6-24327_7, poih_4-24352_2
3	ENSG00000058262	SEC61A1	127770484	ENSG00000073111	MCM2	127317066	2	4	0.35	0.41	0.47	0	sojd_3-24722_4, sojd_3-24722_4, yelp_3-25475_7, yelp_3-25475_7
3	ENSG00000058262	SEC61A1	127770484	ENSG00000163902	RPN1	128399918	1	1	0.58	0.58	0.58	1	eesb_1-25475_7
3	ENSG00000065518	NDUFB4	120315156	ENSG00000138495	COX17	119396301	7	12	0.42	0.61	0.77	0	eipl_1-25013_6, eipl_1-25013_6, eiwy_1-24475_1, eiwy_1-24475_1, fejf_2-24475_8, fejf_2-24475_8, kajh_3-24475_1, melw_2-25476_7, melw_2-25476_7, puie_5-24475_1, puie_5-24475_1, xojn_3-25013_6
3	ENSG00000066422	ZBTB11	101396339	ENSG00000174173	TRMT10C	101280706	1	2	0.58	0.58	0.58	0	wahn_1-24475_8, wahn_1-24475_8
3	ENSG00000067560	RHOA	49450431	ENSG00000114353	GNAI2	50263724	1	1	0.63	0.63	0.63	0	aowh_2-22607_6
3	ENSG00000069849	ATP1B3	141594966	ENSG00000114126	TFDP2	141868386	1	2	0.35	0.35	0.35	0	sojd_3-25262_5, sojd_3-25262_5
3	ENSG00000070087	PFN2	149768575	ENSG00000169908	TM4SF1	149095652	1	1	0.45	0.45	0.45	0	guss_1-24086_8
3	ENSG00000070087	PFN2	149768575	ENSG00000198843	SELT	150320662	1	1	0.85	0.85	0.85	0	heth_1-25262_8
3	ENSG00000073111	MCM2	127317066	ENSG00000163870	TPRA1	127317094	1	1	0.72	0.72	0.72	0	heth_1-21672_1
3	ENSG00000073111	MCM2	127317066	ENSG00000175792	RUVBL1	127872757	1	1	0.62	0.62	0.62	0	uenn_3-24475_7
3	ENSG00000073849	ST6GAL1	186648274	ENSG00000156976	EIF4A2	186500994	1	1	0.32	0.32	0.32	0	joxm_1-24475_5
3	ENSG00000079257	LXN	158390482	ENSG00000178053	MLF1	158288952	1	1	0.53	0.53	0.53	1	feec_2-24353_6
3	ENSG00000081307	UBA5	132373290	ENSG00000091527	CDV3	133292574	2	3	0.41	0.51	0.56	0	jogf_2-21672_1, qaqx_1-25262_5, qaqx_1-25262_5
3	ENSG00000090520	DNAJB11	186285192	ENSG00000244405	ETV5	185828107	1	3	0.28	0.32	0.34	0	joxm_1-24475_5, joxm_1-24475_5, joxm_1-25262_8
3	ENSG00000091527	CDV3	133292574	ENSG00000163785	RYK	133969689	1	2	0.42	0.42	0.42	0	guss_1-24086_8, guss_1-24086_8
3	ENSG00000093217	XYLB	38388251	ENSG00000114742	WDR48	39093489	1	1	0.59	0.59	0.59	0	sehl_6-24327_7
3	ENSG00000113845	TIMMDC1	119217379	ENSG00000138495	COX17	119396301	1	2	0.54	0.54	0.54	0	poih_4-22607_6, poih_4-22607_6
3	ENSG00000113916	BCL6	187463515	ENSG00000145012	LPP	187871072	1	1	0.56	0.56	0.56	0	uenn_3-24475_7
3	ENSG00000114021	NIT2	100053545	ENSG00000206535	LNP1	100120037	1	2	0.62	0.62	0.62	0	zapk_3-21672_1, zapk_3-21672_1
3	ENSG00000114023	FAM162A	122103023	ENSG00000160124	CCDC58	122102078	1	1	0.67	0.67	0.67	0	eesb_1-25476_7
3	ENSG00000114126	TFDP2	141868386	ENSG00000163714	U2SURP	142683339	1	1	0.43	0.43	0.43	0	jogf_2-21672_1
3	ENSG00000114166	KAT2B	20081515	ENSG00000183960	KCNH8	19189946	1	1	0.8	0.8	0.8	0	pahc_4-25013_6
3	ENSG00000114200	BCHE	165555260	ENSG00000121871	SLITRK3	164914897	1	1	0.69	0.69	0.69	0	qunz_3-25475_7
3	ENSG00000114209	PDCD10	167452727	ENSG00000173905	GOLIM4	167813763	1	2	0.38	0.38	0.38	0	eipl_1-25013_6, eipl_1-25013_6
3	ENSG00000114251	WNT5A	55523973	ENSG00000187672	ERC2	56502391	1	1	0.46	0.46	0.46	0	toss_3-21843_2
3	ENSG00000114268	PFKFB4	48599448	ENSG00000213672	NCKIPSD	48723797	1	1	0.65	0.65	0.65	1	wahn_1-24327_7
3	ENSG00000114346	ECT2	172468472	ENSG00000169760	NLGN1	173114074	2	3	0.39	0.61	0.72	0	naju_1-24475_1, naju_1-24475_1, nudd_1-24252_5
3	ENSG00000114353	GNAI2	50263724	ENSG00000114388	NPRL2	50388522	1	2	0.69	0.69	0.69	0	naah_2-24352_2, naah_2-24352_2
3	ENSG00000114391	RPL24	101405626	ENSG00000174173	TRMT10C	101280706	2	4	0.3	0.37	0.44	0	sojd_3-25262_5, sojd_3-25262_5, yelp_3-25475_7, yelp_3-25475_7
3	ENSG00000114503	NCBP2	196669468	ENSG00000186001	LRCH3	197518097	1	2	0.61	0.61	0.61	0	sehl_6-24327_7, sehl_6-24327_7
3	ENSG00000114520	SNX4	125239041	ENSG00000163848	ZNF148	125094198	1	1	0.36	0.36	0.36	0	oibg_1-24086_8
3	ENSG00000114529	C3orf52	111805182	ENSG00000138459	SLC35A5	112280556	1	1	0.71	0.71	0.71	0	naju_1-24475_1
3	ENSG00000114529	C3orf52	111805182	ENSG00000144824	PHLDB2	111451344	1	2	0.77	0.77	0.77	0	miaj_6-24327_6, miaj_6-24327_6
3	ENSG00000114541	FRMD4B	69591734	ENSG00000144746	ARL6IP5	69134095	1	1	0.41	0.41	0.41	0	nudd_1-24252_5
3	ENSG00000114573	ATP6V1A	113465866	ENSG00000121579	NAA50	113465147	1	1	0.56	0.56	0.56	0	nocf_2-24475_8
3	ENSG00000114573	ATP6V1A	113465866	ENSG00000163608	C3orf17	112738708	1	2	0.78	0.78	0.78	0	vils_1-22607_6, vils_1-22607_6
3	ENSG00000114631	PODXL2	127348024	ENSG00000132394	EEFSEC	127872297	1	2	0.82	0.82	0.82	0	lepk_1-24351_3, lepk_1-24351_3
3	ENSG00000114631	PODXL2	127348024	ENSG00000163870	TPRA1	127317094	1	1	0.48	0.48	0.48	0	pahc_4-25013_6
3	ENSG00000114631	PODXL2	127348024	ENSG00000197763	TXNRD3	126373998	1	2	0.68	0.68	0.68	0	aoxv_3-25475_7, aoxv_3-25475_7
3	ENSG00000114638	UPK1B	118892364	ENSG00000144852	NR1I2	119499331	1	1	0.42	0.42	0.42	0	sojd_3-25262_5
3	ENSG00000114767	RRP9	51975957	ENSG00000114902	SPCS1	52738971	1	1	0.48	0.48	0.48	0	datg_2-24475_3
3	ENSG00000114767	RRP9	51975957	ENSG00000162244	RPL29	52029958	3	5	0.36	0.5	0.71	0	aowh_2-24352_2, datg_2-24475_3, datg_2-24475_3, joxm_1-24475_5, joxm_1-24475_5
3	ENSG00000114770	ABCC5	183735803	ENSG00000163872	YEATS2	183415606	1	1	0.88	0.88	0.88	0	toco_5-25271_8
3	ENSG00000114779	ABHD14B	52017425	ENSG00000164082	GRM2	51741086	1	2	0.75	0.75	0.75	0	datg_2-24252_5, datg_2-24252_5
3	ENSG00000114784	EIF1B	40351175	ENSG00000188846	RPL14	40498783	4	6	0.38	0.59	0.67	0	aowh_2-24352_2, datg_2-24475_3, datg_2-24475_3, nudd_1-24252_5, qunz_3-25475_7, qunz_3-25475_7
3	ENSG00000114790	ARHGEF26	153838792	ENSG00000196549	MME	154741913	1	1	0.68	0.68	0.68	0	wibj_2-24327_7
3	ENSG00000114850	SSR3	156272973	ENSG00000163660	CCNL1	156878549	1	1	0.61	0.61	0.61	0	kefb_1-25476_4
3	ENSG00000114853	ZBTB47	42695176	ENSG00000168038	ULK4	42003922	1	1	0.57	0.57	0.57	0	sehl_6-24327_7
3	ENSG00000114854	TNNC1	52488086	ENSG00000164081	TEX264	51696709	1	2	0.93	0.93	0.93	0	heth_1-25262_8, heth_1-25262_8
3	ENSG00000114867	EIF4G1	184032283	ENSG00000175166	PSMD2	184016497	1	1	0.38	0.38	0.38	0	eipl_1-25013_6
3	ENSG00000114867	EIF4G1	184032283	ENSG00000177383	MAGEF1	184429836	1	2	0.44	0.44	0.44	0	eipl_1-25013_6, eipl_1-25013_6
3	ENSG00000114902	SPCS1	52738971	ENSG00000162244	RPL29	52029958	5	10	0.44	0.59	0.76	0	eipl_1-25013_6, eipl_1-25013_6, eiwy_1-24475_1, eiwy_1-24475_1, feec_2-24353_6, feec_2-24353_6, nocf_2-24475_8, nocf_2-24475_8, paab_4-24353_6, paab_4-24353_6
3	ENSG00000114902	SPCS1	52738971	ENSG00000164086	DUSP7	52090566	1	2	0.73	0.73	0.73	0	kefb_1-24842_6, kefb_1-24842_6
3	ENSG00000114904	NEK4	52804965	ENSG00000162244	RPL29	52029958	1	1	0.7	0.7	0.7	0	eiwy_1-24475_1
3	ENSG00000120742	SERP1	150321015	ENSG00000144893	MED12L	150803484	1	1	0.78	0.78	0.78	0	iisa_3-24475_5
3	ENSG00000120756	PLS1	142315229	ENSG00000175054	ATR	142297668	1	2	0.52	0.52	0.52	0	qorq_2-24353_6, qorq_2-24353_6
3	ENSG00000121552	CSTA	122044091	ENSG00000138496	PARP9	122283424	1	1	0.8	0.8	0.8	0	sehl_6-24327_7
3	ENSG00000121570	DPPA4	109056419	ENSG00000163507	KIAA1524	108308491	1	1	0.63	0.63	0.63	0	aowh_2-24352_2
3	ENSG00000121570	DPPA4	109056419	ENSG00000198919	DZIP3	108308529	2	3	0.56	0.62	0.66	0	aowh_2-22607_6, aowh_2-22607_6, naah_2-22607_6
3	ENSG00000121879	PIK3CA	178865902	ENSG00000136518	ACTL6A	179280668	1	1	0.52	0.52	0.52	0	aowh_2-22607_6
3	ENSG00000121879	PIK3CA	178865902	ENSG00000172667	ZMAT3	178790067	1	1	0.61	0.61	0.61	0	zapk_3-21672_1
3	ENSG00000125037	EMC3	10052800	ENSG00000134077	THUMPD3	9404526	1	2	0.67	0.67	0.67	0	kucg_2-24475_5, kucg_2-24475_5
3	ENSG00000125037	EMC3	10052800	ENSG00000157020	SEC13	10362862	2	4	0.71	0.75	0.79	1	aowh_2-24352_2, aowh_2-24352_2, naah_2-22607_6, naah_2-22607_6
3	ENSG00000129071	MBD4	129158878	ENSG00000172765	TMCC1	129612419	1	1	0.45	0.45	0.45	0	qorq_2-24353_6
3	ENSG00000131368	MRPS25	15106842	ENSG00000170860	LSM3	14219858	1	1	0.47	0.47	0.47	0	zagm_1-24475_8
3	ENSG00000133657	ATP13A3	194219093	ENSG00000198836	OPA1	193310933	1	2	0.37	0.37	0.37	0	sojd_3-25262_5, sojd_3-25262_5
3	ENSG00000134070	IRAK2	10206549	ENSG00000196220	SRGAP3	9404737	1	1	0.42	0.42	0.42	0	sojd_3-24722_4
3	ENSG00000134108	ARL8B	5163905	ENSG00000150995	ITPR1	4535032	1	1	0.59	0.59	0.59	0	toss_3-21843_2
3	ENSG00000136518	ACTL6A	179280668	ENSG00000171109	MFN1	179065480	1	1	0.54	0.54	0.54	0	zapk_3-21672_1
3	ENSG00000136527	TRA2B	185655924	ENSG00000163918	RFC4	186524847	1	1	0.44	0.44	0.44	0	qorq_2-24353_6
3	ENSG00000136603	SKIL	170075466	ENSG00000163584	RPL22L1	170588272	1	1	0.32	0.32	0.32	0	joxm_1-24475_5
3	ENSG00000136603	SKIL	170075466	ENSG00000173890	GPR160	169755717	1	2	0.42	0.42	0.42	0	eipl_1-25013_6, eipl_1-25013_6
3	ENSG00000144642	RBMS3	29322473	ENSG00000163512	AZI2	28390618	1	1	0.48	0.48	0.48	0	liqa_1-25619_5
3	ENSG00000144649	FAM198A	43020759	ENSG00000244607	CCDC13	42814745	1	1	0.58	0.58	0.58	0	paab_4-21843_2
3	ENSG00000144681	STAC	36421836	ENSG00000168016	TRANK1	36986548	1	1	0.64	0.64	0.64	0	kuco_1-25619_7
3	ENSG00000144730	IL17RD	57204334	ENSG00000168374	ARF4	57583947	1	1	0.31	0.31	0.31	0	joxm_1-24475_5
3	ENSG00000144810	COL8A1	99357319	ENSG00000168386	FILIP1L	99833357	2	3	0.54	0.6	0.63	1	nocf_2-24475_8, nudd_1-24252_5, nudd_1-24252_5
3	ENSG00000144821	MYH15	108248169	ENSG00000163519	TRAT1	108541545	1	1	0.51	0.51	0.51	0	oibg_1-24086_8
3	ENSG00000144843	ADPRH	119298115	ENSG00000163389	POGLUT1	119187785	1	1	0.43	0.43	0.43	0	zapk_3-24842_6
3	ENSG00000144857	BOC	112929850	ENSG00000206530	WDR52	113160457	1	1	0.68	0.68	0.68	0	fejf_2-24475_8
3	ENSG00000144868	TMEM108	132757235	ENSG00000196353	CPNE4	132004254	1	1	0.83	0.83	0.83	0	vils_1-22607_6
3	ENSG00000145012	LPP	187871072	ENSG00000213132	AC022498.1	187896331	1	1	0.5	0.5	0.5	0	nocf_2-24475_8
3	ENSG00000145020	AMT	49460186	ENSG00000172046	USP19	49158371	1	1	0.58	0.58	0.58	0	kuco_1-25619_7
3	ENSG00000145103	ILDR1	121741051	ENSG00000180353	HCLS1	121379774	1	1	0.88	0.88	0.88	0	ueah_1-24351_3
3	ENSG00000145192	AHSG	186330712	ENSG00000213139	CRYGS	186264491	1	1	0.75	0.75	0.75	0	kuxp_1-25475_7
3	ENSG00000145194	ECE2	183967438	ENSG00000175193	PARL	183602721	1	1	0.55	0.55	0.55	0	liqa_1-25619_5
3	ENSG00000145194	ECE2	183967438	ENSG00000214160	ALG3	183967336	1	1	0.5	0.5	0.5	0	nudd_1-24353_6
3	ENSG00000145198	VWA5B2	183948217	ENSG00000180834	MAP6D1	183543382	1	1	0.8	0.8	0.8	0	nosn_6-25476_4
3	ENSG00000150995	ITPR1	4535032	ENSG00000175928	LRRN1	3841121	1	1	0.53	0.53	0.53	0	seru_1-22606_1
3	ENSG00000152977	ZIC1	147111209	ENSG00000174963	ZIC4	147124647	2	4	0.5	0.51	0.53	1	nudd_1-24475_3, nudd_1-24475_3, pelm_3-25476_4, pelm_3-25476_4
3	ENSG00000153767	GTF2E1	120461484	ENSG00000163430	FSTL1	120170100	1	1	0.55	0.55	0.55	0	qaqx_1-24722_4
3	ENSG00000154174	TOMM70A	100120242	ENSG00000206535	LNP1	100120037	1	2	0.61	0.61	0.61	0	vass_1-24722_4, vass_1-24722_4
3	ENSG00000154175	ABI3BP	100712359	ENSG00000168386	FILIP1L	99833357	1	1	0.67	0.67	0.67	1	naah_2-24352_2
3	ENSG00000156990	RPUSD3	9886286	ENSG00000157020	SEC13	10362862	1	1	0.42	0.42	0.42	0	yelp_3-25475_7
3	ENSG00000156990	RPUSD3	9886286	ENSG00000171135	JAGN1	9932238	1	1	0.63	0.63	0.63	0	fejf_2-24475_8
3	ENSG00000157014	TATDN2	10289707	ENSG00000163703	CRELD1	9975506	1	1	0.59	0.59	0.59	0	kuco_1-25619_7
3	ENSG00000157020	SEC13	10362862	ENSG00000241553	ARPC4	9834179	1	1	0.48	0.48	0.48	0	sehl_6-24475_3
3	ENSG00000158163	DZIP1L	137834660	ENSG00000183770	FOXL2	138665982	1	1	0.68	0.68	0.68	0	kuco_1-25619_7
3	ENSG00000160145	KALRN	123798870	ENSG00000173706	HEG1	124774802	1	2	0.71	0.71	0.71	0	fejf_2-24475_8, fejf_2-24475_8
3	ENSG00000160801	PTH1R	46919236	ENSG00000188086	PRSS45	46854048	1	1	0.98	0.98	0.98	0	aowh_2-22607_6
3	ENSG00000161203	AP2M1	183892477	ENSG00000175166	PSMD2	184016497	1	2	0.67	0.67	0.67	0	naah_2-22607_6, naah_2-22607_6
3	ENSG00000161203	AP2M1	183892477	ENSG00000177383	MAGEF1	184429836	1	1	0.39	0.39	0.39	0	eipl_1-25013_6
3	ENSG00000162244	RPL29	52029958	ENSG00000168273	SMIM4	52568029	2	2	0.56	0.58	0.59	0	jejf_2-25271_8, wahn_1-24475_8
3	ENSG00000162290	DCP1A	53381654	ENSG00000163930	BAP1	52444366	1	1	0.63	0.63	0.63	0	naah_2-22607_6
3	ENSG00000163528	CHCHD4	14166370	ENSG00000177463	NR2C2	14989091	1	2	0.83	0.83	0.83	0	rayr_1-25262_5, rayr_1-25262_5
3	ENSG00000163576	EFHB	19988517	ENSG00000183977	PP2D1	20053822	1	1	0.76	0.76	0.76	0	poih_4-24352_2
3	ENSG00000163602	RYBP	72496069	ENSG00000163605	PPP4R2	73045936	1	1	0.5	0.5	0.5	1	paab_4-21843_2
3	ENSG00000163602	RYBP	72496069	ENSG00000170837	GPR27	71803201	1	1	0.52	0.52	0.52	0	zagm_1-24475_8
3	ENSG00000163634	THOC7	63849579	ENSG00000163636	PSMD6	64009658	1	1	0.56	0.56	0.56	1	kefb_1-24842_6
3	ENSG00000163659	TIPARP	156391024	ENSG00000163661	PTX3	157154578	1	1	0.94	0.94	0.94	0	keui_1-22607_6
3	ENSG00000163714	U2SURP	142683339	ENSG00000188582	PAQR9	142682178	1	1	0.44	0.44	0.44	0	lise_3-24475_1
3	ENSG00000163762	TM4SF18	149052201	ENSG00000169908	TM4SF1	149095652	1	1	0.54	0.54	0.54	1	datg_2-24252_5
3	ENSG00000163808	KIF15	44803209	ENSG00000169981	ZNF35	44690219	1	2	0.34	0.34	0.34	0	sojd_3-24722_4, sojd_3-24722_4
3	ENSG00000163818	LZTFL1	45957534	ENSG00000241186	TDGF1	46616045	1	1	0.33	0.33	0.33	0	joxm_1-24475_5
3	ENSG00000163832	ELP6	47555251	ENSG00000164054	SHISA5	48542259	1	1	0.97	0.97	0.97	0	bezi_1-25262_8
3	ENSG00000163902	RPN1	128399918	ENSG00000172780	RAB43	128841644	1	1	0.44	0.44	0.44	0	oaqd_3-21843_2
3	ENSG00000163902	RPN1	128399918	ENSG00000181789	COPG1	128968449	1	2	0.59	0.59	0.59	0	juuy_2-25271_8, juuy_2-25271_8
3	ENSG00000163918	RFC4	186524847	ENSG00000163923	RPL39L	186898696	1	1	0.43	0.43	0.43	0	kolf_2-24475_7
3	ENSG00000163975	MFI2	196756687	ENSG00000174013	FBXO45	196295482	1	1	0.56	0.56	0.56	0	poih_4-24327_6
3	ENSG00000163975	MFI2	196756687	ENSG00000185621	LMLN	197687071	1	2	0.76	0.76	0.76	0	miaj_6-24327_6, miaj_6-24327_6
3	ENSG00000164045	CDC25A	48229892	ENSG00000173473	SMARCC1	47823596	1	1	0.66	0.66	0.66	0	naah_2-22607_6
3	ENSG00000164048	ZNF589	48282590	ENSG00000178252	WDR6	49044495	1	2	0.54	0.54	0.54	0	poih_4-22607_6, poih_4-22607_6
3	ENSG00000164048	ZNF589	48282590	ENSG00000213672	NCKIPSD	48723797	1	1	0.47	0.47	0.47	0	poih_4-22607_6
3	ENSG00000164051	CCDC51	48481866	ENSG00000233276	GPX1	49396033	1	2	0.44	0.44	0.44	0	sojd_3-25262_5, sojd_3-25262_5
3	ENSG00000164061	BSN	49591922	ENSG00000173531	MST1	49726934	1	1	0.68	0.68	0.68	0	pahc_4-25013_6
3	ENSG00000164061	BSN	49591922	ENSG00000178467	P4HTM	49027319	1	1	0.68	0.68	0.68	0	nufh_3-24475_8
3	ENSG00000164062	APEH	49711435	ENSG00000233276	GPX1	49396033	1	1	0.39	0.39	0.39	0	letw_1-24327_6
3	ENSG00000164076	CAMKV	49907655	ENSG00000177479	ARIH2	48956254	1	1	0.85	0.85	0.85	0	lepk_1-24086_8
3	ENSG00000164080	RAD54L2	51575160	ENSG00000164087	POC1A	52188706	1	1	0.57	0.57	0.57	0	datg_2-24252_5
3	ENSG00000164086	DUSP7	52090566	ENSG00000243989	ACY1	52009066	1	1	0.79	0.79	0.79	0	iisa_3-25262_8
3	ENSG00000168036	CTNNB1	41236328	ENSG00000182606	TRAK1	42055294	1	1	0.73	0.73	0.73	0	keui_1-22607_6
3	ENSG00000168237	GLYCTK	52321105	ENSG00000243989	ACY1	52009066	1	1	0.71	0.71	0.71	0	oicx_6-24327_7
3	ENSG00000168306	ACOX2	58523046	ENSG00000174839	DENND6A	57678816	1	2	0.63	0.63	0.63	0	cuhk_2-24351_3, cuhk_2-24351_3
3	ENSG00000168917	SLC35G2	136537489	ENSG00000174564	IL20RB	136665072	1	2	0.76	0.76	0.76	0	aoxv_3-25476_7, aoxv_3-25476_7
3	ENSG00000169313	P2RY12	151102600	ENSG00000181631	P2RY13	151047336	1	2	0.8	0.8	0.8	0	nosn_6-25476_4, nosn_6-25476_4
3	ENSG00000169714	CNBP	128902765	ENSG00000183624	HMCES	128997671	1	2	0.7	0.7	0.7	0	qunz_3-25475_7, qunz_3-25475_7
3	ENSG00000169814	BTD	15642848	ENSG00000177463	NR2C2	14989091	1	1	0.63	0.63	0.63	0	nosn_6-24842_6
3	ENSG00000169964	TMEM42	44903361	ENSG00000169981	ZNF35	44690219	1	1	0.51	0.51	0.51	0	nudd_1-23794_1
3	ENSG00000170266	GLB1	33138722	ENSG00000182973	CNOT10	32726637	1	2	0.4	0.4	0.4	0	yelp_3-25475_7, yelp_3-25475_7
3	ENSG00000172986	GXYLT2	72937224	ENSG00000255423	EBLN2	73110810	1	1	0.82	0.82	0.82	0	kucg_2-25262_8
3	ENSG00000173402	DAG1	49506146	ENSG00000178252	WDR6	49044495	1	1	0.42	0.42	0.42	0	eipl_1-25013_6
3	ENSG00000174013	FBXO45	196295482	ENSG00000180370	PAK2	196466728	1	2	0.71	0.71	0.71	1	naah_2-22607_6, naah_2-22607_6
3	ENSG00000174738	NR1D2	23986751	ENSG00000197885	NKIRAS1	23988082	1	1	0.48	0.48	0.48	0	melw_2-25475_7
3	ENSG00000175105	ZNF654	88188254	ENSG00000229729	RP11-159G9.5	88108424	16	29	0.36	0.5	0.81	1	aowh_2-24352_2, aowh_2-24352_2, bokz_5-24252_5, bokz_5-24252_5, heth_1-24475_5, jogf_2-21672_1, jogf_2-21672_1, joxm_1-24475_5, joxm_1-24475_5, joxm_1-25262_8, joxm_1-25262_8, kolf_2-24475_7, kolf_2-24475_7, letw_1-24327_6, letw_1-24327_6, liqa_1-25619_5, nudd_1-24252_5, nudd_1-24252_5, oaqd_3-21843_2, oaqd_3-21843_2, qorq_2-23794_1, sehl_6-24252_5, sojd_3-25262_5, sojd_3-25262_5, toss_3-21843_2,…
3	ENSG00000175166	PSMD2	184016497	ENSG00000177383	MAGEF1	184429836	1	2	0.52	0.52	0.52	0	oibg_1-24086_8, oibg_1-24086_8
3	ENSG00000178035	IMPDH2	49066841	ENSG00000232112	TMA7	48481667	1	2	0.41	0.41	0.41	0	oibg_1-24086_8, oibg_1-24086_8
3	ENSG00000178035	IMPDH2	49066841	ENSG00000233276	GPX1	49396033	1	2	0.55	0.55	0.55	0	guss_1-24086_8, guss_1-24086_8
3	ENSG00000178057	NDUFAF3	49057892	ENSG00000233276	GPX1	49396033	1	2	0.62	0.62	0.62	0	qaqx_1-24722_4, qaqx_1-24722_4
3	ENSG00000178252	WDR6	49044495	ENSG00000198218	QRICH1	49131796	1	1	0.43	0.43	0.43	0	eipl_1-25013_6
3	ENSG00000178252	WDR6	49044495	ENSG00000225697	SLC26A6	48672926	1	1	0.85	0.85	0.85	0	lepk_1-24351_3
3	ENSG00000181789	COPG1	128968449	ENSG00000183624	HMCES	128997671	1	1	0.61	0.61	0.61	0	naah_2-22607_6
3	ENSG00000185008	ROBO2	75955846	ENSG00000227124	ZNF717	75834734	1	1	0.43	0.43	0.43	0	qaqx_1-24722_4
3	ENSG00000186446	ZNF501	44771088	ENSG00000196345	ZKSCAN7	44596685	1	2	0.67	0.67	0.67	1	oicx_6-24327_7, oicx_6-24327_7
3	ENSG00000206549	PRSS50	46854064	ENSG00000261603	PRSS46	46777919	2	2	0.44	0.54	0.64	1	joxm_1-25262_8, oaqd_3-21843_2
3	ENSG00000214021	TTLL3	9849770	ENSG00000250151	ARPC4-TTLL3	9834766	1	1	0.56	0.56	0.56	0	oaqd_3-21843_2
3	ENSG00000232112	TMA7	48481667	ENSG00000233276	GPX1	49396033	8	19	0.3	0.53	0.68	0	bokz_5-24252_5, bokz_5-24252_5, datg_2-24475_3, datg_2-24475_3, nudd_1-24475_3, nudd_1-24475_3, sehl_6-24475_3, sehl_6-24475_3, sojd_3-24722_4, sojd_3-25262_5, sojd_3-25262_5, wigw_2-24475_8, wigw_2-24475_8, yelp_3-25475_7, yelp_3-25475_7, yelp_3-25476_7, yelp_3-25476_7, zagm_1-24475_8, zagm_1-24475_8
3	ENSG00000241186	TDGF1	46616045	ENSG00000268324	LUZPP1	46598888	1	1	0.3	0.3	0.3	1	joxm_1-25262_8
3	ENSG00000243696	RP5-966M1.6	52869745	ENSG00000248592	TMEM110-MUSTN1	52931578	2	3	0.67	0.74	0.86	1	guss_1-23794_1, sojd_3-25262_5, sojd_3-25262_5
3	ENSG00000243989	ACY1	52009066	ENSG00000247596	TWF2	52273276	1	1	0.65	0.65	0.65	0	oicx_6-24327_7
4	ENSG00000004468	CD38	15779898	ENSG00000137449	CPEB2	15004298	1	1	0.58	0.58	0.58	0	sojd_3-24722_4
4	ENSG00000018189	RUFY3	71569921	ENSG00000080493	SLC4A4	72053003	1	1	0.57	0.57	0.57	0	eesb_1-25475_7
4	ENSG00000038002	AGA	178363657	ENSG00000109674	NEIL3	178230990	1	1	0.57	0.57	0.57	0	aowh_2-24352_2
4	ENSG00000038295	TLL1	166794410	ENSG00000170088	TMEM192	166129701	1	1	0.57	0.57	0.57	0	toss_3-21843_2
4	ENSG00000053900	ANAPC4	25378835	ENSG00000109606	DHX15	24586173	1	1	0.62	0.62	0.62	0	naah_2-22607_6
4	ENSG00000053900	ANAPC4	25378835	ENSG00000109618	SEPSECS	25162204	1	2	0.8	0.8	0.8	0	hegp_3-24351_3, hegp_3-24351_3
4	ENSG00000064042	LIMCH1	41361624	ENSG00000182308	DCAF4L1	41983713	1	1	0.88	0.88	0.88	0	eiwy_1-24475_1
4	ENSG00000065882	TBC1D1	37892708	ENSG00000109787	KLF3	38665817	1	1	0.65	0.65	0.65	0	naah_2-24352_2
4	ENSG00000068078	FGFR3	1795034	ENSG00000178222	RNF212	1107350	1	1	0.76	0.76	0.76	0	kucg_2-24475_5
4	ENSG00000078140	UBE2K	39699664	ENSG00000163682	RPL9	39460568	1	2	0.62	0.62	0.62	0	cuhk_2-24351_3, cuhk_2-24351_3
4	ENSG00000080493	SLC4A4	72053003	ENSG00000145321	GC	72669758	1	1	0.48	0.48	0.48	0	letw_1-24327_6
4	ENSG00000085871	MGST2	140586922	ENSG00000153130	SCOC	141178440	1	1	0.45	0.45	0.45	0	juuy_2-25271_8
4	ENSG00000087274	ADD1	2845584	ENSG00000163956	LRPAP1	3534286	1	1	0.53	0.53	0.53	0	kuco_1-25619_5
4	ENSG00000090316	MAEA	1283639	ENSG00000163950	SLBP	1714282	1	1	0.46	0.46	0.46	0	zapk_3-24842_6
4	ENSG00000091490	SEL1L3	25865382	ENSG00000109680	TBC1D19	26578059	1	2	0.55	0.55	0.55	0	feec_2-24353_6, feec_2-24353_6
4	ENSG00000091490	SEL1L3	25865382	ENSG00000153012	LGI2	25032501	1	1	0.48	0.48	0.48	0	seru_1-22606_1
4	ENSG00000109133	TMEM33	41937137	ENSG00000154277	UCHL1	41258430	1	2	0.33	0.33	0.33	0	joxm_1-24475_5, joxm_1-24475_5
4	ENSG00000109189	USP46	53525502	ENSG00000226887	ERVMER34-1	53617807	1	1	0.8	0.8	0.8	0	keui_1-24352_2
4	ENSG00000109255	NMU	56502865	ENSG00000128039	SRD5A3	56212276	1	1	0.58	0.58	0.58	0	aowh_2-22607_6
4	ENSG00000109255	NMU	56502865	ENSG00000128050	PAICS	57301907	1	1	0.35	0.35	0.35	0	letw_1-24327_6
4	ENSG00000109320	NFKB1	103422486	ENSG00000164037	SLC9B1	103940896	1	1	0.52	0.52	0.52	0	datg_2-24252_5
4	ENSG00000109323	MANBA	103682151	ENSG00000164037	SLC9B1	103940896	1	1	0.46	0.46	0.46	0	qorq_2-24353_6
4	ENSG00000109323	MANBA	103682151	ENSG00000164039	BDH2	104021040	1	1	0.58	0.58	0.58	0	cuhk_2-24351_3
4	ENSG00000109332	UBE2D3	103790053	ENSG00000145354	CISD2	103790135	3	4	0.33	0.43	0.47	0	joxm_1-24475_5, sita_1-21843_2, zerv_8-24475_7, zerv_8-24475_7
4	ENSG00000109458	GAB1	144257915	ENSG00000153147	SMARCA5	144434616	1	2	0.47	0.47	0.47	0	sehl_6-24475_3, sehl_6-24475_3
4	ENSG00000109458	GAB1	144257915	ENSG00000170185	USP38	144106070	1	2	0.78	0.78	0.78	0	kuxp_1-25476_7, kuxp_1-25476_7
4	ENSG00000109475	RPL34	109541722	ENSG00000198856	OSTC	109571740	2	3	0.43	0.52	0.57	0	eipl_1-25013_6, qaqx_1-24722_4, qaqx_1-24722_4
4	ENSG00000109519	GRPEL1	7069924	ENSG00000179010	MRFAP1	6641818	2	3	0.26	0.4	0.47	0	joxm_1-25262_8, nudd_1-24475_3, nudd_1-24475_3
4	ENSG00000109738	GLRB	157997209	ENSG00000145431	PDGFC	157892546	2	2	0.38	0.42	0.47	0	datg_2-24475_3, nudd_1-24252_5
4	ENSG00000109743	BST1	15704573	ENSG00000118564	FBXL5	15683302	1	1	0.65	0.65	0.65	0	cuhk_2-24351_3
4	ENSG00000109814	UGDH	39529931	ENSG00000121892	PDS5A	39979576	1	2	0.46	0.46	0.46	0	nudd_1-24475_3, nudd_1-24475_3
4	ENSG00000118564	FBXL5	15683302	ENSG00000237765	FAM200B	15683285	1	1	0.51	0.51	0.51	0	nocf_2-24475_8
4	ENSG00000118816	CCNI	77997158	ENSG00000138764	CCNG2	78078304	1	2	0.54	0.54	0.54	0	kolf_2-24475_7, kolf_2-24475_7
4	ENSG00000121207	LRAT	155548097	ENSG00000145423	SFRP2	154710272	2	3	0.44	0.46	0.48	0	jejf_2-25271_7, juuy_2-25271_8, juuy_2-25271_8
4	ENSG00000124875	CXCL6	74702214	ENSG00000163737	PF4	74847841	1	1	0.47	0.47	0.47	0	juuy_2-25271_8
4	ENSG00000128045	RASL11B	53728457	ENSG00000163069	SGCB	52904648	1	1	0.68	0.68	0.68	0	wibj_2-21672_1
4	ENSG00000128045	RASL11B	53728457	ENSG00000226887	ERVMER34-1	53617807	1	1	0.3	0.3	0.3	1	sojd_3-24722_4
4	ENSG00000128052	KDR	55991756	ENSG00000134853	PDGFRA	55095264	1	2	0.58	0.58	0.58	0	wahn_1-24475_8, wahn_1-24475_8
4	ENSG00000131127	ZNF141	331603	ENSG00000185619	PCGF3	699537	1	1	0.29	0.29	0.29	0	joxm_1-24475_5
4	ENSG00000134853	PDGFRA	55095264	ENSG00000157404	KIT	55524085	1	2	0.68	0.68	0.68	0	fejf_2-24475_8, fejf_2-24475_8
4	ENSG00000134962	KLB	39408473	ENSG00000174343	CHRNA9	40337346	1	1	0.8	0.8	0.8	0	aowh_2-24352_2
4	ENSG00000135605	TEC	48271881	ENSG00000198515	CNGA1	48018689	1	1	0.58	0.58	0.58	0	guss_1-24475_3
4	ENSG00000138663	COPS4	83955600	ENSG00000145293	ENOPH1	83351715	1	1	0.83	0.83	0.83	0	heth_1-24475_5
4	ENSG00000138668	HNRNPD	83295656	ENSG00000152795	HNRNPDL	83351294	1	1	0.6	0.6	0.6	1	kucg_2-25262_8
4	ENSG00000138674	SEC31A	83822319	ENSG00000145293	ENOPH1	83351715	1	2	0.72	0.72	0.72	0	aoxv_3-25476_7, aoxv_3-25476_7
4	ENSG00000138686	BBS7	122791652	ENSG00000138738	PRDM5	121844025	1	1	0.63	0.63	0.63	0	poih_4-24352_2
4	ENSG00000138686	BBS7	122791652	ENSG00000164111	ANXA5	122618268	1	1	0.55	0.55	0.55	0	cuhk_2-24351_3
4	ENSG00000138696	BMPR1B	95679119	ENSG00000163104	SMARCAD1	95128762	1	1	0.29	0.29	0.29	0	joxm_1-24475_5
4	ENSG00000138696	BMPR1B	95679119	ENSG00000182168	UNC5C	96470357	1	1	0.7	0.7	0.7	0	kucg_2-25262_8
4	ENSG00000138698	RAP1GDS1	99182535	ENSG00000164024	METAP1	99916771	1	1	0.28	0.28	0.28	0	joxm_1-24475_5
4	ENSG00000138750	NUP54	77069668	ENSG00000138757	G3BP2	76649709	1	1	0.46	0.46	0.46	0	qehq_3-25271_8
4	ENSG00000138750	NUP54	77069668	ENSG00000138760	SCARB2	77135046	1	1	0.72	0.72	0.72	0	veku_2-24351_3
4	ENSG00000138757	G3BP2	76649709	ENSG00000138768	USO1	76649777	2	3	0.46	0.57	0.62	1	meue_4-24352_2, nocf_2-24475_8, nocf_2-24475_8
4	ENSG00000138769	CDKL2	76555900	ENSG00000156219	ART3	76932337	1	1	0.54	0.54	0.54	0	nudd_1-23794_1
4	ENSG00000138777	PPA2	106395238	ENSG00000164022	AIMP1	107236701	2	3	0.6	0.64	0.66	0	aoxv_3-25475_7, fejf_2-24475_8, fejf_2-24475_8
4	ENSG00000138795	LEF1	109090112	ENSG00000155011	DKK2	108204963	3	3	0.63	0.66	0.72	0	bokz_5-24252_5, datg_2-24252_5, oibg_1-24086_8
4	ENSG00000138796	HADH	108910870	ENSG00000138801	PAPSS1	108641608	1	2	0.52	0.52	0.52	0	nudd_1-24353_6, nudd_1-24353_6
4	ENSG00000138798	EGF	110834040	ENSG00000180245	RRH	110749150	1	1	0.6	0.6	0.6	0	wigw_2-24475_8
4	ENSG00000138798	EGF	110834040	ENSG00000188517	COL25A1	110223813	1	2	0.77	0.77	0.77	0	nocf_2-24475_8, nocf_2-24475_8
4	ENSG00000138801	PAPSS1	108641608	ENSG00000155011	DKK2	108204963	1	1	0.48	0.48	0.48	0	datg_2-24252_5
4	ENSG00000138814	PPP3CA	102269435	ENSG00000254531	AP001816.1	102268937	2	2	0.49	0.61	0.73	0	aowh_2-24327_7, nudd_1-23794_1
4	ENSG00000145331	TRMT10A	100485189	ENSG00000164024	METAP1	99916771	1	2	0.51	0.51	0.51	0	sehl_6-24252_5, sehl_6-24252_5
4	ENSG00000145354	CISD2	103790135	ENSG00000164038	SLC9B2	104006986	1	1	0.38	0.38	0.38	0	eipl_1-25013_6
4	ENSG00000145386	CCNA2	122745087	ENSG00000181004	BBS12	123653857	1	1	0.62	0.62	0.62	0	naah_2-22607_6
4	ENSG00000145416	2021-03-01	165305202	ENSG00000250486	FAM218A	165878100	1	1	0.49	0.49	0.49	0	meue_4-24352_2
4	ENSG00000145423	SFRP2	154710272	ENSG00000145428	RNF175	154681387	1	2	0.62	0.62	0.62	0	sehl_6-24327_7, sehl_6-24327_7
4	ENSG00000151247	EIF4E	99851788	ENSG00000164024	METAP1	99916771	1	2	0.49	0.49	0.49	0	pipw_5-25271_7, pipw_5-25271_7
4	ENSG00000151458	ANKRD50	125633887	ENSG00000196159	FAT4	126237554	1	1	0.41	0.41	0.41	0	qunz_3-25476_7
4	ENSG00000151725	CENPU	185655287	ENSG00000173320	STOX2	184774584	1	1	0.38	0.38	0.38	0	puie_5-24475_1
4	ENSG00000152208	GRID2	93225550	ENSG00000248511	RP11-9B6.1	93225329	2	3	0.43	0.5	0.63	0	kefb_1-25476_4, pelm_3-24842_6, pelm_3-24842_6
4	ENSG00000156140	ADAMTS3	73434516	ENSG00000163626	COX18	73935472	1	1	0.62	0.62	0.62	0	mita_2-24086_8
4	ENSG00000157765	SLC34A2	25656923	ENSG00000181982	CCDC149	24981826	1	1	0.65	0.65	0.65	0	zapk_3-21672_1
4	ENSG00000159692	CTBP1	1243741	ENSG00000178950	GAK	926161	1	2	0.73	0.73	0.73	0	ciwj_2-25619_5, ciwj_2-25619_5
4	ENSG00000159788	RGS12	3294755	ENSG00000197386	HTT	3076408	1	1	0.58	0.58	0.58	0	feec_2-24353_6
4	ENSG00000163104	SMARCAD1	95128762	ENSG00000163106	HPGDS	95264027	2	3	0.52	0.52	0.54	0	kuco_1-25619_7, kuco_1-25619_7, zapk_3-21672_1
4	ENSG00000163312	HELQ	84377009	ENSG00000163319	MRPS18C	84377085	1	2	0.62	0.62	0.62	0	tert_1-25619_5, tert_1-25619_5
4	ENSG00000163694	RBM47	40632892	ENSG00000168421	RHOH	40192673	1	2	0.41	0.41	0.41	1	puie_5-24475_1, puie_5-24475_1
4	ENSG00000163697	APBB2	41218731	ENSG00000182308	DCAF4L1	41983713	1	1	0.46	0.46	0.46	0	lise_3-24475_1
4	ENSG00000163734	CXCL3	74904524	ENSG00000163735	CXCL5	74864496	1	1	0.62	0.62	0.62	0	kajh_3-24475_1
4	ENSG00000163735	CXCL5	74864496	ENSG00000163739	CXCL1	74735110	1	1	0.75	0.75	0.75	0	paab_4-21843_2
4	ENSG00000163739	CXCL1	74735110	ENSG00000174808	BTC	75719896	1	1	0.98	0.98	0.98	0	qaqx_1-24722_4
4	ENSG00000163743	RCHY1	76439974	ENSG00000198301	SDAD1	76912115	1	2	0.52	0.52	0.52	0	datg_2-24475_3, datg_2-24475_3
4	ENSG00000163956	LRPAP1	3534286	ENSG00000184160	ADRA2C	3768075	1	1	0.55	0.55	0.55	0	cuhk_2-24351_3
4	ENSG00000164024	METAP1	99916771	ENSG00000164031	DNAJB14	100867883	1	2	0.45	0.45	0.45	0	puie_5-24475_1, puie_5-24475_1
4	ENSG00000164032	H2AFZ	100871545	ENSG00000197894	ADH5	100009952	3	6	0.37	0.47	0.58	0	aowh_2-22607_6, aowh_2-22607_6, joxm_1-25262_8, joxm_1-25262_8, zerv_8-24475_7, zerv_8-24475_7
4	ENSG00000164104	HMGB2	174256276	ENSG00000164105	SAP30	174291120	1	1	0.35	0.35	0.35	0	oibg_1-24086_8
4	ENSG00000164105	SAP30	174291120	ENSG00000164106	SCRG1	174327531	1	1	0.54	0.54	0.54	0	poih_4-24352_2
4	ENSG00000164114	MAP9	156298122	ENSG00000171566	PLRG1	155471587	1	1	0.49	0.49	0.49	0	kuco_1-25619_7
4	ENSG00000164128	NPY1R	164265984	ENSG00000164129	NPY5R	164265091	1	1	0.51	0.51	0.51	1	seru_1-24475_7
4	ENSG00000164305	CASP3	185570663	ENSG00000173320	STOX2	184774584	6	11	0.39	0.52	0.59	0	aowh_2-22607_6, guss_1-24475_3, kolf_2-24475_7, kolf_2-24475_7, pelm_3-24842_6, pelm_3-24842_6, pelm_3-25476_4, pelm_3-25476_4, zapk_3-25476_4, zapk_3-25476_4, zerv_8-24475_7
4	ENSG00000168310	IRF2	185395734	ENSG00000186352	ANKRD37	186317175	1	1	0.86	0.86	0.86	0	ciwj_2-25619_7
4	ENSG00000168564	CDKN2AIP	184365744	ENSG00000173320	STOX2	184774584	1	1	0.63	0.63	0.63	0	wuye_2-24475_5
4	ENSG00000168743	NPNT	106815932	ENSG00000236699	ARHGEF38	106473777	1	2	0.75	0.75	0.75	0	poih_4-24352_2, poih_4-24352_2
4	ENSG00000168769	TET2	106067032	ENSG00000168772	CXXC4	105416058	1	2	0.51	0.51	0.51	0	poih_4-22607_6, poih_4-22607_6
4	ENSG00000168826	ZBTB49	4291924	ENSG00000184160	ADRA2C	3768075	1	1	0.55	0.55	0.55	0	datg_2-24475_3
4	ENSG00000168884	TNIP2	2758103	ENSG00000185049	NELFA	2043630	1	2	0.72	0.72	0.72	0	eesb_1-25476_7, eesb_1-25476_7
4	ENSG00000168924	LETM1	1857974	ENSG00000168936	TMEM129	1723085	1	2	0.59	0.59	0.59	0	qehq_3-25271_7, qehq_3-25271_7
4	ENSG00000170871	KIAA0232	6783102	ENSG00000186222	BLOC1S4	6717842	1	1	0.41	0.41	0.41	1	bokz_5-24252_5
4	ENSG00000170891	CYTL1	5021199	ENSG00000173040	EVC2	5711275	2	3	0.47	0.56	0.61	0	guss_1-23794_1, guss_1-23794_1, sehl_6-24252_5
4	ENSG00000172955	ADH6	100140694	ENSG00000198099	ADH4	100078949	1	1	0.51	0.51	0.51	0	sojd_3-24722_4
4	ENSG00000178343	SHISA3	42399856	ENSG00000188848	BEND4	42154895	2	2	0.31	0.37	0.43	1	joxm_1-24475_5, nudd_1-24475_3
4	ENSG00000179046	TRIML2	189030757	ENSG00000179059	ZFP42	188916925	1	2	0.43	0.43	0.43	0	qorq_2-24353_6, qorq_2-24353_6
4	ENSG00000184305	CCSER1	91048686	ENSG00000185477	GPRIN3	90229161	1	1	0.62	0.62	0.62	0	datg_2-24353_6
5	ENSG00000015479	MATR3	138609441	ENSG00000044115	CTNNA1	137946656	2	4	0.34	0.59	0.83	0	naah_2-22607_6, naah_2-22607_6, sojd_3-24722_4, sojd_3-24722_4
5	ENSG00000015479	MATR3	138609441	ENSG00000113013	HSPA9	137911133	5	9	0.52	0.57	0.65	0	feec_2-24353_6, feec_2-24353_6, nocf_2-24475_8, poih_4-22607_6, poih_4-22607_6, wigw_2-24475_8, wigw_2-24475_8, yelp_3-25475_7, yelp_3-25475_7
5	ENSG00000015479	MATR3	138609441	ENSG00000120705	ETF1	137878989	1	2	0.49	0.49	0.49	0	yelp_3-25476_7, yelp_3-25476_7
5	ENSG00000015479	MATR3	138609441	ENSG00000120727	PAIP2	138677276	1	2	0.5	0.5	0.5	0	nudd_1-24252_5, nudd_1-24252_5
5	ENSG00000015479	MATR3	138609441	ENSG00000120733	KDM3B	137688285	1	1	0.51	0.51	0.51	0	sehl_6-24475_3
5	ENSG00000019582	CD74	149792492	ENSG00000145908	ZNF300	150284545	1	1	0.46	0.46	0.46	0	kolf_2-24475_7
5	ENSG00000031003	FAM13B	137387650	ENSG00000094880	CDC23	137549032	1	1	0.61	0.61	0.61	0	fejf_2-24475_8
5	ENSG00000035499	DEPDC1B	59996017	ENSG00000188725	SMIM15	60458301	2	3	0.4	0.51	0.56	0	datg_2-24475_3, datg_2-24475_3, kolf_2-24475_7
5	ENSG00000038274	MAT2B	162930120	ENSG00000072571	HMMR	162887209	1	2	0.43	0.43	0.43	0	nudd_1-24252_5, nudd_1-24252_5
5	ENSG00000038274	MAT2B	162930120	ENSG00000113328	CCNG1	162864575	3	5	0.35	0.42	0.46	0	meue_4-24352_2, meue_4-24352_2, nudd_1-24475_3, zerv_8-24475_7, zerv_8-24475_7
5	ENSG00000038427	VCAN	82767284	ENSG00000164176	EDIL3	83680611	1	2	0.58	0.58	0.58	0	kefb_1-25476_4, kefb_1-25476_4
5	ENSG00000043143	JADE2	133860003	ENSG00000132570	PCBD2	134240596	1	1	0.58	0.58	0.58	0	poih_4-24352_2
5	ENSG00000043462	LCP2	169725231	ENSG00000184347	SLIT3	168728133	1	1	0.72	0.72	0.72	0	qehq_3-25271_7
5	ENSG00000044115	CTNNA1	137946656	ENSG00000113013	HSPA9	137911133	3	5	0.4	0.53	0.62	0	poih_4-22607_6, poih_4-22607_6, qunz_3-25476_7, qunz_3-25476_7, yelp_3-25475_7
5	ENSG00000044115	CTNNA1	137946656	ENSG00000120705	ETF1	137878989	1	2	0.67	0.67	0.67	0	nufh_3-24475_8, nufh_3-24475_8
5	ENSG00000044115	CTNNA1	137946656	ENSG00000120709	FAM53C	137667624	1	2	0.57	0.57	0.57	0	rutc_2-24327_6, rutc_2-24327_6
5	ENSG00000048162	NOP16	175815976	ENSG00000169230	PRELID1	176730775	10	15	0.46	0.51	0.71	0	joxm_1-24475_5, joxm_1-24475_5, kuxp_1-25476_7, letw_1-24327_6, letw_1-24327_6, liqa_1-25619_7, liqa_1-25619_7, lise_3-24475_1, lise_3-24475_1, meue_4-24352_2, nudd_1-24475_3, nudd_1-24475_3, pahc_4-25013_6, tert_1-25619_7, yelp_3-25476_7
5	ENSG00000049192	ADAMTS6	64777747	ENSG00000123213	NLN	65018023	1	1	0.72	0.72	0.72	0	veku_2-24351_3
5	ENSG00000049656	CLPTM1L	1345214	ENSG00000188242	CTD-2228K2.5	473213	1	2	0.64	0.64	0.64	0	hayt_1-25013_6, hayt_1-25013_6
5	ENSG00000049883	PTCD2	71616194	ENSG00000083312	TNPO1	72112139	1	2	0.55	0.55	0.55	0	melw_2-25476_7, melw_2-25476_7
5	ENSG00000049883	PTCD2	71616194	ENSG00000131711	MAP1B	71403061	1	1	0.62	0.62	0.62	0	naah_2-24352_2
5	ENSG00000053108	FSTL4	132948255	ENSG00000081059	TCF7	133450402	1	2	0.64	0.64	0.64	0	qaqx_1-24722_4, qaqx_1-24722_4
5	ENSG00000053108	FSTL4	132948255	ENSG00000272772	CTD-2410N18.5	133561762	1	1	0.44	0.44	0.44	0	zapk_3-24842_6
5	ENSG00000063438	AHRR	304291	ENSG00000164362	TERT	1295184	1	1	0.52	0.52	0.52	0	bokz_5-24252_5
5	ENSG00000068796	KIF2A	61601989	ENSG00000086189	DIMT1	61699766	1	1	0.63	0.63	0.63	0	feec_2-23794_1
5	ENSG00000070614	NDST1	149865381	ENSG00000070814	TCOF1	149737202	1	2	0.56	0.56	0.56	0	zapk_3-21672_1, zapk_3-21672_1
5	ENSG00000072571	HMMR	162887209	ENSG00000170584	NUDCD2	162887146	10	18	0.29	0.49	0.88	0	datg_2-24475_3, guss_1-24086_8, guss_1-24086_8, guss_1-24353_6, lepk_1-24351_3, lepk_1-24351_3, letw_1-24327_6, letw_1-24327_6, nudd_1-24475_3, nudd_1-24475_3, pahc_4-25013_6, qorq_2-24353_6, qorq_2-24353_6, rutc_2-24327_6, rutc_2-24327_6, seru_1-24475_7, sojd_3-25262_5, sojd_3-25262_5
5	ENSG00000072786	STK10	171615390	ENSG00000174705	SH3PXD2B	171881527	1	2	0.6	0.6	0.6	0	eesb_1-25475_7, eesb_1-25475_7
5	ENSG00000074317	SNCB	176057530	ENSG00000170085	SIMC1	175665365	1	1	0.63	0.63	0.63	0	datg_2-24353_6
5	ENSG00000078795	PKD2L2	137223657	ENSG00000120729	MYOT	137203480	4	7	0.51	0.81	0.98	0	joxm_1-25262_8, joxm_1-25262_8, juuy_2-25271_8, juuy_2-25271_8, pelm_3-25476_4, pelm_3-25476_4, sehl_6-24252_5
5	ENSG00000079215	SLC1A3	36606457	ENSG00000145604	SKP2	36152091	1	2	0.46	0.46	0.46	0	juuy_2-25271_8, juuy_2-25271_8
5	ENSG00000081059	TCF7	133450402	ENSG00000272772	CTD-2410N18.5	133561762	1	1	0.5	0.5	0.5	0	sehl_6-24475_3
5	ENSG00000082213	C5orf22	31532373	ENSG00000113384	GOLPH3	32174456	1	1	0.53	0.53	0.53	0	feec_2-24353_6
5	ENSG00000083312	TNPO1	72112139	ENSG00000113048	MRPS27	71616473	1	1	0.62	0.62	0.62	0	naah_2-22607_6
5	ENSG00000085231	TAF9	68665840	ENSG00000134058	CDK7	68530668	1	1	0.56	0.56	0.56	0	qaqx_1-24722_4
5	ENSG00000085231	TAF9	68665840	ENSG00000205572	SERF1B	69321074	1	2	0.52	0.52	0.52	0	datg_2-24475_3, datg_2-24475_3
5	ENSG00000086189	DIMT1	61699766	ENSG00000086200	IPO11	61699799	1	1	0.57	0.57	0.57	0	kucg_2-25262_8
5	ENSG00000094880	CDC23	137549032	ENSG00000112983	BRD8	137514675	1	1	0.54	0.54	0.54	0	pipw_5-25271_8
5	ENSG00000112852	PCDHB2	140474227	ENSG00000176087	SLC35A4	139944041	1	1	0.61	0.61	0.61	0	datg_2-24353_6
5	ENSG00000112852	PCDHB2	140474227	ENSG00000178913	TAF7	140700330	1	1	0.34	0.34	0.34	0	sojd_3-25262_5
5	ENSG00000112877	CEP72	612387	ENSG00000164362	TERT	1295184	1	2	0.88	0.88	0.88	0	toco_5-25271_8, toco_5-25271_8
5	ENSG00000112893	MAN2A1	109025067	ENSG00000151422	FER	108083523	1	2	0.53	0.53	0.53	0	poih_4-22607_6, poih_4-22607_6
5	ENSG00000112893	MAN2A1	109025067	ENSG00000198961	PJA2	108745695	1	1	0.86	0.86	0.86	0	lepk_1-24351_3
5	ENSG00000112977	DAP	10761384	ENSG00000145495	2021-03-06	10353815	1	1	0.5	0.5	0.5	0	melw_2-25475_7
5	ENSG00000112983	BRD8	137514675	ENSG00000112984	KIF20A	137514408	13	27	0.37	0.53	0.8	0	aowh_2-22607_6, aowh_2-22607_6, eipl_1-25013_6, feec_2-23794_1, feec_2-23794_1, jogf_2-21672_1, jogf_2-21672_1, joxm_1-24475_5, joxm_1-24475_5, kucg_2-25262_8, letw_1-24327_6, miaj_6-24327_6, miaj_6-24327_6, nudd_1-23794_1, nudd_1-23794_1, nudd_1-24475_3, nudd_1-24475_3, oibg_1-24086_8, paab_4-23794_1, paab_4-23794_1, paab_4-24353_6, paab_4-24353_6, qorq_2-23794_1, sojd_3-24722_4, sojd_3-24722_4,…
5	ENSG00000112983	BRD8	137514675	ENSG00000158402	CDC25C	137674044	6	11	0.34	0.46	0.63	0	joxm_1-24475_5, joxm_1-24475_5, nudd_1-23794_1, nudd_1-23794_1, oibg_1-24086_8, oibg_1-24086_8, paab_4-23794_1, qorq_2-23794_1, qorq_2-23794_1, sojd_3-24722_4, sojd_3-24722_4
5	ENSG00000112984	KIF20A	137514408	ENSG00000158402	CDC25C	137674044	10	17	0.36	0.46	0.66	0	bokz_5-24252_5, eipl_1-25013_6, guss_1-24086_8, joxm_1-24475_5, joxm_1-24475_5, letw_1-24327_6, letw_1-24327_6, mita_2-24086_8, nudd_1-24252_5, oibg_1-24086_8, oibg_1-24086_8, paab_4-23794_1, paab_4-23794_1, sojd_3-24722_4, sojd_3-24722_4, sojd_3-25262_5, sojd_3-25262_5
5	ENSG00000112992	NNT	43602794	ENSG00000151881	C5orf28	43483995	1	1	0.62	0.62	0.62	0	naah_2-24352_2
5	ENSG00000113013	HSPA9	137911133	ENSG00000120705	ETF1	137878989	4	7	0.33	0.49	0.72	0	eesb_1-25476_7, joxm_1-24475_5, joxm_1-24475_5, nudd_1-24475_3, nudd_1-24475_3, qorq_2-23794_1, qorq_2-23794_1
5	ENSG00000113048	MRPS27	71616473	ENSG00000131844	MCCC2	70883115	2	3	0.45	0.51	0.54	0	lise_3-24475_1, qaqx_1-24722_4, qaqx_1-24722_4
5	ENSG00000113140	SPARC	151066726	ENSG00000197043	ANXA6	150537443	1	1	0.45	0.45	0.45	0	qorq_2-23794_1
5	ENSG00000113140	SPARC	151066726	ENSG00000211445	GPX3	150400124	1	1	0.44	0.44	0.44	0	kolf_2-24475_7
5	ENSG00000113141	IK	140026643	ENSG00000170445	HARS	140071609	1	1	0.46	0.46	0.46	0	sita_1-21843_2
5	ENSG00000113161	HMGCR	74632154	ENSG00000164347	GFM2	74063196	1	1	0.54	0.54	0.54	0	eesb_1-25475_7
5	ENSG00000113231	PDE8B	76506274	ENSG00000171643	S100Z	76145826	1	2	0.68	0.68	0.68	0	aowh_2-22607_6, aowh_2-22607_6
5	ENSG00000113248	PCDHB15	140625147	ENSG00000204969	PCDHA2	140174444	1	1	0.6	0.6	0.6	1	zagm_1-24475_8
5	ENSG00000113269	RNF130	179499118	ENSG00000197226	TBC1D9B	179334859	1	1	0.38	0.38	0.38	0	eipl_1-25013_6
5	ENSG00000113312	TTC1	159436120	ENSG00000164611	PTTG1	159848829	1	1	0.73	0.73	0.73	0	xojn_3-25013_6
5	ENSG00000113356	POLR3G	89767565	ENSG00000113369	ARRDC3	90679176	1	1	0.56	0.56	0.56	0	qaqx_1-24722_4
5	ENSG00000113368	LMNB1	126112315	ENSG00000164244	PRRC1	126853301	1	2	0.62	0.62	0.62	0	aoxv_3-25475_7, aoxv_3-25475_7
5	ENSG00000113387	SUB1	32531739	ENSG00000113407	TARS	33440802	1	1	0.66	0.66	0.66	0	wuye_2-24475_5
5	ENSG00000113504	SLC12A7	1112150	ENSG00000153395	LPCAT1	1524092	1	2	0.68	0.68	0.68	0	mita_2-24086_8, mita_2-24086_8
5	ENSG00000113504	SLC12A7	1112150	ENSG00000153404	PLEKHG4B	140373	1	1	0.37	0.37	0.37	0	eipl_1-25013_6
5	ENSG00000113558	SKP1	133512729	ENSG00000113583	C5orf15	133304478	1	1	0.28	0.28	0.28	0	joxm_1-25262_8
5	ENSG00000113558	SKP1	133512729	ENSG00000119048	UBE2B	133706870	1	1	0.46	0.46	0.46	0	qorq_2-24353_6
5	ENSG00000113575	PPP2CA	133561833	ENSG00000213585	VDAC1	133340824	4	5	0.35	0.46	0.8	0	joxm_1-24475_5, joxm_1-24475_5, letw_1-24327_6, vils_1-22607_6, zerv_8-24475_7
5	ENSG00000113638	TTC33	40756077	ENSG00000182836	PLCXD3	41510730	2	2	0.34	0.47	0.59	0	naah_2-24352_2, sojd_3-25262_5
5	ENSG00000113657	DPYSL3	146889619	ENSG00000156475	PPP2R2B	146464347	1	1	0.74	0.74	0.74	0	iisa_3-24475_5
5	ENSG00000113657	DPYSL3	146889619	ENSG00000164265	SCGB3A2	147250245	1	2	0.61	0.61	0.61	0	kucg_2-25262_8, kucg_2-25262_8
5	ENSG00000113658	SMAD5	135468534	ENSG00000120708	TGFBI	135364584	1	1	0.46	0.46	0.46	0	seru_1-24475_7
5	ENSG00000113758	DBN1	176901402	ENSG00000169230	PRELID1	176730775	1	1	0.31	0.31	0.31	0	joxm_1-25262_8
5	ENSG00000113758	DBN1	176901402	ENSG00000196923	PDLIM7	176924607	1	2	0.36	0.36	0.36	0	joxm_1-25262_8, joxm_1-25262_8
5	ENSG00000119048	UBE2B	133706870	ENSG00000152700	SAR1B	133984961	1	2	0.56	0.56	0.56	0	sehl_6-24475_3, sehl_6-24475_3
5	ENSG00000120314	WDR55	140044261	ENSG00000164620	RELL2	141016517	1	1	0.41	0.41	0.41	0	pelm_3-25476_4
5	ENSG00000120327	PCDHB14	140602931	ENSG00000253846	PCDHGA10	140792743	1	1	0.41	0.41	0.41	0	sojd_3-25262_5
5	ENSG00000122203	KIAA1191	175788971	ENSG00000160867	FGFR4	176513887	1	1	0.68	0.68	0.68	0	naah_2-22607_6
5	ENSG00000127022	CANX	179105629	ENSG00000169045	HNRNPH1	179061785	1	1	0.51	0.51	0.51	0	wigw_2-24475_8
5	ENSG00000129595	EPB41L4A	111755013	ENSG00000268358	EPB41L4A-AS2	111755280	16	25	0.35	0.53	0.72	1	datg_2-24252_5, guss_1-24353_6, jejf_2-25271_8, jogf_2-21672_1, jogf_2-21672_1, joxm_1-24475_5, joxm_1-24475_5, joxm_1-25262_8, joxm_1-25262_8, letw_1-24327_6, letw_1-24327_6, nudd_1-24353_6, nudd_1-24353_6, oaqd_3-21843_2, oaqd_3-21843_2, oibg_1-24086_8, pahc_4-25013_6, qehq_3-25271_7, qehq_3-25271_7, qorq_2-23794_1, seru_1-22606_1, sojd_3-25262_5, sojd_3-25262_5, uenn_3-24475_7, xojn_3-25013_6
5	ENSG00000131187	F12	176836577	ENSG00000169220	RGS14	176784838	1	1	0.3	0.3	0.3	0	sojd_3-24722_4
5	ENSG00000131188	PRR7	176873446	ENSG00000146094	DOK3	176938275	1	1	0.46	0.46	0.46	0	oaqd_3-21843_2
5	ENSG00000131188	PRR7	176873446	ENSG00000165671	NSD1	176560026	1	1	0.57	0.57	0.57	0	melw_2-25476_7
5	ENSG00000131495	NDUFA2	140027370	ENSG00000213523	SRA1	139937895	2	3	0.55	0.58	0.6	0	melw_2-25476_7, melw_2-25476_7, tolg_6-24722_4
5	ENSG00000131495	NDUFA2	140027370	ENSG00000243056	EIF4EBP3	139927251	1	1	0.67	0.67	0.67	0	sehl_6-24327_7
5	ENSG00000132915	PDE6A	149324356	ENSG00000173210	ABLIM3	148521046	1	2	0.83	0.83	0.83	0	puie_5-24475_1, puie_5-24475_1
5	ENSG00000133302	ANKRD32	93954052	ENSG00000198677	TTC37	94890711	1	1	0.91	0.91	0.91	0	iudw_4-21999_1
5	ENSG00000133710	SPINK5	147405246	ENSG00000164265	SCGB3A2	147250245	3	4	0.43	0.51	0.63	1	paab_4-23794_1, qehq_3-25271_8, qehq_3-25271_8, toss_3-21843_2
5	ENSG00000134056	MRPS36	68513587	ENSG00000205572	SERF1B	69321074	2	3	0.47	0.51	0.54	0	meue_4-24352_2, paab_4-24353_6, paab_4-24353_6
5	ENSG00000134057	CCNB1	68462837	ENSG00000134058	CDK7	68530668	1	1	0.57	0.57	0.57	0	toss_3-21843_2
5	ENSG00000134057	CCNB1	68462837	ENSG00000145675	PIK3R1	67511548	1	2	0.72	0.72	0.72	0	kuxp_1-25476_7, kuxp_1-25476_7
5	ENSG00000134363	FST	52776239	ENSG00000164258	NDUFS4	52856463	1	1	0.45	0.45	0.45	0	poih_4-22607_6
5	ENSG00000134970	TMED7	114968689	ENSG00000152503	TRIM36	114516243	1	2	0.63	0.63	0.63	0	qunz_3-25475_7, qunz_3-25475_7
5	ENSG00000134986	NREP	111333161	ENSG00000134987	WDR36	110427414	2	3	0.31	0.43	0.67	0	joxm_1-24475_5, joxm_1-24475_5, kuxp_1-25476_7
5	ENSG00000134986	NREP	111333161	ENSG00000153037	SRP19	112196919	1	1	0.45	0.45	0.45	0	kolf_2-24475_7
5	ENSG00000134986	NREP	111333161	ENSG00000172795	DCP2	112312399	1	1	0.41	0.41	0.41	0	jogf_2-21672_1
5	ENSG00000135083	CCNJL	159772403	ENSG00000170234	PWWP2A	159546430	1	1	0.39	0.39	0.39	1	zerv_8-24475_7
5	ENSG00000145494	NDUFS6	1801514	ENSG00000171421	MRPL36	1801480	12	24	0.3	0.49	0.7	0	datg_2-24475_3, datg_2-24475_3, guss_1-23794_1, joxm_1-24475_5, joxm_1-24475_5, juuy_2-25271_8, juuy_2-25271_8, liqa_1-25619_7, liqa_1-25619_7, meue_4-24352_2, meue_4-24352_2, nudd_1-24353_6, nudd_1-24475_3, nudd_1-24475_3, poih_4-22607_6, puie_5-24475_1, puie_5-24475_1, ueah_1-24351_3, ueah_1-24351_3, wahn_1-24475_8, yelp_3-25475_7, yelp_3-25475_7, yelp_3-25476_7, yelp_3-25476_7
5	ENSG00000145569	FAM105A	14581884	ENSG00000183580	FBXL7	15500305	1	1	0.53	0.53	0.53	0	nocf_2-24475_8
5	ENSG00000145626	UGT3A1	36001130	ENSG00000152582	SPEF2	35617946	1	1	0.72	0.72	0.72	0	datg_2-23794_1
5	ENSG00000145681	HAPLN1	83017432	ENSG00000164176	EDIL3	83680611	2	4	0.45	0.45	0.45	0	bokz_5-24252_5, bokz_5-24252_5, nudd_1-24252_5, nudd_1-24252_5
5	ENSG00000145685	LHFPL2	78065844	ENSG00000152413	HOMER1	78810040	1	2	0.42	0.42	0.42	0	pelm_3-24842_6, pelm_3-24842_6
5	ENSG00000145685	LHFPL2	78065844	ENSG00000171530	TBCA	77164604	1	2	0.73	0.73	0.73	0	kucg_2-24475_5, kucg_2-24475_5
5	ENSG00000145860	RNF145	158637061	ENSG00000170234	PWWP2A	159546430	1	1	0.76	0.76	0.76	0	lepk_1-24086_8
5	ENSG00000145907	G3BP1	151150606	ENSG00000145908	ZNF300	150284545	1	2	0.53	0.53	0.53	0	tert_1-25619_7, tert_1-25619_7
5	ENSG00000145907	G3BP1	151150606	ENSG00000211445	GPX3	150400124	1	1	0.45	0.45	0.45	0	pipw_5-25271_7
5	ENSG00000145912	NHP2	177580968	ENSG00000169223	LMAN2	176778853	1	2	0.6	0.6	0.6	0	feec_2-24353_6, feec_2-24353_6
5	ENSG00000145912	NHP2	177580968	ENSG00000169230	PRELID1	176730775	17	35	0.35	0.54	0.71	0	aowh_2-22607_6, aowh_2-22607_6, feec_2-24353_6, jogf_2-21672_1, jogf_2-21672_1, joxm_1-24475_5, joxm_1-24475_5, joxm_1-25262_8, joxm_1-25262_8, kuxp_1-25476_7, letw_1-24327_6, letw_1-24327_6, nudd_1-24353_6, nudd_1-24353_6, nudd_1-24475_3, nudd_1-24475_3, oaqd_3-21843_2, pahc_4-25013_6, poih_4-22607_6, poih_4-22607_6, qorq_2-23794_1, qorq_2-23794_1, qorq_2-24353_6, qorq_2-24353_6, sehl_6-24475_3,…
5	ENSG00000145936	KCNMB1	169816681	ENSG00000182132	KCNIP1	169780491	1	2	0.86	0.86	0.86	0	mita_2-24086_8, mita_2-24086_8
5	ENSG00000146066	HIGD2A	175815748	ENSG00000169223	LMAN2	176778853	2	3	0.35	0.46	0.66	0	datg_2-24353_6, sojd_3-25262_5, sojd_3-25262_5
5	ENSG00000146066	HIGD2A	175815748	ENSG00000169230	PRELID1	176730775	1	1	0.61	0.61	0.61	0	zapk_3-21672_1
5	ENSG00000146066	HIGD2A	175815748	ENSG00000175416	CLTB	175843570	1	1	0.57	0.57	0.57	0	pelm_3-21672_1
5	ENSG00000152409	JMY	78532012	ENSG00000152413	HOMER1	78810040	1	1	0.49	0.49	0.49	0	jejf_2-25271_7
5	ENSG00000152422	XRCC4	82373317	ENSG00000205464	ATP6AP1L	81575281	1	1	0.71	0.71	0.71	0	heth_1-21672_1
5	ENSG00000152942	RAD17	68665120	ENSG00000197822	OCLN	68788119	1	1	0.62	0.62	0.62	0	nufh_3-24475_8
5	ENSG00000153071	DAB2	39462402	ENSG00000164327	RICTOR	39074510	1	2	0.54	0.54	0.54	0	toss_3-21843_2, toss_3-21843_2
5	ENSG00000153113	CAST	95860971	ENSG00000173221	GLRX	95158709	1	1	0.71	0.71	0.71	0	wibj_2-24327_7
5	ENSG00000154124	FAM105B	14664773	ENSG00000183580	FBXL7	15500305	1	2	0.66	0.66	0.66	0	guss_1-24475_3, guss_1-24475_3
5	ENSG00000155511	GRIA1	152869175	ENSG00000164574	GALNT10	153570290	2	3	0.34	0.41	0.55	0	joxm_1-24475_5, joxm_1-24475_5, poih_4-24327_6
5	ENSG00000156453	PCDH1	141258811	ENSG00000187678	SPRY4	141706020	1	2	0.42	0.42	0.42	0	joxm_1-24475_5, joxm_1-24475_5
5	ENSG00000157107	FCHO2	72251808	ENSG00000164338	UTP15	72861268	1	2	0.57	0.57	0.57	0	zagm_1-24475_8, zagm_1-24475_8
5	ENSG00000160867	FGFR4	176513887	ENSG00000170085	SIMC1	175665365	1	1	0.5	0.5	0.5	0	poih_4-22607_6
5	ENSG00000161055	SCGB3A1	180018540	ENSG00000165810	BTNL9	180467225	1	1	0.5	0.5	0.5	0	joxm_1-24475_5
5	ENSG00000164253	WDR41	76916436	ENSG00000181104	F2R	76011868	1	2	0.65	0.65	0.65	0	cuhk_2-24351_3, cuhk_2-24351_3
5	ENSG00000164362	TERT	1295184	ENSG00000180104	EXOC3	443273	1	2	0.38	0.38	0.38	0	letw_1-24327_6, letw_1-24327_6
5	ENSG00000164402	SEPT8	132142933	ENSG00000164405	UQCRQ	132202252	1	1	0.66	0.66	0.66	0	wuye_2-24475_5
5	ENSG00000164405	UQCRQ	132202252	ENSG00000170606	HSPA4	132387654	1	2	0.29	0.29	0.29	0	joxm_1-25262_8, joxm_1-25262_8
5	ENSG00000164463	CREBRF	172483355	ENSG00000214357	NEURL1B	172068269	1	1	0.58	0.58	0.58	0	melw_2-25476_7
5	ENSG00000168724	DNAJC21	34929698	ENSG00000242110	AMACR	34008220	1	2	0.67	0.67	0.67	0	aoxv_3-25475_7, aoxv_3-25475_7
5	ENSG00000169220	RGS14	176784838	ENSG00000169223	LMAN2	176778853	3	5	0.43	0.5	0.57	1	guss_1-23794_1, jogf_2-21672_1, jogf_2-21672_1, pelm_3-25476_4, pelm_3-25476_4
5	ENSG00000169223	LMAN2	176778853	ENSG00000169230	PRELID1	176730775	4	7	0.35	0.54	0.64	0	feec_2-24353_6, feec_2-24353_6, sehl_6-24475_3, sojd_3-24722_4, sojd_3-24722_4, wahn_1-24475_8, wahn_1-24475_8
5	ENSG00000169223	LMAN2	176778853	ENSG00000197451	HNRNPAB	177631508	1	2	0.43	0.43	0.43	0	yelp_3-25475_7, yelp_3-25475_7
5	ENSG00000169230	PRELID1	176730775	ENSG00000196923	PDLIM7	176924607	2	2	0.3	0.49	0.68	0	joxm_1-25262_8, naah_2-22607_6
5	ENSG00000169230	PRELID1	176730775	ENSG00000197451	HNRNPAB	177631508	1	1	0.33	0.33	0.33	0	joxm_1-24475_5
5	ENSG00000169567	HINT1	130507428	ENSG00000217128	FNIP1	131132710	1	1	0.55	0.55	0.55	0	melw_2-25475_7
5	ENSG00000169570	DTWD2	118324240	ENSG00000172869	DMXL1	118373467	1	2	0.43	0.43	0.43	0	eipl_1-25013_6, eipl_1-25013_6
5	ENSG00000170271	FAXDC2	154238812	ENSG00000226650	KIF4B	154393260	1	1	0.62	0.62	0.62	0	tert_1-25619_5
5	ENSG00000170549	IRX1	3596168	ENSG00000186493	C5orf38	2752245	1	2	0.72	0.72	0.72	1	puie_5-24475_1, puie_5-24475_1
5	ENSG00000170561	IRX2	2752969	ENSG00000186493	C5orf38	2752245	2	3	0.34	0.42	0.57	1	joxm_1-24475_5, joxm_1-25262_8, nocf_2-24475_8
5	ENSG00000170606	HSPA4	132387654	ENSG00000213585	VDAC1	133340824	2	3	0.32	0.44	0.66	0	joxm_1-24475_5, joxm_1-24475_5, naah_2-22607_6
5	ENSG00000171617	ENC1	73937249	ENSG00000198780	FAM169A	74162776	1	2	0.44	0.44	0.44	0	kolf_2-24475_7, kolf_2-24475_7
5	ENSG00000177932	ZNF354C	178487416	ENSG00000204661	C5orf60	179072047	1	1	0.65	0.65	0.65	0	guss_1-24252_5
5	ENSG00000178394	HTR1A	63258334	ENSG00000186479	RGS7BP	63802084	1	2	0.81	0.81	0.81	0	ciwj_2-25619_5, ciwj_2-25619_5
5	ENSG00000184347	SLIT3	168728133	ENSG00000188573	FBLL1	167956121	1	1	0.52	0.52	0.52	0	yelp_3-25475_7
5	ENSG00000197451	HNRNPAB	177631508	ENSG00000198055	GRK6	176830205	1	1	0.48	0.48	0.48	0	oibg_1-24086_8
5	ENSG00000198055	GRK6	176830205	ENSG00000213347	MXD3	176739758	1	1	0.96	0.96	0.96	0	bezi_1-25262_8
5	ENSG00000204659	CBY3	179107975	ENSG00000204661	C5orf60	179072047	1	1	0.8	0.8	0.8	0	melw_2-25475_7
5	ENSG00000204961	PCDHA9	140227048	ENSG00000253305	PCDHGB6	140787770	1	1	0.65	0.65	0.65	0	jejf_2-25271_8
5	ENSG00000243232	PCDHAC2	140345820	ENSG00000249158	PCDHA11	140248689	1	1	0.83	0.83	0.83	0	naah_2-22607_6
6	ENSG00000001167	NFYA	41040684	ENSG00000137166	FOXP4	41514164	1	2	0.87	0.87	0.87	0	aowh_2-24327_7, aowh_2-24327_7
6	ENSG00000001561	ENPP4	46097730	ENSG00000153291	SLC25A27	46620678	1	1	0.83	0.83	0.83	0	kuxp_1-25476_7
6	ENSG00000005700	IBTK	82957471	ENSG00000118420	UBE3D	83775560	1	2	0.49	0.49	0.49	0	kolf_2-24475_7, kolf_2-24475_7
6	ENSG00000007866	TEAD3	35464853	ENSG00000112041	TULP1	35480715	1	1	0.55	0.55	0.55	0	pelm_3-21672_1
6	ENSG00000007944	MYLIP	16129356	ENSG00000124788	ATXN1	16761722	1	1	0.36	0.36	0.36	0	zerv_8-24475_7
6	ENSG00000008018	PSMB1	170862429	ENSG00000112592	TBP	170863390	1	1	0.44	0.44	0.44	0	qorq_2-24353_6
6	ENSG00000010017	RANBP9	13711796	ENSG00000145990	GFOD1	13487894	1	2	0.81	0.81	0.81	0	ciwj_2-25619_7, ciwj_2-25619_7
6	ENSG00000010704	HFE	26087509	ENSG00000168242	HIST1H2BI	26273144	1	1	0.86	0.86	0.86	0	aowh_2-24352_2
6	ENSG00000013392	RWDD2A	83903098	ENSG00000065615	CYB5R4	84569362	1	1	0.72	0.72	0.72	0	naju_1-24475_1
6	ENSG00000013392	RWDD2A	83903098	ENSG00000146250	PRSS35	84222194	1	1	0.65	0.65	0.65	0	nosn_6-24842_6
6	ENSG00000016402	IL20RA	137366298	ENSG00000197442	MAP3K5	137113656	1	1	0.51	0.51	0.51	0	zapk_3-24842_6
6	ENSG00000021355	SERPINB1	2842240	ENSG00000124570	SERPINB6	2972090	1	2	0.37	0.37	0.37	0	oibg_1-24086_8, oibg_1-24086_8
6	ENSG00000025039	RRAGD	90121989	ENSG00000198833	UBE2J1	90062567	1	2	0.61	0.61	0.61	0	paab_4-21843_2, paab_4-21843_2
6	ENSG00000026950	BTN3A1	26402465	ENSG00000198327	HIST1H4F	26240561	1	1	0.67	0.67	0.67	0	guss_1-24353_6
6	ENSG00000027697	IFNGR1	137540586	ENSG00000135525	MAP7	136871957	1	1	0.61	0.61	0.61	0	naah_2-22607_6
6	ENSG00000029363	BCLAF1	136610989	ENSG00000112357	PEX7	137143717	1	1	0.48	0.48	0.48	0	paab_4-24353_6
6	ENSG00000044090	CUL7	43021683	ENSG00000221821	C6orf226	42858554	1	1	0.76	0.76	0.76	0	kuxp_1-25476_7
6	ENSG00000051620	HEBP2	138724668	ENSG00000146386	ABRACL	139349819	2	2	0.45	0.54	0.63	1	liqa_1-25619_7, qunz_3-25475_7
6	ENSG00000055208	TAB2	149539777	ENSG00000120253	NUP43	150070801	1	2	0.51	0.51	0.51	0	jogf_2-21672_1, jogf_2-21672_1
6	ENSG00000055208	TAB2	149539777	ENSG00000120256	LRP11	150186199	1	1	0.77	0.77	0.77	0	vils_1-22607_6
6	ENSG00000065308	TRAM2	52441713	ENSG00000112146	FBXO9	52916789	1	2	0.62	0.62	0.62	0	poih_4-24352_2, poih_4-24352_2
6	ENSG00000078401	EDN1	12290596	ENSG00000111859	NEDD9	11382581	2	2	0.57	0.57	0.58	0	datg_2-24252_5, yelp_3-25476_7
6	ENSG00000078401	EDN1	12290596	ENSG00000111863	ADTRP	11807279	1	1	0.44	0.44	0.44	0	bokz_5-24252_5
6	ENSG00000079691	LRRC16A	25279306	ENSG00000112312	GMNN	24775159	1	1	0.46	0.46	0.46	0	datg_2-24475_3
6	ENSG00000083123	BCKDHB	80816364	ENSG00000112742	TTK	80713604	1	1	0.46	0.46	0.46	0	datg_2-24475_3
6	ENSG00000083123	BCKDHB	80816364	ENSG00000118418	HMGN3	79944406	2	2	0.25	0.34	0.42	0	joxm_1-25262_8, zapk_3-24842_6
6	ENSG00000091844	RGS17	153452384	ENSG00000112029	FBXO5	153304714	1	1	0.61	0.61	0.61	0	aoxv_3-25476_7
6	ENSG00000091844	RGS17	153452384	ENSG00000112031	MTRF1L	153323820	1	1	0.52	0.52	0.52	1	aoxv_3-25475_7
6	ENSG00000092820	EZR	159240444	ENSG00000112110	MRPL18	160210844	1	1	0.44	0.44	0.44	0	nudd_1-24475_3
6	ENSG00000092820	EZR	159240444	ENSG00000120438	TCP1	160210781	1	2	0.71	0.71	0.71	0	eiwy_1-24475_1, eiwy_1-24475_1
6	ENSG00000092820	EZR	159240444	ENSG00000130340	SNX9	158244296	1	2	0.47	0.47	0.47	1	bokz_5-24252_5, bokz_5-24252_5
6	ENSG00000096063	SRPK1	35889119	ENSG00000198755	RPL10A	35436185	1	1	0.59	0.59	0.59	0	sehl_6-24327_7
6	ENSG00000096080	MRPS18A	43655528	ENSG00000096401	CDC5L	44355262	1	1	0.49	0.49	0.49	0	liqa_1-25619_7
6	ENSG00000096080	MRPS18A	43655528	ENSG00000112651	MRPL2	43027544	2	4	0.6	0.66	0.73	0	datg_2-24475_3, datg_2-24475_3, eiwy_1-24475_1, eiwy_1-24475_1
6	ENSG00000096080	MRPS18A	43655528	ENSG00000146215	CRIP3	43276535	1	1	0.59	0.59	0.59	0	wahn_1-24475_8
6	ENSG00000096080	MRPS18A	43655528	ENSG00000180992	MRPL14	44095194	2	3	0.58	0.68	0.73	0	liqa_1-25619_7, naah_2-22607_6, naah_2-22607_6
6	ENSG00000096384	HSP90AB1	44214824	ENSG00000112759	SLC29A1	44187242	1	1	0.41	0.41	0.41	0	oibg_1-24086_8
6	ENSG00000096384	HSP90AB1	44214824	ENSG00000124688	MAD2L1BP	43597277	1	1	0.49	0.49	0.49	0	datg_2-24475_3
6	ENSG00000096384	HSP90AB1	44214824	ENSG00000171453	POLR1C	43477440	2	3	0.4	0.46	0.49	0	datg_2-24475_3, datg_2-24475_3, oibg_1-24086_8
6	ENSG00000096384	HSP90AB1	44214824	ENSG00000180992	MRPL14	44095194	1	2	0.56	0.56	0.56	0	datg_2-24475_3, datg_2-24475_3
6	ENSG00000096696	DSP	7541808	ENSG00000168566	SNRNP48	7590432	1	1	0.71	0.71	0.71	0	ciwj_2-25619_5
6	ENSG00000111799	COL12A1	75915767	ENSG00000118407	FILIP1	76203454	1	1	0.54	0.54	0.54	0	aowh_2-22607_6
6	ENSG00000111801	BTN3A3	26440700	ENSG00000187475	HIST1H1T	26108364	1	2	0.99	0.99	0.99	0	sojd_3-25262_5, sojd_3-25262_5
6	ENSG00000111801	BTN3A3	26440700	ENSG00000197846	HIST1H2BF	26199748	1	1	0.68	0.68	0.68	0	oaqd_3-21843_2
6	ENSG00000111802	TDP2	24667261	ENSG00000112308	C6orf62	24721064	1	2	0.64	0.64	0.64	0	naah_2-22607_6, naah_2-22607_6
6	ENSG00000111843	TMEM14C	10723148	ENSG00000111845	PAK1IP1	10694928	1	1	0.42	0.42	0.42	0	nudd_1-24475_3
6	ENSG00000111845	PAK1IP1	10694928	ENSG00000137210	TMEM14B	10747992	3	4	0.28	0.39	0.43	0	joxm_1-25262_8, kolf_2-24475_7, kolf_2-24475_7, nudd_1-24475_3
6	ENSG00000111962	UST	149068464	ENSG00000177688	SUMO4	149721495	1	1	0.48	0.48	0.48	0	qorq_2-24353_6
6	ENSG00000112039	FANCE	35420138	ENSG00000146197	SCUBE3	35182190	1	1	0.72	0.72	0.72	0	poih_4-24352_2
6	ENSG00000112081	SRSF3	36562145	ENSG00000137168	PPIL1	36842800	2	4	0.51	0.52	0.52	0	paab_4-23794_1, paab_4-23794_1, qorq_2-24353_6, qorq_2-24353_6
6	ENSG00000112110	MRPL18	160210844	ENSG00000120437	ACAT2	160181360	1	2	0.38	0.38	0.38	0	joxm_1-24475_5, joxm_1-24475_5
6	ENSG00000112144	ICK	52926600	ENSG00000112146	FBXO9	52916789	1	1	0.48	0.48	0.48	0	liqa_1-25619_7
6	ENSG00000112164	GLP1R	39016574	ENSG00000124721	DNAH8	38683117	1	2	0.48	0.48	0.48	0	sojd_3-25262_5, sojd_3-25262_5
6	ENSG00000112182	BACH2	91006627	ENSG00000135299	ANKRD6	90142889	1	2	0.78	0.78	0.78	0	kuxp_1-25476_7, kuxp_1-25476_7
6	ENSG00000112186	CAP2	17393447	ENSG00000124789	NUP153	17706656	1	1	0.54	0.54	0.54	0	iiyk_4-24327_6
6	ENSG00000112234	FBXL4	99395849	ENSG00000123552	USP45	99969604	1	2	0.75	0.75	0.75	1	hegp_3-24351_3, hegp_3-24351_3
6	ENSG00000112245	PTP4A1	64231666	ENSG00000118482	PHF3	64345725	3	6	0.38	0.52	0.65	0	guss_1-24475_3, guss_1-24475_3, liqa_1-25619_7, liqa_1-25619_7, oibg_1-24086_8, oibg_1-24086_8
6	ENSG00000112246	SIM1	100912805	ENSG00000164418	GRIK2	101846664	1	1	0.63	0.63	0.63	0	kuco_1-25619_7
6	ENSG00000112290	WASF1	110501207	ENSG00000135535	CD164	109703762	1	1	0.49	0.49	0.49	0	datg_2-24475_3
6	ENSG00000112419	PHACTR2	143857982	ENSG00000152818	UTRN	144606837	1	2	0.61	0.61	0.61	0	wahn_1-24327_7, wahn_1-24327_7
6	ENSG00000112425	EPM2A	146057160	ENSG00000118508	RAB32	146864829	1	1	0.67	0.67	0.67	0	qoog_4-24475_1
6	ENSG00000112499	SLC22A2	160698670	ENSG00000120438	TCP1	160210781	1	1	0.48	0.48	0.48	0	sita_1-21843_2
6	ENSG00000112530	PACRG	163148164	ENSG00000185345	PARK2	163148803	1	1	0.31	0.31	0.31	0	joxm_1-24475_5
6	ENSG00000112562	SMOC2	168841831	ENSG00000130396	MLLT4	168227602	1	1	0.69	0.69	0.69	0	veku_2-24351_3
6	ENSG00000112599	GUCA1B	42162654	ENSG00000124713	GNMT	42928496	1	1	0.74	0.74	0.74	0	nudd_1-24475_3
6	ENSG00000112619	PRPH2	42690312	ENSG00000112659	CUL9	43149913	1	1	0.62	0.62	0.62	0	melw_2-25476_7
6	ENSG00000112619	PRPH2	42690312	ENSG00000137218	FRS3	41754280	1	1	0.8	0.8	0.8	0	datg_2-24353_6
6	ENSG00000112651	MRPL2	43027544	ENSG00000112667	DNPH1	43197222	1	1	0.77	0.77	0.77	0	qoog_4-24475_1
6	ENSG00000112651	MRPL2	43027544	ENSG00000124733	MEA1	42981706	2	4	0.4	0.5	0.6	0	joxm_1-24475_5, joxm_1-24475_5, melw_2-25476_7, melw_2-25476_7
6	ENSG00000112659	CUL9	43149913	ENSG00000181577	C6orf223	43968317	1	1	0.71	0.71	0.71	0	aowh_2-22607_6
6	ENSG00000112667	DNPH1	43197222	ENSG00000180992	MRPL14	44095194	1	2	0.53	0.53	0.53	0	qorq_2-23794_1, qorq_2-23794_1
6	ENSG00000112697	TMEM30A	75994684	ENSG00000196586	MYO6	76458909	1	1	0.43	0.43	0.43	0	sehl_6-24475_3
6	ENSG00000112699	GMDS	2245926	ENSG00000137267	TUBB2A	3157760	2	2	0.52	0.6	0.68	0	aoxv_3-25476_7, tolg_6-25262_5
6	ENSG00000112701	SENP6	76311225	ENSG00000118407	FILIP1	76203454	1	1	0.3	0.3	0.3	0	joxm_1-24475_5
6	ENSG00000112742	TTK	80713604	ENSG00000146247	PHIP	79787953	1	2	0.45	0.45	0.45	0	nudd_1-24475_3, nudd_1-24475_3
6	ENSG00000112773	FAM46A	82462491	ENSG00000146242	TPBG	83072923	1	1	0.5	0.5	0.5	0	nosn_6-25476_4
6	ENSG00000112837	TBX18	85474237	ENSG00000135318	NT5E	86159809	1	1	0.59	0.59	0.59	1	nudd_1-24252_5
6	ENSG00000118418	HMGN3	79944406	ENSG00000135338	LCA5	80247175	1	1	0.6	0.6	0.6	0	naah_2-22607_6
6	ENSG00000118420	UBE3D	83775560	ENSG00000203877	RIPPLY2	84562985	1	1	0.64	0.64	0.64	0	iezw_2-24475_7
6	ENSG00000118496	FBXO30	146135889	ENSG00000118508	RAB32	146864829	2	2	0.45	0.46	0.48	0	guss_1-24353_6, meue_4-24352_2
6	ENSG00000118513	MYB	135502453	ENSG00000118514	ALDH8A1	135271260	1	1	0.49	0.49	0.49	0	guss_1-23794_1
6	ENSG00000123552	USP45	99969604	ENSG00000132423	COQ3	99842080	1	2	0.41	0.41	0.41	0	guss_1-24086_8, guss_1-24086_8
6	ENSG00000124491	F13A1	6321246	ENSG00000124785	NRN1	6007200	1	2	0.7	0.7	0.7	0	liqa_1-25619_5, liqa_1-25619_5
6	ENSG00000124507	PACSIN1	34433916	ENSG00000124664	SPDEF	34524110	1	1	0.48	0.48	0.48	0	juuy_2-25271_8
6	ENSG00000124529	HIST1H4B	26027480	ENSG00000188987	HIST1H4D	26189304	1	1	0.47	0.47	0.47	0	pelm_3-25476_4
6	ENSG00000124541	RRP36	42989383	ENSG00000188112	C6orf132	42110357	1	1	0.46	0.46	0.46	0	jejf_2-25271_7
6	ENSG00000124562	SNRPC	34725183	ENSG00000124614	RPS10	34393902	8	12	0.35	0.53	0.64	0	feec_2-24353_6, feec_2-24353_6, joxm_1-24475_5, lise_3-24475_1, lise_3-24475_1, meue_4-24352_2, meue_4-24352_2, nocf_2-24475_8, nudd_1-24475_3, qorq_2-24353_6, qorq_2-24353_6, zagm_1-24475_8
6	ENSG00000124562	SNRPC	34725183	ENSG00000137309	HMGA1	34204650	3	5	0.41	0.47	0.51	0	letw_1-24327_6, letw_1-24327_6, pipw_5-25271_7, qehq_3-25271_8, qehq_3-25271_8
6	ENSG00000124562	SNRPC	34725183	ENSG00000198755	RPL10A	35436185	19	36	0.4	0.57	0.74	0	aowh_2-22607_6, aowh_2-22607_6, bokz_5-24252_5, cuhk_2-24351_3, cuhk_2-24351_3, datg_2-24252_5, datg_2-24252_5, datg_2-24475_3, feec_2-24353_6, feec_2-24353_6, kajh_3-24475_1, letw_1-24327_6, letw_1-24327_6, liqa_1-25619_7, liqa_1-25619_7, lise_3-24475_1, melw_2-25476_7, meue_4-24352_2, meue_4-24352_2, naah_2-24352_2, naah_2-24352_2, nocf_2-24475_8, nocf_2-24475_8, nudd_1-24475_3, nudd_1-24475_3,…
6	ENSG00000124570	SERPINB6	2972090	ENSG00000137285	TUBB2B	3231964	1	2	0.51	0.51	0.51	0	poih_4-22607_6, poih_4-22607_6
6	ENSG00000124570	SERPINB6	2972090	ENSG00000170542	SERPINB9	2903514	2	3	0.46	0.49	0.5	1	juuy_2-25271_8, zerv_8-24475_7, zerv_8-24475_7
6	ENSG00000124571	XPO5	43543812	ENSG00000137207	YIPF3	43484728	1	2	0.46	0.46	0.46	0	jogf_2-21672_1, jogf_2-21672_1
6	ENSG00000124575	HIST1H1D	26235216	ENSG00000124610	HIST1H1A	26018040	17	57	0.37	0.63	0.86	1	bokz_5-24252_5, bokz_5-24252_5, cuhk_2-24351_3, guss_1-23794_1, guss_1-23794_1, guss_1-24086_8, guss_1-24086_8, guss_1-24252_5, guss_1-24252_5, guss_1-24353_6, guss_1-24353_6, guss_1-24475_3, guss_1-24475_3, jejf_2-25271_7, jejf_2-25271_7, jejf_2-25271_8, jejf_2-25271_8, joxm_1-24475_5, joxm_1-24475_5, joxm_1-25262_8, joxm_1-25262_8, letw_1-24327_6, oibg_1-24086_8, pelm_3-24842_6, pelm_3-24842_6,…
6	ENSG00000124575	HIST1H1D	26235216	ENSG00000124635	HIST1H2BJ	27100541	1	1	0.53	0.53	0.53	0	datg_2-24475_3
6	ENSG00000124575	HIST1H1D	26235216	ENSG00000124693	HIST1H3B	26032288	14	36	0.44	0.63	0.73	0	eipl_1-25013_6, eipl_1-25013_6, guss_1-23794_1, guss_1-23794_1, guss_1-24353_6, guss_1-24353_6, hayt_1-25013_6, hayt_1-25013_6, jejf_2-25271_7, jejf_2-25271_7, jejf_2-25271_8, jejf_2-25271_8, juuy_2-25271_7, juuy_2-25271_7, kuxp_1-25475_7, kuxp_1-25475_7, lise_3-24475_1, nosn_6-25476_4, nudd_1-23794_1, nudd_1-24252_5, nudd_1-24353_6, nudd_1-24353_6, pipw_5-25271_7, pipw_5-25271_7, pipw_5-25271_8,…
6	ENSG00000124575	HIST1H1D	26235216	ENSG00000158406	HIST1H4H	26285762	1	2	0.59	0.59	0.59	1	nudd_1-24353_6, nudd_1-24353_6
6	ENSG00000124575	HIST1H1D	26235216	ENSG00000168298	HIST1H1E	26156559	54	168	0.37	0.72	0.9	0	aowh_2-24352_2, aowh_2-24352_2, aoxv_3-25475_7, aoxv_3-25476_7, bokz_5-24252_5, bokz_5-24252_5, cuhk_2-24351_3, cuhk_2-24351_3, datg_2-23794_1, datg_2-23794_1, datg_2-24252_5, datg_2-24252_5, datg_2-24353_6, datg_2-24353_6, datg_2-24475_3, datg_2-24475_3, eesb_1-25476_7, eipl_1-25013_6, eipl_1-25013_6, feec_2-23794_1, feec_2-23794_1, feec_2-24353_6, feec_2-24353_6, guss_1-23794_1, guss_1-23794_1,…
6	ENSG00000124575	HIST1H1D	26235216	ENSG00000180573	HIST1H2AC	26124373	6	9	0.49	0.54	0.57	0	datg_2-24475_3, juuy_2-25271_7, juuy_2-25271_7, liqa_1-25619_7, pipw_5-25271_7, pipw_5-25271_7, qunz_3-25476_7, sehl_6-24252_5, sehl_6-24252_5
6	ENSG00000124575	HIST1H1D	26235216	ENSG00000180596	HIST1H2BC	26124154	2	3	0.54	0.56	0.56	1	guss_1-23794_1, guss_1-23794_1, kuxp_1-25475_7
6	ENSG00000124575	HIST1H1D	26235216	ENSG00000184825	HIST1H2AH	27114861	39	101	0.39	0.68	0.88	0	bokz_5-24252_5, bokz_5-24252_5, cuhk_2-24351_3, cuhk_2-24351_3, datg_2-23794_1, datg_2-23794_1, datg_2-24353_6, datg_2-24353_6, eesb_1-25475_7, eipl_1-25013_6, eipl_1-25013_6, feec_2-23794_1, feec_2-23794_1, guss_1-23794_1, guss_1-23794_1, guss_1-24252_5, guss_1-24252_5, hayt_1-25013_6, hayt_1-25013_6, iiyk_4-24327_6, jejf_2-25271_7, jejf_2-25271_7, jejf_2-25271_8, jejf_2-25271_8, joxm_1-24475_5,…
6	ENSG00000124575	HIST1H1D	26235216	ENSG00000187837	HIST1H1C	26056699	51	152	0.33	0.71	0.92	0	bokz_5-24252_5, bokz_5-24252_5, cuhk_2-24351_3, cuhk_2-24351_3, datg_2-23794_1, datg_2-24252_5, datg_2-24252_5, datg_2-24353_6, datg_2-24353_6, datg_2-24475_3, datg_2-24475_3, eesb_1-25475_7, eesb_1-25475_7, eipl_1-25013_6, eipl_1-25013_6, feec_2-23794_1, feec_2-23794_1, feec_2-24353_6, feec_2-24353_6, guss_1-23794_1, guss_1-23794_1, guss_1-24252_5, guss_1-24252_5, guss_1-24353_6, guss_1-24353_6,…
6	ENSG00000124575	HIST1H1D	26235216	ENSG00000196226	HIST1H2BB	26043885	1	1	0.58	0.58	0.58	0	guss_1-24353_6
6	ENSG00000124575	HIST1H1D	26235216	ENSG00000196787	HIST1H2AG	27100832	1	1	0.46	0.46	0.46	0	juuy_2-25271_8
6	ENSG00000124575	HIST1H1D	26235216	ENSG00000197061	HIST1H4C	26104104	67	204	0.46	0.73	0.9	0	aowh_2-24352_2, aowh_2-24352_2, aoxv_3-25475_7, aoxv_3-25475_7, bokz_5-24252_5, bokz_5-24252_5, cuhk_2-24351_3, cuhk_2-24351_3, datg_2-23794_1, datg_2-23794_1, datg_2-24252_5, datg_2-24252_5, datg_2-24353_6, datg_2-24353_6, datg_2-24475_3, datg_2-24475_3, eesb_1-25475_7, eesb_1-25475_7, eipl_1-25013_6, eipl_1-25013_6, feec_2-23794_1, feec_2-23794_1, feec_2-24353_6, feec_2-24353_6, guss_1-23794_1,…
6	ENSG00000124575	HIST1H1D	26235216	ENSG00000197409	HIST1H3D	26199521	6	12	0.41	0.52	0.62	0	guss_1-23794_1, guss_1-23794_1, juuy_2-25271_7, letw_1-24327_6, letw_1-24327_6, nudd_1-23794_1, qehq_3-25271_7, qehq_3-25271_8, qorq_2-23794_1, qorq_2-23794_1, qorq_2-24353_6, qorq_2-24353_6
6	ENSG00000124575	HIST1H1D	26235216	ENSG00000197459	HIST1H2BH	26251879	2	3	0.49	0.53	0.55	0	nudd_1-24353_6, nudd_1-24353_6, qehq_3-25271_8
6	ENSG00000124575	HIST1H1D	26235216	ENSG00000197846	HIST1H2BF	26199748	13	28	0.43	0.64	0.86	0	cuhk_2-24351_3, cuhk_2-24351_3, datg_2-24353_6, datg_2-24353_6, eipl_1-25013_6, eipl_1-25013_6, guss_1-23794_1, guss_1-23794_1, jejf_2-25271_7, jejf_2-25271_7, jejf_2-25271_8, jejf_2-25271_8, juuy_2-25271_8, juuy_2-25271_8, kuxp_1-25475_7, kuxp_1-25475_7, pipw_5-25271_7, pipw_5-25271_7, puie_5-24475_1, qehq_3-25271_7, qehq_3-25271_7, qorq_2-23794_1, qorq_2-23794_1, ueah_1-24351_3, ueah_1-24351_3,…
6	ENSG00000124575	HIST1H1D	26235216	ENSG00000198327	HIST1H4F	26240561	3	4	0.33	0.53	0.6	1	cuhk_2-24351_3, qehq_3-25271_8, qehq_3-25271_8, sojd_3-25262_5
6	ENSG00000124575	HIST1H1D	26235216	ENSG00000198339	HIST1H4I	27107076	8	14	0.47	0.55	0.63	1	cuhk_2-24351_3, cuhk_2-24351_3, eipl_1-25013_6, eipl_1-25013_6, jejf_2-25271_7, joxm_1-24475_5, joxm_1-24475_5, nosn_6-24842_6, pipw_5-25271_7, pipw_5-25271_7, qehq_3-25271_8, qehq_3-25271_8, zapk_3-24842_6, zapk_3-24842_6
6	ENSG00000124575	HIST1H1D	26235216	ENSG00000198518	HIST1H4E	26204858	9	25	0.43	0.64	0.87	1	eipl_1-25013_6, eipl_1-25013_6, guss_1-23794_1, guss_1-23794_1, guss_1-24353_6, guss_1-24353_6, jejf_2-25271_7, jejf_2-25271_7, jejf_2-25271_8, jejf_2-25271_8, juuy_2-25271_7, juuy_2-25271_7, juuy_2-25271_8, letw_1-24327_6, letw_1-24327_6, pipw_5-25271_7, pipw_5-25271_7, qehq_3-25271_7, qehq_3-25271_7, qehq_3-25271_8, qehq_3-25271_8, qorq_2-24353_6, qorq_2-24353_6, veku_2-24351_3, veku_2-24351_3
6	ENSG00000124575	HIST1H1D	26235216	ENSG00000256018	HIST1H3G	26271612	6	10	0.57	0.62	0.71	0	cuhk_2-24351_3, cuhk_2-24351_3, guss_1-23794_1, guss_1-23794_1, juuy_2-25271_7, pipw_5-25271_7, pipw_5-25271_7, qehq_3-25271_8, qehq_3-25271_8, sehl_6-24327_7
6	ENSG00000124575	HIST1H1D	26235216	ENSG00000256316	HIST1H3F	26250835	8	11	0.35	0.55	0.64	0	juuy_2-25271_8, kolf_2-24475_7, kuxp_1-25475_7, melw_2-25476_7, pipw_5-25271_7, qehq_3-25271_7, qehq_3-25271_8, qehq_3-25271_8, qorq_2-23794_1, qorq_2-23794_1, sojd_3-25262_5
6	ENSG00000124588	NQO2	2988221	ENSG00000137267	TUBB2A	3157760	3	4	0.41	0.47	0.55	0	nudd_1-24475_3, nudd_1-24475_3, pelm_3-25476_4, qunz_3-25476_7
6	ENSG00000124588	NQO2	2988221	ENSG00000137285	TUBB2B	3231964	2	3	0.42	0.46	0.49	0	nudd_1-24475_3, nudd_1-24475_3, pelm_3-25476_4
6	ENSG00000124608	AARS2	44281063	ENSG00000146232	NFKBIE	44233500	1	1	0.67	0.67	0.67	1	kuxp_1-25476_7
6	ENSG00000124610	HIST1H1A	26018040	ENSG00000124693	HIST1H3B	26032288	3	10	0.46	0.65	0.75	0	guss_1-23794_1, guss_1-23794_1, guss_1-24353_6, guss_1-24353_6, jejf_2-25271_7, jejf_2-25271_7, jejf_2-25271_8, jejf_2-25271_8, zerv_8-24475_7, zerv_8-24475_7
6	ENSG00000124610	HIST1H1A	26018040	ENSG00000168298	HIST1H1E	26156559	13	47	0.35	0.65	0.85	0	guss_1-23794_1, guss_1-23794_1, guss_1-24252_5, guss_1-24252_5, guss_1-24353_6, guss_1-24353_6, guss_1-24475_3, guss_1-24475_3, jejf_2-25271_7, jejf_2-25271_7, jejf_2-25271_8, jejf_2-25271_8, joxm_1-24475_5, joxm_1-24475_5, joxm_1-25262_8, joxm_1-25262_8, nosn_6-24842_6, nosn_6-24842_6, pelm_3-24842_6, pelm_3-24842_6, pelm_3-25476_4, pelm_3-25476_4, poih_4-24327_6, poih_4-24327_6, poih_4-24352_2,…
6	ENSG00000124610	HIST1H1A	26018040	ENSG00000180573	HIST1H2AC	26124373	4	7	0.44	0.58	0.65	0	cuhk_2-24351_3, cuhk_2-24351_3, jejf_2-25271_8, jejf_2-25271_8, oibg_1-24086_8, oibg_1-24086_8, poih_4-24352_2
6	ENSG00000124610	HIST1H1A	26018040	ENSG00000180596	HIST1H2BC	26124154	1	2	0.7	0.7	0.7	0	guss_1-23794_1, guss_1-23794_1
6	ENSG00000124610	HIST1H1A	26018040	ENSG00000187837	HIST1H1C	26056699	13	41	0.29	0.65	0.85	0	cuhk_2-24351_3, cuhk_2-24351_3, guss_1-23794_1, guss_1-23794_1, guss_1-24252_5, guss_1-24353_6, guss_1-24353_6, guss_1-24475_3, guss_1-24475_3, iiyk_4-24327_6, jejf_2-25271_7, jejf_2-25271_7, jejf_2-25271_8, jejf_2-25271_8, joxm_1-25262_8, oibg_1-24086_8, oibg_1-24086_8, pelm_3-24842_6, pelm_3-24842_6, pelm_3-25476_4, pelm_3-25476_4, puie_5-24475_1, puie_5-24475_1, qehq_3-25271_8, qehq_3-25271_8,…
6	ENSG00000124610	HIST1H1A	26018040	ENSG00000196226	HIST1H2BB	26043885	1	1	0.61	0.61	0.61	1	guss_1-24353_6
6	ENSG00000124610	HIST1H1A	26018040	ENSG00000196532	HIST1H3C	26045639	1	1	0.6	0.6	0.6	1	cuhk_2-24351_3
6	ENSG00000124610	HIST1H1A	26018040	ENSG00000197061	HIST1H4C	26104104	22	67	0.33	0.65	0.85	0	aowh_2-24352_2, aowh_2-24352_2, bokz_5-24252_5, bokz_5-24252_5, guss_1-23794_1, guss_1-23794_1, guss_1-24086_8, guss_1-24086_8, guss_1-24252_5, guss_1-24252_5, guss_1-24353_6, guss_1-24353_6, guss_1-24475_3, guss_1-24475_3, iiyk_4-24327_6, iiyk_4-24327_6, jejf_2-25271_7, jejf_2-25271_7, jejf_2-25271_8, jejf_2-25271_8, jogf_2-21672_1, joxm_1-24475_5, joxm_1-24475_5, joxm_1-25262_8, joxm_1-25262_8,…
6	ENSG00000124610	HIST1H1A	26018040	ENSG00000197409	HIST1H3D	26199521	1	1	0.49	0.49	0.49	0	guss_1-23794_1
6	ENSG00000124610	HIST1H1A	26018040	ENSG00000197459	HIST1H2BH	26251879	1	2	0.62	0.62	0.62	0	jejf_2-25271_8, jejf_2-25271_8
6	ENSG00000124610	HIST1H1A	26018040	ENSG00000197846	HIST1H2BF	26199748	4	9	0.46	0.61	0.68	0	cuhk_2-24351_3, cuhk_2-24351_3, guss_1-23794_1, guss_1-23794_1, guss_1-24353_6, jejf_2-25271_8, jejf_2-25271_8, yelp_3-25475_7, yelp_3-25475_7
6	ENSG00000124610	HIST1H1A	26018040	ENSG00000198366	HIST1H3A	26020718	1	1	0.8	0.8	0.8	1	iezw_2-24475_7
6	ENSG00000124610	HIST1H1A	26018040	ENSG00000198518	HIST1H4E	26204858	2	8	0.65	0.68	0.74	0	guss_1-23794_1, guss_1-23794_1, guss_1-24353_6, guss_1-24353_6, jejf_2-25271_7, jejf_2-25271_7, jejf_2-25271_8, jejf_2-25271_8
6	ENSG00000124610	HIST1H1A	26018040	ENSG00000256018	HIST1H3G	26271612	1	2	0.52	0.52	0.52	0	guss_1-23794_1, guss_1-23794_1
6	ENSG00000124610	HIST1H1A	26018040	ENSG00000256316	HIST1H3F	26250835	3	4	0.52	0.6	0.62	0	guss_1-24353_6, jejf_2-25271_8, jejf_2-25271_8, qehq_3-25271_8
6	ENSG00000124615	MOCS1	39902290	ENSG00000164627	KIF6	39693181	1	1	0.7	0.7	0.7	0	eesb_1-25476_7
6	ENSG00000124635	HIST1H2BJ	27100541	ENSG00000124657	OR2B6	27925019	1	1	0.64	0.64	0.64	0	hayt_1-25013_6
6	ENSG00000124635	HIST1H2BJ	27100541	ENSG00000158406	HIST1H4H	26285762	2	4	0.51	0.59	0.66	1	jejf_2-25271_8, jejf_2-25271_8, jogf_2-21672_1, jogf_2-21672_1
6	ENSG00000124635	HIST1H2BJ	27100541	ENSG00000168298	HIST1H1E	26156559	1	2	0.7	0.7	0.7	0	poih_4-24352_2, poih_4-24352_2
6	ENSG00000124635	HIST1H2BJ	27100541	ENSG00000180573	HIST1H2AC	26124373	24	55	0.42	0.6	0.73	1	aowh_2-22607_6, aowh_2-22607_6, cuhk_2-24351_3, eesb_1-25475_7, jejf_2-25271_7, jejf_2-25271_8, jejf_2-25271_8, jogf_2-21672_1, jogf_2-21672_1, joxm_1-24475_5, joxm_1-24475_5, joxm_1-25262_8, joxm_1-25262_8, juuy_2-25271_8, juuy_2-25271_8, kolf_2-24475_7, kolf_2-24475_7, kuco_1-25619_5, kuco_1-25619_5, kuco_1-25619_7, kuco_1-25619_7, liqa_1-25619_7, liqa_1-25619_7, meue_4-24352_2, meue_4-24352_2,…
6	ENSG00000124635	HIST1H2BJ	27100541	ENSG00000184357	HIST1H1B	27835359	1	1	0.51	0.51	0.51	0	pipw_5-25271_7
6	ENSG00000124635	HIST1H2BJ	27100541	ENSG00000197061	HIST1H4C	26104104	1	1	0.63	0.63	0.63	0	poih_4-24352_2
6	ENSG00000124635	HIST1H2BJ	27100541	ENSG00000197914	HIST1H4K	27799305	1	2	0.61	0.61	0.61	0	jejf_2-25271_8, jejf_2-25271_8
6	ENSG00000124657	OR2B6	27925019	ENSG00000196331	HIST1H2BO	27861203	23	44	0.49	0.68	0.95	0	bokz_5-24252_5, bokz_5-24252_5, eipl_1-25013_6, eipl_1-25013_6, guss_1-24475_3, iezw_2-24475_7, jogf_2-21672_1, joxm_1-24475_5, joxm_1-24475_5, joxm_1-25262_8, joxm_1-25262_8, kolf_2-24475_7, kolf_2-24475_7, kuco_1-25619_5, kuco_1-25619_5, kuco_1-25619_7, kuco_1-25619_7, kuxp_1-25475_7, nocf_2-24475_8, nocf_2-24475_8, paab_4-21843_2, pelm_3-24842_6, pelm_3-24842_6, pipw_5-25271_7, pipw_5-25271_7,…
6	ENSG00000124657	OR2B6	27925019	ENSG00000197903	HIST1H2BK	27114619	1	1	0.53	0.53	0.53	0	poih_4-22607_6
6	ENSG00000124659	TBCC	42714558	ENSG00000124733	MEA1	42981706	1	2	0.47	0.47	0.47	0	jogf_2-21672_1, jogf_2-21672_1
6	ENSG00000124688	MAD2L1BP	43597277	ENSG00000124733	MEA1	42981706	1	2	0.64	0.64	0.64	0	qunz_3-25476_7, qunz_3-25476_7
6	ENSG00000124693	HIST1H3B	26032288	ENSG00000158373	HIST1H2BD	26158349	2	3	0.71	0.76	0.85	0	nudd_1-23794_1, nudd_1-23794_1, vils_1-24352_2
6	ENSG00000124693	HIST1H3B	26032288	ENSG00000158406	HIST1H4H	26285762	4	9	0.49	0.58	0.72	0	letw_1-24327_6, letw_1-24327_6, nudd_1-24353_6, paab_4-23794_1, paab_4-23794_1, paab_4-24353_6, paab_4-24353_6, qorq_2-24353_6, qorq_2-24353_6
6	ENSG00000124693	HIST1H3B	26032288	ENSG00000168298	HIST1H1E	26156559	22	62	0.43	0.63	0.85	1	eipl_1-25013_6, eipl_1-25013_6, feec_2-24353_6, feec_2-24353_6, guss_1-23794_1, guss_1-23794_1, guss_1-24353_6, guss_1-24353_6, hayt_1-25013_6, hayt_1-25013_6, jejf_2-25271_7, jejf_2-25271_7, jejf_2-25271_8, jejf_2-25271_8, juuy_2-25271_7, juuy_2-25271_7, juuy_2-25271_8, juuy_2-25271_8, keui_1-24352_2, kuxp_1-25475_7, kuxp_1-25475_7, kuxp_1-25476_7, letw_1-24327_6, letw_1-24327_6, melw_2-25475_7,…
6	ENSG00000124693	HIST1H3B	26032288	ENSG00000180573	HIST1H2AC	26124373	1	1	0.56	0.56	0.56	0	pipw_5-25271_7
6	ENSG00000124693	HIST1H3B	26032288	ENSG00000180596	HIST1H2BC	26124154	1	2	0.68	0.68	0.68	0	guss_1-23794_1, guss_1-23794_1
6	ENSG00000124693	HIST1H3B	26032288	ENSG00000187837	HIST1H1C	26056699	21	55	0.33	0.6	0.77	0	bokz_5-24252_5, datg_2-23794_1, datg_2-24353_6, eipl_1-25013_6, eipl_1-25013_6, feec_2-24353_6, feec_2-24353_6, guss_1-23794_1, guss_1-23794_1, guss_1-24353_6, guss_1-24353_6, hayt_1-25013_6, hayt_1-25013_6, jejf_2-25271_7, jejf_2-25271_7, juuy_2-25271_7, juuy_2-25271_7, juuy_2-25271_8, juuy_2-25271_8, letw_1-24327_6, letw_1-24327_6, liqa_1-25619_5, liqa_1-25619_5, lise_3-24475_1, melw_2-25475_7,…
6	ENSG00000124693	HIST1H3B	26032288	ENSG00000196532	HIST1H3C	26045639	1	1	0.51	0.51	0.51	0	guss_1-23794_1
6	ENSG00000124693	HIST1H3B	26032288	ENSG00000197061	HIST1H4C	26104104	24	62	0.3	0.61	0.79	0	eipl_1-25013_6, eipl_1-25013_6, feec_2-24353_6, feec_2-24353_6, guss_1-23794_1, guss_1-23794_1, guss_1-24353_6, guss_1-24353_6, hayt_1-25013_6, hayt_1-25013_6, jejf_2-25271_7, jejf_2-25271_7, joxm_1-24475_5, joxm_1-25262_8, juuy_2-25271_7, juuy_2-25271_7, juuy_2-25271_8, kuxp_1-25475_7, kuxp_1-25475_7, kuxp_1-25476_7, letw_1-24327_6, letw_1-24327_6, liqa_1-25619_5, liqa_1-25619_5, lise_3-24475_1,…
6	ENSG00000124693	HIST1H3B	26032288	ENSG00000197409	HIST1H3D	26199521	6	11	0.49	0.54	0.6	0	eipl_1-25013_6, eipl_1-25013_6, guss_1-23794_1, guss_1-23794_1, juuy_2-25271_7, nudd_1-23794_1, qehq_3-25271_8, qorq_2-23794_1, qorq_2-23794_1, qorq_2-24353_6, qorq_2-24353_6
6	ENSG00000124693	HIST1H3B	26032288	ENSG00000197697	HIST1H2BE	26183958	3	4	0.54	0.58	0.6	1	juuy_2-25271_8, paab_4-24353_6, paab_4-24353_6, qehq_3-25271_8
6	ENSG00000124693	HIST1H3B	26032288	ENSG00000197846	HIST1H2BF	26199748	9	21	0.52	0.6	0.67	0	eipl_1-25013_6, eipl_1-25013_6, guss_1-23794_1, guss_1-23794_1, guss_1-24353_6, jejf_2-25271_8, jejf_2-25271_8, nudd_1-24353_6, nudd_1-24353_6, paab_4-23794_1, paab_4-24353_6, paab_4-24353_6, pipw_5-25271_7, pipw_5-25271_7, poih_4-22607_6, qehq_3-25271_8, qehq_3-25271_8, qorq_2-23794_1, qorq_2-23794_1, qorq_2-24353_6, qorq_2-24353_6
6	ENSG00000124693	HIST1H3B	26032288	ENSG00000198327	HIST1H4F	26240561	1	2	0.63	0.63	0.63	0	jejf_2-25271_7, jejf_2-25271_7
6	ENSG00000124693	HIST1H3B	26032288	ENSG00000198518	HIST1H4E	26204858	11	32	0.44	0.62	0.76	0	eipl_1-25013_6, eipl_1-25013_6, guss_1-23794_1, guss_1-23794_1, guss_1-24353_6, jejf_2-25271_7, jejf_2-25271_7, jejf_2-25271_8, juuy_2-25271_7, juuy_2-25271_7, juuy_2-25271_8, juuy_2-25271_8, letw_1-24327_6, letw_1-24327_6, nudd_1-23794_1, nudd_1-23794_1, nudd_1-24353_6, paab_4-23794_1, paab_4-23794_1, paab_4-24353_6, paab_4-24353_6, pipw_5-25271_7, pipw_5-25271_7, qehq_3-25271_7, qehq_3-25271_7,…
6	ENSG00000124693	HIST1H3B	26032288	ENSG00000256018	HIST1H3G	26271612	4	7	0.49	0.6	0.73	0	eipl_1-25013_6, eipl_1-25013_6, guss_1-23794_1, pipw_5-25271_7, pipw_5-25271_7, qehq_3-25271_8, qehq_3-25271_8
6	ENSG00000124693	HIST1H3B	26032288	ENSG00000256316	HIST1H3F	26250835	9	17	0.33	0.58	0.72	0	feec_2-24353_6, feec_2-24353_6, guss_1-23794_1, guss_1-24353_6, guss_1-24353_6, kuxp_1-25475_7, nudd_1-23794_1, pipw_5-25271_7, pipw_5-25271_8, qorq_2-23794_1, qorq_2-23794_1, qorq_2-24353_6, qorq_2-24353_6, qunz_3-25476_7, qunz_3-25476_7, sojd_3-25262_5, yelp_3-25476_7
6	ENSG00000124733	MEA1	42981706	ENSG00000137207	YIPF3	43484728	1	1	0.59	0.59	0.59	0	eesb_1-25475_7
6	ENSG00000124733	MEA1	42981706	ENSG00000146223	RPL7L1	42847356	1	2	0.53	0.53	0.53	0	sehl_6-24475_3, sehl_6-24475_3
6	ENSG00000124733	MEA1	42981706	ENSG00000188112	C6orf132	42110357	1	1	0.85	0.85	0.85	0	ciwj_2-25619_7
6	ENSG00000124743	KLHL31	53530506	ENSG00000244067	GSTA2	52628367	1	1	0.42	0.42	0.42	0	letw_1-24327_6
6	ENSG00000124802	EEF1E1	8102811	ENSG00000188428	BLOC1S5	8064647	1	2	0.47	0.47	0.47	0	sehl_6-24252_5, sehl_6-24252_5
6	ENSG00000125337	KIF25	168396921	ENSG00000203690	TCP10	167797998	1	1	0.64	0.64	0.64	0	poih_4-22607_6
6	ENSG00000130347	RTN4IP1	107077373	ENSG00000164494	PDSS2	107780768	1	2	0.71	0.71	0.71	0	qunz_3-25475_7, qunz_3-25475_7
6	ENSG00000132423	COQ3	99842080	ENSG00000132424	PNISR	99873207	1	1	0.65	0.65	0.65	0	vass_1-21672_1
6	ENSG00000137204	SLC22A7	43263432	ENSG00000178233	TMEM151B	44238203	1	1	0.85	0.85	0.85	0	jejf_2-25271_7
6	ENSG00000137207	YIPF3	43484728	ENSG00000157593	SLC35B2	44225291	1	1	0.54	0.54	0.54	0	tolg_6-24722_4
6	ENSG00000137207	YIPF3	43484728	ENSG00000180992	MRPL14	44095194	1	2	0.67	0.67	0.67	0	fejf_2-24475_8, fejf_2-24475_8
6	ENSG00000137221	TJAP1	43445261	ENSG00000137225	CAPN11	44126548	1	1	0.41	0.41	0.41	0	nudd_1-24475_3
6	ENSG00000137221	TJAP1	43445261	ENSG00000180992	MRPL14	44095194	1	1	0.56	0.56	0.56	0	iiyk_4-24327_6
6	ENSG00000137267	TUBB2A	3157760	ENSG00000137274	BPHL	3118608	1	2	0.53	0.53	0.53	0	sehl_6-24475_3, sehl_6-24475_3
6	ENSG00000137267	TUBB2A	3157760	ENSG00000170542	SERPINB9	2903514	1	2	0.5	0.5	0.5	0	juuy_2-25271_8, juuy_2-25271_8
6	ENSG00000137267	TUBB2A	3157760	ENSG00000180822	PSMG4	3231637	1	2	0.35	0.35	0.35	0	joxm_1-24475_5, joxm_1-24475_5
6	ENSG00000137285	TUBB2B	3231964	ENSG00000170542	SERPINB9	2903514	1	1	0.5	0.5	0.5	0	juuy_2-25271_7
6	ENSG00000137288	UQCC2	33679504	ENSG00000137309	HMGA1	34204650	1	1	0.51	0.51	0.51	0	pipw_5-25271_7
6	ENSG00000145979	TBC1D7	13328815	ENSG00000225921	NOL7	13615559	1	2	0.69	0.69	0.69	0	feec_2-24353_6, feec_2-24353_6
6	ENSG00000145990	GFOD1	13487894	ENSG00000180537	RNF182	13924677	1	1	0.69	0.69	0.69	0	xojn_3-25013_6
6	ENSG00000146038	DCDC2	24358280	ENSG00000146049	KAAG1	24357131	1	1	0.87	0.87	0.87	0	pipw_5-25271_7
6	ENSG00000146352	CLVS2	123317116	ENSG00000172594	SMPDL3A	123110315	1	1	0.5	0.5	0.5	0	qorq_2-24353_6
6	ENSG00000146433	TMEM181	158957468	ENSG00000164674	SYTL3	159071046	1	1	0.49	0.49	0.49	0	juuy_2-25271_7
6	ENSG00000146476	C6orf211	151773422	ENSG00000181472	ZBTB2	151712683	1	2	0.31	0.31	0.31	0	sojd_3-25262_5, sojd_3-25262_5
6	ENSG00000155115	GTF3C6	111279763	ENSG00000197498	RPF2	111303218	2	3	0.36	0.37	0.39	0	jogf_2-21672_1, sojd_3-25262_5, sojd_3-25262_5
6	ENSG00000155130	MARCKS	114178541	ENSG00000196591	HDAC2	114332472	1	2	0.26	0.26	0.26	1	joxm_1-25262_8, joxm_1-25262_8
6	ENSG00000155130	MARCKS	114178541	ENSG00000249853	HS3ST5	114664209	1	2	0.64	0.64	0.64	0	wibj_2-21672_1, wibj_2-21672_1
6	ENSG00000158373	HIST1H2BD	26158349	ENSG00000158406	HIST1H4H	26285762	1	2	0.77	0.77	0.77	1	feec_2-23794_1, feec_2-23794_1
6	ENSG00000158373	HIST1H2BD	26158349	ENSG00000168298	HIST1H1E	26156559	2	2	0.64	0.66	0.68	0	feec_2-23794_1, nudd_1-23794_1
6	ENSG00000158373	HIST1H2BD	26158349	ENSG00000180573	HIST1H2AC	26124373	8	15	0.42	0.55	0.66	1	jejf_2-25271_7, jejf_2-25271_7, joxm_1-24475_5, joxm_1-24475_5, pipw_5-25271_8, poih_4-22607_6, poih_4-24327_6, qehq_3-25271_7, qehq_3-25271_7, qunz_3-25476_7, wigw_2-24475_8, wigw_2-24475_8, zapk_3-21672_1, zapk_3-24842_6, zapk_3-24842_6
6	ENSG00000158373	HIST1H2BD	26158349	ENSG00000187837	HIST1H1C	26056699	3	4	0.49	0.54	0.56	1	nudd_1-23794_1, qorq_2-24353_6, wigw_2-24475_8, wigw_2-24475_8
6	ENSG00000158373	HIST1H2BD	26158349	ENSG00000197409	HIST1H3D	26199521	1	1	0.59	0.59	0.59	1	qunz_3-25476_7
6	ENSG00000158373	HIST1H2BD	26158349	ENSG00000198339	HIST1H4I	27107076	1	2	0.66	0.66	0.66	1	poih_4-24327_6, poih_4-24327_6
6	ENSG00000158373	HIST1H2BD	26158349	ENSG00000198518	HIST1H4E	26204858	1	1	0.56	0.56	0.56	1	nudd_1-23794_1
6	ENSG00000158373	HIST1H2BD	26158349	ENSG00000256018	HIST1H3G	26271612	1	1	0.59	0.59	0.59	0	qunz_3-25476_7
6	ENSG00000158373	HIST1H2BD	26158349	ENSG00000256316	HIST1H3F	26250835	1	2	0.49	0.49	0.49	0	qorq_2-23794_1, qorq_2-23794_1
6	ENSG00000158406	HIST1H4H	26285762	ENSG00000168298	HIST1H1E	26156559	3	5	0.51	0.56	0.6	0	feec_2-24353_6, qehq_3-25271_7, qehq_3-25271_7, qorq_2-24353_6, qorq_2-24353_6
6	ENSG00000158406	HIST1H4H	26285762	ENSG00000180573	HIST1H2AC	26124373	6	10	0.46	0.56	0.65	1	eesb_1-25475_7, jejf_2-25271_8, jejf_2-25271_8, jogf_2-21672_1, jogf_2-21672_1, kolf_2-24475_7, qunz_3-25476_7, qunz_3-25476_7, zapk_3-24842_6, zapk_3-24842_6
6	ENSG00000158406	HIST1H4H	26285762	ENSG00000180596	HIST1H2BC	26124154	1	2	0.53	0.53	0.53	1	guss_1-23794_1, guss_1-23794_1
6	ENSG00000158406	HIST1H4H	26285762	ENSG00000184825	HIST1H2AH	27114861	2	3	0.54	0.6	0.63	0	qehq_3-25271_7, qehq_3-25271_7, qorq_2-24353_6
6	ENSG00000158406	HIST1H4H	26285762	ENSG00000187837	HIST1H1C	26056699	3	5	0.53	0.56	0.6	1	kuco_1-25619_7, nudd_1-23794_1, nudd_1-23794_1, qorq_2-24353_6, qorq_2-24353_6
6	ENSG00000158406	HIST1H4H	26285762	ENSG00000197061	HIST1H4C	26104104	2	3	0.48	0.59	0.65	0	feec_2-24353_6, feec_2-24353_6, qorq_2-24353_6
6	ENSG00000158406	HIST1H4H	26285762	ENSG00000197409	HIST1H3D	26199521	2	4	0.56	0.6	0.64	0	paab_4-23794_1, paab_4-23794_1, qorq_2-24353_6, qorq_2-24353_6
6	ENSG00000158406	HIST1H4H	26285762	ENSG00000197459	HIST1H2BH	26251879	1	1	0.56	0.56	0.56	0	nudd_1-24353_6
6	ENSG00000158406	HIST1H4H	26285762	ENSG00000197846	HIST1H2BF	26199748	2	4	0.55	0.61	0.66	0	paab_4-24353_6, paab_4-24353_6, qorq_2-24353_6, qorq_2-24353_6
6	ENSG00000158406	HIST1H4H	26285762	ENSG00000197903	HIST1H2BK	27114619	1	1	0.52	0.52	0.52	0	kuxp_1-25475_7
6	ENSG00000158406	HIST1H4H	26285762	ENSG00000198518	HIST1H4E	26204858	5	10	0.49	0.56	0.66	1	datg_2-23794_1, letw_1-24327_6, letw_1-24327_6, paab_4-24353_6, qorq_2-23794_1, qorq_2-23794_1, qorq_2-24353_6, qorq_2-24353_6, zapk_3-24842_6, zapk_3-24842_6
6	ENSG00000158406	HIST1H4H	26285762	ENSG00000256018	HIST1H3G	26271612	2	2	0.49	0.54	0.59	0	kolf_2-24475_7, qehq_3-25271_7
6	ENSG00000158406	HIST1H4H	26285762	ENSG00000256316	HIST1H3F	26250835	3	6	0.39	0.57	0.68	0	feec_2-24353_6, feec_2-24353_6, letw_1-24327_6, letw_1-24327_6, qorq_2-24353_6, qorq_2-24353_6
6	ENSG00000164484	TMEM200A	130686879	ENSG00000198945	L3MBTL3	130334844	1	1	0.92	0.92	0.92	0	bezi_1-25262_8
6	ENSG00000164485	IL22RA2	137494785	ENSG00000177468	OLIG3	137815531	1	2	0.86	0.86	0.86	0	guss_1-24086_8, guss_1-24086_8
6	ENSG00000168242	HIST1H2BI	26273144	ENSG00000196226	HIST1H2BB	26043885	1	1	0.59	0.59	0.59	0	pipw_5-25271_7
6	ENSG00000168242	HIST1H2BI	26273144	ENSG00000198518	HIST1H4E	26204858	1	1	0.53	0.53	0.53	0	oaqd_3-21843_2
6	ENSG00000168274	HIST1H2AE	26217165	ENSG00000182952	HMGN4	26538633	1	2	0.8	0.8	0.8	0	vils_1-22607_6, vils_1-22607_6
6	ENSG00000168298	HIST1H1E	26156559	ENSG00000180596	HIST1H2BC	26124154	1	2	0.69	0.69	0.69	0	guss_1-23794_1, guss_1-23794_1
6	ENSG00000168298	HIST1H1E	26156559	ENSG00000184825	HIST1H2AH	27114861	36	97	0.37	0.69	0.89	0	bokz_5-24252_5, bokz_5-24252_5, cuhk_2-24351_3, datg_2-23794_1, datg_2-23794_1, datg_2-24353_6, datg_2-24353_6, datg_2-24475_3, datg_2-24475_3, eipl_1-25013_6, eipl_1-25013_6, feec_2-23794_1, guss_1-23794_1, guss_1-23794_1, guss_1-24252_5, guss_1-24252_5, guss_1-24353_6, guss_1-24353_6, hayt_1-25013_6, hayt_1-25013_6, iiyk_4-24327_6, iiyk_4-24327_6, jejf_2-25271_7, jejf_2-25271_7, jejf_2-25271_8,…
6	ENSG00000168298	HIST1H1E	26156559	ENSG00000187837	HIST1H1C	26056699	47	145	0.47	0.73	0.91	0	aoxv_3-25475_7, aoxv_3-25475_7, bokz_5-24252_5, bokz_5-24252_5, cuhk_2-24351_3, cuhk_2-24351_3, datg_2-23794_1, datg_2-23794_1, datg_2-24252_5, datg_2-24252_5, datg_2-24353_6, datg_2-24353_6, datg_2-24475_3, datg_2-24475_3, eesb_1-25475_7, eesb_1-25475_7, eipl_1-25013_6, eipl_1-25013_6, feec_2-23794_1, feec_2-23794_1, feec_2-24353_6, feec_2-24353_6, guss_1-23794_1, guss_1-23794_1, guss_1-24252_5,…
6	ENSG00000168298	HIST1H1E	26156559	ENSG00000196532	HIST1H3C	26045639	1	1	0.51	0.51	0.51	0	qehq_3-25271_8
6	ENSG00000168298	HIST1H1E	26156559	ENSG00000196787	HIST1H2AG	27100832	1	2	0.48	0.48	0.48	0	juuy_2-25271_8, juuy_2-25271_8
6	ENSG00000168298	HIST1H1E	26156559	ENSG00000197061	HIST1H4C	26104104	65	197	0.46	0.74	0.92	0	aowh_2-22607_6, aowh_2-22607_6, aowh_2-24352_2, aowh_2-24352_2, aoxv_3-25475_7, aoxv_3-25475_7, aoxv_3-25476_7, aoxv_3-25476_7, bokz_5-24252_5, bokz_5-24252_5, cuhk_2-24351_3, cuhk_2-24351_3, datg_2-23794_1, datg_2-23794_1, datg_2-24252_5, datg_2-24252_5, datg_2-24353_6, datg_2-24353_6, datg_2-24475_3, datg_2-24475_3, eesb_1-25475_7, eesb_1-25475_7, eipl_1-25013_6, eipl_1-25013_6, feec_2-23794_1,…
6	ENSG00000168298	HIST1H1E	26156559	ENSG00000197409	HIST1H3D	26199521	4	9	0.41	0.59	0.66	0	guss_1-23794_1, guss_1-23794_1, nudd_1-23794_1, nudd_1-23794_1, puie_5-24475_1, qorq_2-23794_1, qorq_2-23794_1, qorq_2-24353_6, qorq_2-24353_6
6	ENSG00000168298	HIST1H1E	26156559	ENSG00000197697	HIST1H2BE	26183958	1	1	0.52	0.52	0.52	1	qehq_3-25271_8
6	ENSG00000168298	HIST1H1E	26156559	ENSG00000197846	HIST1H2BF	26199748	13	29	0.35	0.58	0.69	1	cuhk_2-24351_3, datg_2-24353_6, datg_2-24353_6, eipl_1-25013_6, eipl_1-25013_6, guss_1-23794_1, guss_1-23794_1, guss_1-24353_6, jejf_2-25271_7, jejf_2-25271_8, jejf_2-25271_8, juuy_2-25271_7, juuy_2-25271_8, juuy_2-25271_8, letw_1-24327_6, letw_1-24327_6, nudd_1-23794_1, nudd_1-23794_1, pipw_5-25271_7, pipw_5-25271_7, qehq_3-25271_7, qehq_3-25271_7, qorq_2-23794_1, qorq_2-23794_1, qorq_2-24353_6,…
6	ENSG00000168298	HIST1H1E	26156559	ENSG00000198327	HIST1H4F	26240561	1	2	0.59	0.59	0.59	0	qehq_3-25271_8, qehq_3-25271_8
6	ENSG00000168298	HIST1H1E	26156559	ENSG00000198339	HIST1H4I	27107076	3	6	0.36	0.51	0.61	0	cuhk_2-24351_3, cuhk_2-24351_3, joxm_1-24475_5, joxm_1-24475_5, qehq_3-25271_8, qehq_3-25271_8
6	ENSG00000168298	HIST1H1E	26156559	ENSG00000198518	HIST1H4E	26204858	14	39	0.44	0.64	0.8	0	datg_2-24353_6, eipl_1-25013_6, eipl_1-25013_6, guss_1-23794_1, guss_1-23794_1, guss_1-24252_5, guss_1-24353_6, guss_1-24353_6, jejf_2-25271_7, jejf_2-25271_7, jejf_2-25271_8, jejf_2-25271_8, juuy_2-25271_7, juuy_2-25271_7, juuy_2-25271_8, juuy_2-25271_8, kajh_3-24475_1, kajh_3-24475_1, letw_1-24327_6, letw_1-24327_6, nudd_1-23794_1, nudd_1-23794_1, nudd_1-24353_6, nudd_1-24353_6, nudd_1-24475_3,…
6	ENSG00000168298	HIST1H1E	26156559	ENSG00000256018	HIST1H3G	26271612	7	12	0.52	0.59	0.63	0	cuhk_2-24351_3, jejf_2-25271_8, juuy_2-25271_7, juuy_2-25271_7, pipw_5-25271_7, qehq_3-25271_7, qehq_3-25271_7, qehq_3-25271_8, qehq_3-25271_8, qorq_2-23794_1, sehl_6-24327_7, sehl_6-24327_7
6	ENSG00000168298	HIST1H1E	26156559	ENSG00000256316	HIST1H3F	26250835	5	11	0.54	0.62	0.72	0	feec_2-24353_6, feec_2-24353_6, jejf_2-25271_8, jejf_2-25271_8, nudd_1-23794_1, qehq_3-25271_7, qehq_3-25271_7, qehq_3-25271_8, qehq_3-25271_8, qorq_2-23794_1, qorq_2-23794_1
6	ENSG00000168994	PXDC1	3752260	ENSG00000185689	C6orf201	4079440	1	1	0.7	0.7	0.7	0	naah_2-24352_2
6	ENSG00000172461	FUT9	96463860	ENSG00000172469	MANEA	96025419	1	2	0.91	0.91	0.91	0	nocf_2-24086_8, nocf_2-24086_8
6	ENSG00000178033	FAM26E	116832809	ENSG00000188820	FAM26F	116782533	1	1	0.61	0.61	0.61	0	kuco_1-25619_7
6	ENSG00000180573	HIST1H2AC	26124373	ENSG00000180596	HIST1H2BC	26124154	2	2	0.43	0.52	0.61	0	nudd_1-24475_3, sehl_6-24327_7
6	ENSG00000180573	HIST1H2AC	26124373	ENSG00000184825	HIST1H2AH	27114861	3	4	0.32	0.49	0.56	0	joxm_1-25262_8, juuy_2-25271_7, juuy_2-25271_7, pipw_5-25271_7
6	ENSG00000180573	HIST1H2AC	26124373	ENSG00000187837	HIST1H1C	26056699	11	19	0.3	0.54	0.66	1	jejf_2-25271_8, jejf_2-25271_8, joxm_1-25262_8, juuy_2-25271_8, juuy_2-25271_8, liqa_1-25619_5, nocf_2-24475_8, pipw_5-25271_7, pipw_5-25271_7, poih_4-22607_6, poih_4-24352_2, poih_4-24352_2, qehq_3-25271_8, sehl_6-24252_5, tolg_6-25262_5, zapk_3-24842_6, zapk_3-24842_6, zapk_3-25476_4, zapk_3-25476_4
6	ENSG00000180573	HIST1H2AC	26124373	ENSG00000187990	HIST1H2BG	26216872	1	1	0.44	0.44	0.44	1	pelm_3-25476_4
6	ENSG00000180573	HIST1H2AC	26124373	ENSG00000196787	HIST1H2AG	27100832	3	5	0.42	0.5	0.58	1	eipl_1-25013_6, eipl_1-25013_6, pipw_5-25271_7, pipw_5-25271_7, poih_4-22607_6
6	ENSG00000180573	HIST1H2AC	26124373	ENSG00000197061	HIST1H4C	26104104	3	6	0.62	0.66	0.68	0	jejf_2-25271_8, jejf_2-25271_8, oibg_1-24086_8, oibg_1-24086_8, poih_4-24352_2, poih_4-24352_2
6	ENSG00000180573	HIST1H2AC	26124373	ENSG00000197846	HIST1H2BF	26199748	2	2	0.52	0.58	0.64	0	cuhk_2-24351_3, pipw_5-25271_7
6	ENSG00000180573	HIST1H2AC	26124373	ENSG00000197903	HIST1H2BK	27114619	2	4	0.34	0.37	0.39	1	joxm_1-24475_5, joxm_1-24475_5, sojd_3-24722_4, sojd_3-24722_4
6	ENSG00000180573	HIST1H2AC	26124373	ENSG00000198339	HIST1H4I	27107076	4	5	0.48	0.63	0.8	1	juuy_2-25271_7, nosn_6-24842_6, nosn_6-24842_6, nudd_1-24475_3, pipw_5-25271_7
6	ENSG00000180573	HIST1H2AC	26124373	ENSG00000198518	HIST1H4E	26204858	3	4	0.5	0.54	0.57	0	jejf_2-25271_8, pipw_5-25271_7, pipw_5-25271_7, qehq_3-25271_8
6	ENSG00000180573	HIST1H2AC	26124373	ENSG00000256018	HIST1H3G	26271612	3	4	0.34	0.43	0.51	0	joxm_1-24475_5, kolf_2-24475_7, kolf_2-24475_7, sojd_3-24722_4
6	ENSG00000180573	HIST1H2AC	26124373	ENSG00000256316	HIST1H3F	26250835	1	1	0.51	0.51	0.51	0	qehq_3-25271_8
6	ENSG00000180596	HIST1H2BC	26124154	ENSG00000184825	HIST1H2AH	27114861	1	2	0.63	0.63	0.63	0	guss_1-23794_1, guss_1-23794_1
6	ENSG00000180596	HIST1H2BC	26124154	ENSG00000187837	HIST1H1C	26056699	3	4	0.34	0.52	0.61	0	guss_1-23794_1, guss_1-23794_1, liqa_1-25619_5, sojd_3-24722_4
6	ENSG00000180596	HIST1H2BC	26124154	ENSG00000197061	HIST1H4C	26104104	1	2	0.59	0.59	0.59	0	guss_1-23794_1, guss_1-23794_1
6	ENSG00000180596	HIST1H2BC	26124154	ENSG00000197409	HIST1H3D	26199521	2	2	0.48	0.51	0.55	0	qehq_3-25271_8, qorq_2-23794_1
6	ENSG00000180596	HIST1H2BC	26124154	ENSG00000198518	HIST1H4E	26204858	2	3	0.46	0.59	0.66	1	guss_1-23794_1, guss_1-23794_1, qorq_2-23794_1
6	ENSG00000180596	HIST1H2BC	26124154	ENSG00000256018	HIST1H3G	26271612	1	1	0.68	0.68	0.68	0	guss_1-24475_3
6	ENSG00000180596	HIST1H2BC	26124154	ENSG00000256316	HIST1H3F	26250835	2	3	0.47	0.55	0.71	0	datg_2-24353_6, qorq_2-23794_1, qorq_2-23794_1
6	ENSG00000182572	HIST1H3I	27840099	ENSG00000182611	HIST1H2AJ	27782607	34	83	0.42	0.65	0.83	0	bokz_5-24252_5, bokz_5-24252_5, cuhk_2-24351_3, cuhk_2-24351_3, datg_2-24353_6, datg_2-24353_6, datg_2-24475_3, eesb_1-25475_7, eesb_1-25475_7, eipl_1-25013_6, eipl_1-25013_6, guss_1-24252_5, guss_1-24252_5, hayt_1-25013_6, hayt_1-25013_6, jejf_2-25271_7, jejf_2-25271_7, jejf_2-25271_8, jejf_2-25271_8, joxm_1-24475_5, joxm_1-24475_5, joxm_1-25262_8, joxm_1-25262_8, kajh_3-24475_1, kuco_1-25619_5,…
6	ENSG00000182572	HIST1H3I	27840099	ENSG00000184348	HIST1H2AK	27806117	1	1	0.82	0.82	0.82	0	laey_4-24327_6
6	ENSG00000182572	HIST1H3I	27840099	ENSG00000184357	HIST1H1B	27835359	30	77	0.36	0.62	0.82	1	cuhk_2-24351_3, cuhk_2-24351_3, datg_2-24353_6, datg_2-24353_6, fejf_2-24475_8, fejf_2-24475_8, guss_1-24353_6, guss_1-24353_6, hayt_1-25013_6, hayt_1-25013_6, jejf_2-25271_7, jejf_2-25271_7, jejf_2-25271_8, jejf_2-25271_8, joxm_1-24475_5, joxm_1-24475_5, joxm_1-25262_8, joxm_1-25262_8, kajh_3-24475_1, kajh_3-24475_1, kuxp_1-25475_7, kuxp_1-25475_7, letw_1-24327_6, letw_1-24327_6, melw_2-25476_7,…
6	ENSG00000182572	HIST1H3I	27840099	ENSG00000184825	HIST1H2AH	27114861	23	58	0.44	0.65	0.84	0	bokz_5-24252_5, bokz_5-24252_5, cuhk_2-24351_3, cuhk_2-24351_3, guss_1-24252_5, guss_1-24252_5, hayt_1-25013_6, hayt_1-25013_6, jejf_2-25271_7, jejf_2-25271_7, jejf_2-25271_8, jejf_2-25271_8, joxm_1-24475_5, joxm_1-24475_5, joxm_1-25262_8, joxm_1-25262_8, kajh_3-24475_1, kajh_3-24475_1, kuxp_1-25475_7, kuxp_1-25475_7, letw_1-24327_6, letw_1-24327_6, nosn_6-24842_6, nosn_6-24842_6, nosn_6-25476_4,…
6	ENSG00000182572	HIST1H3I	27840099	ENSG00000196374	HIST1H2BM	27782822	1	1	0.58	0.58	0.58	0	paab_4-23794_1
6	ENSG00000182572	HIST1H3I	27840099	ENSG00000196747	HIST1H2AI	27775899	26	68	0.43	0.65	0.9	0	bokz_5-24252_5, bokz_5-24252_5, cuhk_2-24351_3, cuhk_2-24351_3, datg_2-24353_6, datg_2-24353_6, datg_2-24475_3, eipl_1-25013_6, eipl_1-25013_6, guss_1-24252_5, guss_1-24252_5, hayt_1-25013_6, hayt_1-25013_6, jejf_2-25271_7, jejf_2-25271_7, jejf_2-25271_8, jejf_2-25271_8, joxm_1-24475_5, joxm_1-24475_5, joxm_1-25262_8, joxm_1-25262_8, kajh_3-24475_1, kajh_3-24475_1, kefb_1-25476_4, kefb_1-25476_4,…
6	ENSG00000182572	HIST1H3I	27840099	ENSG00000197914	HIST1H4K	27799305	15	34	0.48	0.66	0.89	0	cuhk_2-24351_3, cuhk_2-24351_3, datg_2-24353_6, datg_2-24353_6, guss_1-24353_6, guss_1-24353_6, hegp_3-24351_3, jejf_2-25271_7, jejf_2-25271_7, jejf_2-25271_8, jejf_2-25271_8, letw_1-24327_6, letw_1-24327_6, nudd_1-23794_1, nudd_1-23794_1, paab_4-24353_6, paab_4-24353_6, pahc_4-25013_6, pahc_4-25013_6, pipw_5-25271_7, pipw_5-25271_7, qehq_3-25271_7, qehq_3-25271_7, qehq_3-25271_8, qehq_3-25271_8,…
6	ENSG00000182572	HIST1H3I	27840099	ENSG00000198339	HIST1H4I	27107076	8	14	0.46	0.62	0.86	0	cuhk_2-24351_3, cuhk_2-24351_3, jejf_2-25271_8, jejf_2-25271_8, joxm_1-24475_5, joxm_1-24475_5, nosn_6-24842_6, pelm_3-24842_6, pipw_5-25271_7, pipw_5-25271_7, veku_2-24351_3, veku_2-24351_3, zapk_3-24842_6, zapk_3-24842_6
6	ENSG00000182572	HIST1H3I	27840099	ENSG00000198374	HIST1H2AL	27833034	1	1	0.64	0.64	0.64	0	cuhk_2-24351_3
6	ENSG00000182572	HIST1H3I	27840099	ENSG00000203813	HIST1H3H	27777842	2	4	0.34	0.45	0.55	0	pipw_5-25271_7, pipw_5-25271_7, sojd_3-24722_4, sojd_3-24722_4
6	ENSG00000182611	HIST1H2AJ	27782607	ENSG00000184357	HIST1H1B	27835359	40	115	0.42	0.66	0.86	0	bokz_5-24252_5, bokz_5-24252_5, cuhk_2-24351_3, cuhk_2-24351_3, datg_2-23794_1, datg_2-23794_1, datg_2-24252_5, datg_2-24252_5, datg_2-24353_6, datg_2-24353_6, datg_2-24475_3, datg_2-24475_3, eesb_1-25475_7, eesb_1-25475_7, eipl_1-25013_6, eipl_1-25013_6, feec_2-24353_6, feec_2-24353_6, guss_1-23794_1, guss_1-23794_1, guss_1-24353_6, guss_1-24353_6, hayt_1-25013_6, hayt_1-25013_6, iiyk_4-24327_6,…
6	ENSG00000182611	HIST1H2AJ	27782607	ENSG00000184825	HIST1H2AH	27114861	37	100	0.49	0.7	0.86	1	bokz_5-24252_5, bokz_5-24252_5, cuhk_2-24351_3, cuhk_2-24351_3, datg_2-23794_1, datg_2-23794_1, datg_2-24353_6, datg_2-24353_6, datg_2-24475_3, datg_2-24475_3, eesb_1-25475_7, eipl_1-25013_6, eipl_1-25013_6, feec_2-23794_1, feec_2-23794_1, guss_1-23794_1, guss_1-23794_1, guss_1-24252_5, hayt_1-25013_6, hayt_1-25013_6, iiyk_4-24327_6, iiyk_4-24327_6, jejf_2-25271_7, jejf_2-25271_7, jejf_2-25271_8,…
6	ENSG00000182611	HIST1H2AJ	27782607	ENSG00000196787	HIST1H2AG	27100832	2	4	0.49	0.57	0.65	0	juuy_2-25271_8, juuy_2-25271_8, pipw_5-25271_7, pipw_5-25271_7
6	ENSG00000182611	HIST1H2AJ	27782607	ENSG00000197914	HIST1H4K	27799305	24	58	0.5	0.65	0.86	0	cuhk_2-24351_3, cuhk_2-24351_3, datg_2-24353_6, datg_2-24353_6, datg_2-24475_3, datg_2-24475_3, eipl_1-25013_6, eipl_1-25013_6, feec_2-23794_1, feec_2-24353_6, feec_2-24353_6, guss_1-23794_1, guss_1-23794_1, hegp_3-24351_3, hegp_3-24351_3, iiyk_4-24327_6, iiyk_4-24327_6, jejf_2-25271_7, jejf_2-25271_7, jejf_2-25271_8, jejf_2-25271_8, juuy_2-25271_8, juuy_2-25271_8, letw_1-24327_6, letw_1-24327_6,…
6	ENSG00000182611	HIST1H2AJ	27782607	ENSG00000198339	HIST1H4I	27107076	6	13	0.38	0.59	0.81	0	cuhk_2-24351_3, cuhk_2-24351_3, joxm_1-24475_5, joxm_1-24475_5, pelm_3-24842_6, pelm_3-24842_6, pipw_5-25271_7, pipw_5-25271_7, qehq_3-25271_7, qehq_3-25271_8, qehq_3-25271_8, ueah_1-24351_3, ueah_1-24351_3
6	ENSG00000182611	HIST1H2AJ	27782607	ENSG00000198374	HIST1H2AL	27833034	2	3	0.38	0.59	0.7	0	cuhk_2-24351_3, cuhk_2-24351_3, letw_1-24327_6
6	ENSG00000182611	HIST1H2AJ	27782607	ENSG00000203813	HIST1H3H	27777842	1	1	0.44	0.44	0.44	0	yelp_3-25475_7
6	ENSG00000182611	HIST1H2AJ	27782607	ENSG00000233224	HIST1H2AM	27860963	6	11	0.49	0.56	0.69	0	jejf_2-25271_7, jejf_2-25271_7, juuy_2-25271_7, juuy_2-25271_8, juuy_2-25271_8, nosn_6-24842_6, pelm_3-24842_6, pelm_3-24842_6, pipw_5-25271_8, zapk_3-24842_6, zapk_3-24842_6
6	ENSG00000184357	HIST1H1B	27835359	ENSG00000184825	HIST1H2AH	27114861	35	90	0.44	0.66	0.91	1	aowh_2-22607_6, aowh_2-22607_6, aowh_2-24327_7, bokz_5-24252_5, bokz_5-24252_5, cuhk_2-24351_3, cuhk_2-24351_3, datg_2-24353_6, datg_2-24353_6, datg_2-24475_3, eipl_1-25013_6, eipl_1-25013_6, guss_1-23794_1, guss_1-23794_1, hayt_1-25013_6, hayt_1-25013_6, iiyk_4-24327_6, iiyk_4-24327_6, jejf_2-25271_7, jejf_2-25271_7, jejf_2-25271_8, jejf_2-25271_8, joxm_1-24475_5, joxm_1-24475_5, joxm_1-25262_8,…
6	ENSG00000184357	HIST1H1B	27835359	ENSG00000196374	HIST1H2BM	27782822	1	1	0.55	0.55	0.55	1	nudd_1-23794_1
6	ENSG00000184357	HIST1H1B	27835359	ENSG00000196747	HIST1H2AI	27775899	37	95	0.43	0.66	0.82	1	bokz_5-24252_5, bokz_5-24252_5, cuhk_2-24351_3, datg_2-23794_1, datg_2-23794_1, datg_2-24252_5, datg_2-24252_5, datg_2-24353_6, datg_2-24353_6, datg_2-24475_3, datg_2-24475_3, eesb_1-25475_7, eesb_1-25475_7, eipl_1-25013_6, eipl_1-25013_6, feec_2-24353_6, feec_2-24353_6, guss_1-23794_1, guss_1-23794_1, hayt_1-25013_6, hayt_1-25013_6, iiyk_4-24327_6, iiyk_4-24327_6, jejf_2-25271_7, jejf_2-25271_7,…
6	ENSG00000184357	HIST1H1B	27835359	ENSG00000196787	HIST1H2AG	27100832	2	4	0.54	0.57	0.6	0	juuy_2-25271_8, juuy_2-25271_8, pipw_5-25271_7, pipw_5-25271_7
6	ENSG00000184357	HIST1H1B	27835359	ENSG00000197914	HIST1H4K	27799305	16	44	0.44	0.64	0.8	0	datg_2-24353_6, datg_2-24353_6, eipl_1-25013_6, eipl_1-25013_6, feec_2-23794_1, feec_2-23794_1, guss_1-24353_6, guss_1-24353_6, jejf_2-25271_7, jejf_2-25271_7, jejf_2-25271_8, jejf_2-25271_8, juuy_2-25271_7, juuy_2-25271_7, juuy_2-25271_8, juuy_2-25271_8, letw_1-24327_6, letw_1-24327_6, nudd_1-23794_1, nudd_1-23794_1, nudd_1-24353_6, nudd_1-24475_3, nudd_1-24475_3, paab_4-23794_1, paab_4-23794_1,…
6	ENSG00000184357	HIST1H1B	27835359	ENSG00000198339	HIST1H4I	27107076	1	2	0.64	0.64	0.64	0	cuhk_2-24351_3, cuhk_2-24351_3
6	ENSG00000184357	HIST1H1B	27835359	ENSG00000198374	HIST1H2AL	27833034	2	3	0.41	0.45	0.52	1	letw_1-24327_6, letw_1-24327_6, poih_4-24327_6
6	ENSG00000184357	HIST1H1B	27835359	ENSG00000203813	HIST1H3H	27777842	1	1	0.59	0.59	0.59	1	jejf_2-25271_8
6	ENSG00000184357	HIST1H1B	27835359	ENSG00000233224	HIST1H2AM	27860963	3	5	0.49	0.6	0.67	0	jejf_2-25271_7, juuy_2-25271_7, juuy_2-25271_7, tert_1-25619_5, tert_1-25619_5
6	ENSG00000184530	C6orf58	127840600	ENSG00000214338	SOGA3	127840500	1	1	0.7	0.7	0.7	0	zapk_3-21672_1
6	ENSG00000184825	HIST1H2AH	27114861	ENSG00000196374	HIST1H2BM	27782822	1	1	0.34	0.34	0.34	0	sojd_3-25262_5
6	ENSG00000184825	HIST1H2AH	27114861	ENSG00000196747	HIST1H2AI	27775899	32	88	0.48	0.69	0.86	0	bokz_5-24252_5, bokz_5-24252_5, cuhk_2-24351_3, cuhk_2-24351_3, datg_2-23794_1, datg_2-23794_1, datg_2-24353_6, datg_2-24353_6, datg_2-24475_3, datg_2-24475_3, eesb_1-25475_7, eipl_1-25013_6, eipl_1-25013_6, feec_2-23794_1, guss_1-23794_1, guss_1-23794_1, guss_1-24353_6, guss_1-24353_6, hayt_1-25013_6, hayt_1-25013_6, iiyk_4-24327_6, iiyk_4-24327_6, jejf_2-25271_7, jejf_2-25271_7, jejf_2-25271_8,…
6	ENSG00000184825	HIST1H2AH	27114861	ENSG00000197153	HIST1H3J	27860884	1	1	0.61	0.61	0.61	1	nudd_1-23794_1
6	ENSG00000184825	HIST1H2AH	27114861	ENSG00000197409	HIST1H3D	26199521	4	10	0.46	0.57	0.66	1	eipl_1-25013_6, eipl_1-25013_6, guss_1-24353_6, guss_1-24353_6, qorq_2-23794_1, qorq_2-23794_1, qorq_2-24353_6, qorq_2-24353_6, zapk_3-25476_4, zapk_3-25476_4
6	ENSG00000184825	HIST1H2AH	27114861	ENSG00000197846	HIST1H2BF	26199748	9	24	0.36	0.56	0.7	0	eipl_1-25013_6, eipl_1-25013_6, guss_1-23794_1, guss_1-23794_1, guss_1-24353_6, jejf_2-25271_7, jejf_2-25271_8, jejf_2-25271_8, juuy_2-25271_7, juuy_2-25271_8, juuy_2-25271_8, nudd_1-24252_5, nudd_1-24252_5, pipw_5-25271_7, pipw_5-25271_7, qorq_2-23794_1, qorq_2-23794_1, qorq_2-24353_6, sojd_3-25262_5, sojd_3-25262_5, yelp_3-25475_7, yelp_3-25475_7, yelp_3-25476_7, yelp_3-25476_7
6	ENSG00000184825	HIST1H2AH	27114861	ENSG00000197914	HIST1H4K	27799305	15	36	0.42	0.62	0.8	0	datg_2-24353_6, eipl_1-25013_6, eipl_1-25013_6, guss_1-23794_1, guss_1-23794_1, guss_1-24086_8, guss_1-24353_6, guss_1-24353_6, jejf_2-25271_7, jejf_2-25271_7, jejf_2-25271_8, jejf_2-25271_8, juuy_2-25271_8, juuy_2-25271_8, letw_1-24327_6, letw_1-24327_6, nudd_1-24475_3, paab_4-24353_6, pipw_5-25271_7, pipw_5-25271_7, pipw_5-25271_8, pipw_5-25271_8, qehq_3-25271_7, qehq_3-25271_7, qehq_3-25271_8,…
6	ENSG00000184825	HIST1H2AH	27114861	ENSG00000198327	HIST1H4F	26240561	1	1	0.5	0.5	0.5	1	qehq_3-25271_8
6	ENSG00000184825	HIST1H2AH	27114861	ENSG00000198339	HIST1H4I	27107076	6	8	0.48	0.65	0.79	0	cuhk_2-24351_3, cuhk_2-24351_3, hegp_3-24351_3, hegp_3-24351_3, pipw_5-25271_7, qehq_3-25271_8, veku_2-24351_3, zapk_3-24842_6
6	ENSG00000184825	HIST1H2AH	27114861	ENSG00000198518	HIST1H4E	26204858	10	27	0.46	0.66	0.85	0	eipl_1-25013_6, eipl_1-25013_6, guss_1-23794_1, guss_1-23794_1, guss_1-24353_6, guss_1-24353_6, jejf_2-25271_7, jejf_2-25271_7, jejf_2-25271_8, jejf_2-25271_8, juuy_2-25271_7, juuy_2-25271_7, juuy_2-25271_8, letw_1-24327_6, letw_1-24327_6, nudd_1-23794_1, pipw_5-25271_7, pipw_5-25271_7, qehq_3-25271_7, qehq_3-25271_7, qehq_3-25271_8, qehq_3-25271_8, qorq_2-23794_1, qorq_2-23794_1, qorq_2-24353_6,…
6	ENSG00000184825	HIST1H2AH	27114861	ENSG00000203813	HIST1H3H	27777842	1	1	0.58	0.58	0.58	0	jejf_2-25271_8
6	ENSG00000184825	HIST1H2AH	27114861	ENSG00000233224	HIST1H2AM	27860963	4	10	0.5	0.57	0.68	0	juuy_2-25271_7, juuy_2-25271_7, juuy_2-25271_8, juuy_2-25271_8, pelm_3-24842_6, pelm_3-24842_6, qehq_3-25271_7, qehq_3-25271_7, zapk_3-24842_6, zapk_3-24842_6
6	ENSG00000184825	HIST1H2AH	27114861	ENSG00000256018	HIST1H3G	26271612	7	11	0.43	0.61	0.81	0	cuhk_2-24351_3, eipl_1-25013_6, guss_1-23794_1, guss_1-23794_1, jejf_2-25271_8, juuy_2-25271_7, juuy_2-25271_7, qehq_3-25271_8, qehq_3-25271_8, veku_2-24351_3, veku_2-24351_3
6	ENSG00000184825	HIST1H2AH	27114861	ENSG00000256316	HIST1H3F	26250835	5	8	0.41	0.62	0.7	0	cuhk_2-24351_3, feec_2-24353_6, feec_2-24353_6, jejf_2-25271_8, jejf_2-25271_8, qehq_3-25271_8, qehq_3-25271_8, zapk_3-25476_4
6	ENSG00000185130	HIST1H2BL	27775709	ENSG00000189298	ZKSCAN3	28317691	1	1	0.54	0.54	0.54	0	vass_1-24722_4
6	ENSG00000186470	BTN3A2	26365387	ENSG00000197903	HIST1H2BK	27114619	1	1	0.5	0.5	0.5	0	sita_1-21843_2
6	ENSG00000187837	HIST1H1C	26056699	ENSG00000197061	HIST1H4C	26104104	58	180	0.47	0.73	0.87	0	aoxv_3-25475_7, aoxv_3-25475_7, aoxv_3-25476_7, aoxv_3-25476_7, bokz_5-24252_5, bokz_5-24252_5, cuhk_2-24351_3, cuhk_2-24351_3, datg_2-23794_1, datg_2-23794_1, datg_2-24252_5, datg_2-24252_5, datg_2-24353_6, datg_2-24353_6, datg_2-24475_3, datg_2-24475_3, eesb_1-25475_7, eesb_1-25475_7, eesb_1-25476_7, eesb_1-25476_7, eipl_1-25013_6, eipl_1-25013_6, feec_2-23794_1, feec_2-23794_1, feec_2-24353_6,…
6	ENSG00000187837	HIST1H1C	26056699	ENSG00000197409	HIST1H3D	26199521	6	11	0.33	0.53	0.61	0	eipl_1-25013_6, eipl_1-25013_6, guss_1-23794_1, guss_1-23794_1, nudd_1-23794_1, qehq_3-25271_8, qorq_2-23794_1, qorq_2-23794_1, qorq_2-24353_6, qorq_2-24353_6, sojd_3-25262_5
6	ENSG00000187837	HIST1H1C	26056699	ENSG00000197846	HIST1H2BF	26199748	15	32	0.4	0.6	0.77	0	cuhk_2-24351_3, cuhk_2-24351_3, datg_2-23794_1, datg_2-24353_6, datg_2-24353_6, eipl_1-25013_6, eipl_1-25013_6, guss_1-23794_1, guss_1-23794_1, guss_1-24353_6, guss_1-24353_6, jejf_2-25271_7, jejf_2-25271_8, jejf_2-25271_8, juuy_2-25271_8, juuy_2-25271_8, kuxp_1-25475_7, kuxp_1-25475_7, letw_1-24327_6, nudd_1-24252_5, nudd_1-24252_5, oicx_6-24327_7, paab_4-24353_6, paab_4-24353_6, pipw_5-25271_7,…
6	ENSG00000187837	HIST1H1C	26056699	ENSG00000198327	HIST1H4F	26240561	2	3	0.59	0.6	0.6	0	jejf_2-25271_8, qehq_3-25271_8, qehq_3-25271_8
6	ENSG00000187837	HIST1H1C	26056699	ENSG00000198518	HIST1H4E	26204858	10	29	0.51	0.62	0.79	0	eipl_1-25013_6, eipl_1-25013_6, guss_1-23794_1, guss_1-23794_1, guss_1-24353_6, guss_1-24353_6, jejf_2-25271_7, jejf_2-25271_7, jejf_2-25271_8, jejf_2-25271_8, juuy_2-25271_7, juuy_2-25271_7, juuy_2-25271_8, juuy_2-25271_8, letw_1-24327_6, letw_1-24327_6, lise_3-24475_1, nudd_1-23794_1, nudd_1-23794_1, pipw_5-25271_7, pipw_5-25271_7, qehq_3-25271_7, qehq_3-25271_7, qehq_3-25271_8, qehq_3-25271_8,…
6	ENSG00000187837	HIST1H1C	26056699	ENSG00000256018	HIST1H3G	26271612	7	13	0.5	0.62	0.84	0	cuhk_2-24351_3, cuhk_2-24351_3, guss_1-23794_1, guss_1-23794_1, jejf_2-25271_8, juuy_2-25271_7, juuy_2-25271_7, juuy_2-25271_8, juuy_2-25271_8, pipw_5-25271_7, qehq_3-25271_8, qehq_3-25271_8, toco_5-25271_8
6	ENSG00000187837	HIST1H1C	26056699	ENSG00000256316	HIST1H3F	26250835	4	7	0.57	0.66	0.73	0	datg_2-23794_1, jejf_2-25271_8, jejf_2-25271_8, qehq_3-25271_8, qehq_3-25271_8, qorq_2-23794_1, qorq_2-23794_1
6	ENSG00000187987	ZSCAN23	28411279	ENSG00000196331	HIST1H2BO	27861203	1	1	0.47	0.47	0.47	0	nudd_1-24475_3
6	ENSG00000187990	HIST1H2BG	26216872	ENSG00000197409	HIST1H3D	26199521	1	2	0.61	0.61	0.61	1	pipw_5-25271_8, pipw_5-25271_8
6	ENSG00000187990	HIST1H2BG	26216872	ENSG00000198339	HIST1H4I	27107076	1	2	0.67	0.67	0.67	1	qunz_3-25476_7, qunz_3-25476_7
6	ENSG00000196226	HIST1H2BB	26043885	ENSG00000197846	HIST1H2BF	26199748	1	1	0.56	0.56	0.56	0	guss_1-23794_1
6	ENSG00000196331	HIST1H2BO	27861203	ENSG00000197914	HIST1H4K	27799305	1	1	0.44	0.44	0.44	0	eipl_1-25013_6
6	ENSG00000196374	HIST1H2BM	27782822	ENSG00000197914	HIST1H4K	27799305	1	1	0.53	0.53	0.53	0	paab_4-24353_6
6	ENSG00000196532	HIST1H3C	26045639	ENSG00000197061	HIST1H4C	26104104	2	2	0.57	0.59	0.6	0	iiyk_4-24327_6, kuco_1-25619_5
6	ENSG00000196532	HIST1H3C	26045639	ENSG00000198518	HIST1H4E	26204858	1	1	0.48	0.48	0.48	0	qehq_3-25271_8
6	ENSG00000196747	HIST1H2AI	27775899	ENSG00000196787	HIST1H2AG	27100832	3	6	0.52	0.57	0.61	0	jejf_2-25271_8, jejf_2-25271_8, juuy_2-25271_8, juuy_2-25271_8, pipw_5-25271_7, pipw_5-25271_7
6	ENSG00000196747	HIST1H2AI	27775899	ENSG00000197153	HIST1H3J	27860884	1	1	0.52	0.52	0.52	0	datg_2-24475_3
6	ENSG00000196747	HIST1H2AI	27775899	ENSG00000197914	HIST1H4K	27799305	20	46	0.42	0.65	0.85	0	cuhk_2-24351_3, cuhk_2-24351_3, datg_2-24353_6, datg_2-24353_6, datg_2-24475_3, datg_2-24475_3, eipl_1-25013_6, eipl_1-25013_6, feec_2-24353_6, feec_2-24353_6, guss_1-24353_6, guss_1-24353_6, iiyk_4-24327_6, iiyk_4-24327_6, jejf_2-25271_7, jejf_2-25271_7, juuy_2-25271_8, juuy_2-25271_8, laey_4-24327_6, letw_1-24327_6, letw_1-24327_6, paab_4-23794_1, paab_4-24353_6, paab_4-24353_6, pahc_4-25013_6,…
6	ENSG00000196747	HIST1H2AI	27775899	ENSG00000198339	HIST1H4I	27107076	4	9	0.4	0.6	0.75	1	cuhk_2-24351_3, cuhk_2-24351_3, joxm_1-24475_5, joxm_1-24475_5, nosn_6-24842_6, nosn_6-24842_6, qehq_3-25271_7, qehq_3-25271_8, qehq_3-25271_8
6	ENSG00000196747	HIST1H2AI	27775899	ENSG00000198374	HIST1H2AL	27833034	1	1	0.4	0.4	0.4	0	letw_1-24327_6
6	ENSG00000196747	HIST1H2AI	27775899	ENSG00000203813	HIST1H3H	27777842	1	1	0.41	0.41	0.41	1	yelp_3-25475_7
6	ENSG00000196747	HIST1H2AI	27775899	ENSG00000233224	HIST1H2AM	27860963	6	15	0.5	0.57	0.65	0	jejf_2-25271_7, jejf_2-25271_7, jejf_2-25271_8, juuy_2-25271_7, juuy_2-25271_7, juuy_2-25271_8, juuy_2-25271_8, pelm_3-24842_6, pelm_3-24842_6, pipw_5-25271_7, pipw_5-25271_8, qehq_3-25271_7, qehq_3-25271_7, zapk_3-24842_6, zapk_3-24842_6
6	ENSG00000196787	HIST1H2AG	27100832	ENSG00000197061	HIST1H4C	26104104	2	4	0.51	0.51	0.52	0	juuy_2-25271_8, juuy_2-25271_8, pipw_5-25271_7, pipw_5-25271_7
6	ENSG00000196787	HIST1H2AG	27100832	ENSG00000198339	HIST1H4I	27107076	3	5	0.48	0.54	0.6	1	seru_1-24475_7, seru_1-24475_7, zagm_1-24475_8, zapk_3-25476_4, zapk_3-25476_4
6	ENSG00000196787	HIST1H2AG	27100832	ENSG00000233224	HIST1H2AM	27860963	1	1	0.65	0.65	0.65	0	jejf_2-25271_8
6	ENSG00000196966	HIST1H3E	26225383	ENSG00000256018	HIST1H3G	26271612	1	1	0.58	0.58	0.58	0	guss_1-24252_5
6	ENSG00000197061	HIST1H4C	26104104	ENSG00000197409	HIST1H3D	26199521	3	6	0.34	0.55	0.61	0	guss_1-24252_5, qorq_2-23794_1, qorq_2-23794_1, qorq_2-24353_6, qorq_2-24353_6, sojd_3-25262_5
6	ENSG00000197061	HIST1H4C	26104104	ENSG00000197459	HIST1H2BH	26251879	2	2	0.39	0.47	0.55	0	eipl_1-25013_6, nudd_1-24353_6
6	ENSG00000197061	HIST1H4C	26104104	ENSG00000197846	HIST1H2BF	26199748	14	29	0.38	0.57	0.73	0	cuhk_2-24351_3, cuhk_2-24351_3, datg_2-24353_6, datg_2-24353_6, eipl_1-25013_6, eipl_1-25013_6, guss_1-23794_1, guss_1-23794_1, guss_1-24252_5, guss_1-24252_5, jejf_2-25271_7, juuy_2-25271_8, juuy_2-25271_8, kuxp_1-25475_7, kuxp_1-25475_7, letw_1-24327_6, letw_1-24327_6, paab_4-24353_6, pipw_5-25271_7, pipw_5-25271_7, qehq_3-25271_7, qehq_3-25271_7, qorq_2-23794_1, qorq_2-23794_1, qorq_2-24353_6,…
6	ENSG00000197061	HIST1H4C	26104104	ENSG00000198327	HIST1H4F	26240561	1	2	0.57	0.57	0.57	0	qehq_3-25271_8, qehq_3-25271_8
6	ENSG00000197061	HIST1H4C	26104104	ENSG00000198518	HIST1H4E	26204858	12	33	0.51	0.67	0.81	0	eipl_1-25013_6, eipl_1-25013_6, guss_1-23794_1, guss_1-23794_1, guss_1-24353_6, guss_1-24353_6, jejf_2-25271_7, jejf_2-25271_7, jejf_2-25271_8, jejf_2-25271_8, juuy_2-25271_7, juuy_2-25271_7, juuy_2-25271_8, juuy_2-25271_8, kuxp_1-25476_7, letw_1-24327_6, letw_1-24327_6, nudd_1-23794_1, nudd_1-24353_6, nudd_1-24353_6, pahc_4-25013_6, pahc_4-25013_6, pipw_5-25271_7, pipw_5-25271_7, qehq_3-25271_7,…
6	ENSG00000197061	HIST1H4C	26104104	ENSG00000256018	HIST1H3G	26271612	7	9	0.4	0.54	0.64	0	eipl_1-25013_6, guss_1-23794_1, guss_1-23794_1, jejf_2-25271_8, pipw_5-25271_7, qehq_3-25271_8, qorq_2-23794_1, sehl_6-24327_7, sehl_6-24327_7
6	ENSG00000197061	HIST1H4C	26104104	ENSG00000256316	HIST1H3F	26250835	5	7	0.37	0.54	0.7	0	jejf_2-25271_8, pipw_5-25271_7, qehq_3-25271_8, qehq_3-25271_8, qorq_2-23794_1, qorq_2-23794_1, sojd_3-25262_5
6	ENSG00000197153	HIST1H3J	27860884	ENSG00000197914	HIST1H4K	27799305	1	1	0.53	0.53	0.53	0	nudd_1-23794_1
6	ENSG00000197409	HIST1H3D	26199521	ENSG00000197697	HIST1H2BE	26183958	1	1	0.84	0.84	0.84	0	kucg_2-25262_8
6	ENSG00000197409	HIST1H3D	26199521	ENSG00000197846	HIST1H2BF	26199748	6	9	0.44	0.58	0.68	0	eipl_1-25013_6, guss_1-23794_1, jejf_2-25271_7, nudd_1-23794_1, nudd_1-23794_1, paab_4-24353_6, paab_4-24353_6, qorq_2-23794_1, qorq_2-23794_1
6	ENSG00000197409	HIST1H3D	26199521	ENSG00000198339	HIST1H4I	27107076	1	1	0.35	0.35	0.35	0	joxm_1-24475_5
6	ENSG00000197409	HIST1H3D	26199521	ENSG00000198518	HIST1H4E	26204858	4	8	0.4	0.56	0.65	0	eipl_1-25013_6, guss_1-24353_6, guss_1-24353_6, qehq_3-25271_7, qorq_2-23794_1, qorq_2-23794_1, qorq_2-24353_6, qorq_2-24353_6
6	ENSG00000197409	HIST1H3D	26199521	ENSG00000256018	HIST1H3G	26271612	1	1	0.5	0.5	0.5	0	guss_1-23794_1
6	ENSG00000197409	HIST1H3D	26199521	ENSG00000256316	HIST1H3F	26250835	4	5	0.49	0.61	0.69	0	datg_2-23794_1, nudd_1-23794_1, nudd_1-23794_1, paab_4-23794_1, qorq_2-23794_1
6	ENSG00000197697	HIST1H2BE	26183958	ENSG00000198518	HIST1H4E	26204858	4	4	0.41	0.52	0.57	0	eipl_1-25013_6, juuy_2-25271_8, nudd_1-24353_6, qehq_3-25271_8
6	ENSG00000197846	HIST1H2BF	26199748	ENSG00000198327	HIST1H4F	26240561	1	2	0.63	0.63	0.63	0	jejf_2-25271_8, jejf_2-25271_8
6	ENSG00000197846	HIST1H2BF	26199748	ENSG00000198339	HIST1H4I	27107076	4	7	0.51	0.59	0.68	0	cuhk_2-24351_3, eipl_1-25013_6, eipl_1-25013_6, jejf_2-25271_8, jejf_2-25271_8, pipw_5-25271_7, pipw_5-25271_7
6	ENSG00000197846	HIST1H2BF	26199748	ENSG00000198518	HIST1H4E	26204858	9	19	0.43	0.59	0.73	1	eipl_1-25013_6, eipl_1-25013_6, guss_1-23794_1, guss_1-23794_1, jejf_2-25271_7, jejf_2-25271_8, jejf_2-25271_8, juuy_2-25271_7, juuy_2-25271_7, letw_1-24327_6, letw_1-24327_6, nudd_1-23794_1, pipw_5-25271_7, qehq_3-25271_7, qehq_3-25271_7, qorq_2-23794_1, qorq_2-23794_1, qorq_2-24353_6, qorq_2-24353_6
6	ENSG00000197846	HIST1H2BF	26199748	ENSG00000256018	HIST1H3G	26271612	3	6	0.6	0.64	0.72	0	cuhk_2-24351_3, cuhk_2-24351_3, guss_1-23794_1, guss_1-23794_1, pipw_5-25271_7, pipw_5-25271_7
6	ENSG00000197846	HIST1H2BF	26199748	ENSG00000256316	HIST1H3F	26250835	4	6	0.55	0.58	0.64	0	cuhk_2-24351_3, nudd_1-23794_1, pipw_5-25271_7, pipw_5-25271_7, qorq_2-23794_1, qorq_2-23794_1
6	ENSG00000197914	HIST1H4K	27799305	ENSG00000198374	HIST1H2AL	27833034	1	2	0.43	0.43	0.43	0	letw_1-24327_6, letw_1-24327_6
6	ENSG00000198327	HIST1H4F	26240561	ENSG00000198518	HIST1H4E	26204858	2	5	0.58	0.6	0.61	0	jejf_2-25271_7, jejf_2-25271_7, jejf_2-25271_8, qehq_3-25271_8, qehq_3-25271_8
6	ENSG00000198327	HIST1H4F	26240561	ENSG00000256018	HIST1H3G	26271612	1	1	0.52	0.52	0.52	1	qehq_3-25271_8
6	ENSG00000198339	HIST1H4I	27107076	ENSG00000198374	HIST1H2AL	27833034	2	4	0.56	0.62	0.67	0	cuhk_2-24351_3, cuhk_2-24351_3, jejf_2-25271_7, jejf_2-25271_7
6	ENSG00000198339	HIST1H4I	27107076	ENSG00000198518	HIST1H4E	26204858	5	8	0.55	0.58	0.6	0	jejf_2-25271_8, juuy_2-25271_7, pipw_5-25271_7, pipw_5-25271_7, qehq_3-25271_8, qehq_3-25271_8, qunz_3-25476_7, qunz_3-25476_7
6	ENSG00000198339	HIST1H4I	27107076	ENSG00000233224	HIST1H2AM	27860963	1	2	0.48	0.48	0.48	0	yelp_3-25476_7, yelp_3-25476_7
6	ENSG00000198339	HIST1H4I	27107076	ENSG00000256018	HIST1H3G	26271612	5	9	0.49	0.71	0.87	0	cuhk_2-24351_3, cuhk_2-24351_3, hegp_3-24351_3, hegp_3-24351_3, nudd_1-24475_3, pipw_5-25271_7, pipw_5-25271_7, veku_2-24351_3, veku_2-24351_3
6	ENSG00000198366	HIST1H3A	26020718	ENSG00000256018	HIST1H3G	26271612	1	1	0.76	0.76	0.76	0	veku_2-24351_3
6	ENSG00000198518	HIST1H4E	26204858	ENSG00000256018	HIST1H3G	26271612	3	4	0.57	0.6	0.62	0	jejf_2-25271_8, juuy_2-25271_7, pipw_5-25271_7, pipw_5-25271_7
6	ENSG00000198518	HIST1H4E	26204858	ENSG00000256316	HIST1H3F	26250835	8	18	0.39	0.56	0.67	0	eipl_1-25013_6, jejf_2-25271_8, juuy_2-25271_7, juuy_2-25271_7, juuy_2-25271_8, letw_1-24327_6, letw_1-24327_6, nudd_1-23794_1, nudd_1-23794_1, pipw_5-25271_7, pipw_5-25271_7, qehq_3-25271_7, qehq_3-25271_7, qehq_3-25271_8, qehq_3-25271_8, qorq_2-23794_1, qorq_2-23794_1, qorq_2-24353_6
6	ENSG00000198663	C6orf89	36839646	ENSG00000198937	CCDC167	37467698	1	1	0.44	0.44	0.44	0	bokz_5-24252_5
6	ENSG00000198937	CCDC167	37467698	ENSG00000226976	COX6A1P2	37012607	1	1	0.38	0.38	0.38	0	eipl_1-25013_6
7	ENSG00000001626	CFTR	117105838	ENSG00000105976	MET	116312444	1	1	0.59	0.59	0.59	0	hayt_1-25013_6
7	ENSG00000001626	CFTR	117105838	ENSG00000106013	ANKRD7	117854727	1	2	0.46	0.46	0.46	0	sojd_3-24722_4, sojd_3-24722_4
7	ENSG00000001631	KRIT1	91875480	ENSG00000127993	RBM48	92158087	1	2	0.8	0.8	0.8	0	ueah_1-24351_3, ueah_1-24351_3
7	ENSG00000002746	HECW1	43152198	ENSG00000122678	POLM	44122139	1	1	0.42	0.42	0.42	0	nudd_1-24475_3
7	ENSG00000002822	MAD1L1	2272878	ENSG00000146535	GNA12	2883958	1	2	0.91	0.91	0.91	0	heth_1-25262_8, heth_1-25262_8
7	ENSG00000004864	SLC25A13	95951459	ENSG00000196636	ACN9	96745902	1	1	0.56	0.56	0.56	0	wahn_1-24327_7
7	ENSG00000005075	POLR2J	102119354	ENSG00000170632	ARMC10	102715328	1	2	0.98	0.98	0.98	0	kajh_3-21999_1, kajh_3-21999_1
7	ENSG00000005469	CROT	86974997	ENSG00000105784	RUNDC3B	87256864	1	1	0.59	0.59	0.59	0	qehq_3-25271_7
7	ENSG00000005486	RHBDD2	75471920	ENSG00000106211	HSPB1	75931861	1	1	0.49	0.49	0.49	0	datg_2-24475_3
7	ENSG00000006128	TAC1	97361220	ENSG00000070669	ASNS	97501854	3	5	0.43	0.47	0.51	1	bokz_5-24252_5, datg_2-24475_3, datg_2-24475_3, pelm_3-25476_4, pelm_3-25476_4
7	ENSG00000006652	IFRD1	112063023	ENSG00000146802	TMEM168	112430647	1	1	0.62	0.62	0.62	0	datg_2-23794_1
7	ENSG00000008282	SYPL1	105753022	ENSG00000105835	NAMPT	105926772	2	2	0.38	0.4	0.43	0	meue_4-24352_2, yelp_3-25475_7
7	ENSG00000008311	AASS	121784334	ENSG00000081803	CADPS2	122526813	1	2	0.49	0.49	0.49	0	poih_4-22607_6, poih_4-22607_6
7	ENSG00000008311	AASS	121784334	ENSG00000106278	PTPRZ1	121513143	1	1	0.56	0.56	0.56	0	mita_2-24086_8
7	ENSG00000042813	ZPBP	50160925	ENSG00000188730	VWC2	49813257	1	1	0.55	0.55	0.55	0	lise_3-24475_1
7	ENSG00000048052	HDAC9	18126572	ENSG00000106546	AHR	17338246	1	1	0.51	0.51	0.51	0	poih_4-22607_6
7	ENSG00000048405	ZNF800	127071978	ENSG00000128594	LRRC4	127672160	1	1	0.67	0.67	0.67	0	oicx_6-24327_7
7	ENSG00000049541	RFC2	73668774	ENSG00000071462	WBSCR22	73097355	1	2	0.54	0.54	0.54	0	meue_4-24352_2, meue_4-24352_2
7	ENSG00000058091	CDK14	90095738	ENSG00000157224	CLDN12	90013035	1	1	0.39	0.39	0.39	0	nudd_1-24475_3
7	ENSG00000064419	TNPO3	128695198	ENSG00000128595	CALU	128379346	1	2	0.72	0.72	0.72	0	melw_2-25476_7, melw_2-25476_7
7	ENSG00000064419	TNPO3	128695198	ENSG00000186591	UBE2H	129592789	1	2	0.6	0.6	0.6	0	cuhk_2-24351_3, cuhk_2-24351_3
7	ENSG00000070882	OSBPL3	25021253	ENSG00000153790	C7orf31	25219975	1	2	0.49	0.49	0.49	0	juuy_2-25271_7, juuy_2-25271_7
7	ENSG00000071462	WBSCR22	73097355	ENSG00000130305	NSUN5	72722864	1	2	0.43	0.43	0.43	0	eipl_1-25013_6, eipl_1-25013_6
7	ENSG00000071462	WBSCR22	73097355	ENSG00000176410	DNAJC30	73097783	1	2	0.44	0.44	0.44	0	eipl_1-25013_6, eipl_1-25013_6
7	ENSG00000075213	SEMA3A	84122040	ENSG00000153993	SEMA3D	84816171	1	1	0.5	0.5	0.5	0	wuye_2-24475_5
7	ENSG00000075223	SEMA3C	80551675	ENSG00000127955	GNAI1	79763271	1	1	0.49	0.49	0.49	0	datg_2-24252_5
7	ENSG00000075618	FSCN1	5632439	ENSG00000136238	RAC1	6414154	1	2	0.4	0.4	0.4	0	joxm_1-25262_8, joxm_1-25262_8
7	ENSG00000075624	ACTB	5603415	ENSG00000106305	AIMP2	6048876	1	2	0.59	0.59	0.59	0	wahn_1-24475_8, wahn_1-24475_8
7	ENSG00000077454	LRCH4	100183776	ENSG00000172354	GNB2	100271154	1	1	0.46	0.46	0.46	0	guss_1-24086_8
7	ENSG00000078487	ZCWPW1	100026615	ENSG00000160870	CYP3A7	99332819	1	2	0.71	0.71	0.71	0	guss_1-24252_5, guss_1-24252_5
7	ENSG00000081803	CADPS2	122526813	ENSG00000128610	FEZF1	121950745	1	1	0.47	0.47	0.47	0	seru_1-22606_1
7	ENSG00000085662	AKR1B1	134144036	ENSG00000122786	CALD1	134429003	1	2	0.61	0.61	0.61	0	datg_2-24353_6, datg_2-24353_6
7	ENSG00000086232	EIF2AK1	6098861	ENSG00000106305	AIMP2	6048876	1	2	0.32	0.32	0.32	0	joxm_1-25262_8, joxm_1-25262_8
7	ENSG00000086232	EIF2AK1	6098861	ENSG00000122512	PMS2	6048756	1	1	0.63	0.63	0.63	0	naah_2-22607_6
7	ENSG00000086232	EIF2AK1	6098861	ENSG00000136238	RAC1	6414154	1	2	0.49	0.49	0.49	0	oibg_1-24086_8, oibg_1-24086_8
7	ENSG00000086232	EIF2AK1	6098861	ENSG00000178397	FAM220A	6388612	1	2	0.4	0.4	0.4	0	oibg_1-24086_8, oibg_1-24086_8
7	ENSG00000086288	NME8	37888199	ENSG00000187037	GPR141	37723399	1	2	0.59	0.59	0.59	1	juuy_2-25271_8, juuy_2-25271_8
7	ENSG00000086300	SNX10	26331541	ENSG00000122565	CBX3	26240782	1	2	0.56	0.56	0.56	0	nufh_3-24475_8, nufh_3-24475_8
7	ENSG00000086730	LAT2	73613982	ENSG00000183086	GATSL1	74379083	1	1	0.74	0.74	0.74	0	nufh_3-24475_8
7	ENSG00000087077	TRIP6	100464760	ENSG00000169894	MUC3A	100547187	1	1	0.43	0.43	0.43	0	guss_1-24086_8
7	ENSG00000087077	TRIP6	100464760	ENSG00000172354	GNB2	100271154	1	2	0.51	0.51	0.51	0	guss_1-24086_8, guss_1-24086_8
7	ENSG00000087087	SRRT	100472733	ENSG00000106404	CLDN15	100882101	1	1	0.65	0.65	0.65	0	qunz_3-25475_7
7	ENSG00000087087	SRRT	100472733	ENSG00000166508	MCM7	99699563	1	2	0.43	0.43	0.43	0	yelp_3-25475_7, yelp_3-25475_7
7	ENSG00000090263	MRPS33	140715028	ENSG00000090266	NDUFB2	140390577	1	1	0.42	0.42	0.42	0	zapk_3-25476_4
7	ENSG00000090263	MRPS33	140715028	ENSG00000106028	SSBP1	141438121	2	3	0.32	0.35	0.4	0	eipl_1-25013_6, sojd_3-24722_4, sojd_3-24722_4
7	ENSG00000090263	MRPS33	140715028	ENSG00000157800	SLC37A3	140104233	1	1	0.51	0.51	0.51	0	jejf_2-25271_7
7	ENSG00000091127	PUS7	105162714	ENSG00000105835	NAMPT	105926772	1	2	0.56	0.56	0.56	0	datg_2-24475_3, datg_2-24475_3
7	ENSG00000091140	DLD	107531415	ENSG00000128590	DNAJB9	108210012	1	2	0.49	0.49	0.49	0	poih_4-22607_6, poih_4-22607_6
7	ENSG00000105825	TFPI2	93520303	ENSG00000242265	PEG10	94285637	1	1	0.52	0.52	0.52	0	qaqx_1-24722_4
7	ENSG00000105887	MTPN	135662101	ENSG00000243317	C7orf73	135347244	1	2	0.62	0.62	0.62	0	datg_2-24353_6, datg_2-24353_6
7	ENSG00000105963	ADAP1	995043	ENSG00000177706	FAM20C	192969	1	1	0.9	0.9	0.9	0	miaj_6-24327_6
7	ENSG00000105968	H2AFV	44887682	ENSG00000106636	YKT6	44240567	1	2	0.53	0.53	0.53	0	liqa_1-25619_7, liqa_1-25619_7
7	ENSG00000105971	CAV2	115927434	ENSG00000105974	CAV1	116164839	9	17	0.38	0.6	0.79	1	bokz_5-24252_5, bokz_5-24252_5, datg_2-24252_5, datg_2-24252_5, jejf_2-25271_8, juuy_2-25271_7, juuy_2-25271_7, juuy_2-25271_8, juuy_2-25271_8, lepk_1-24086_8, lepk_1-24086_8, mita_2-24086_8, nocf_2-24475_8, qorq_2-24353_6, qorq_2-24353_6, sojd_3-24722_4, sojd_3-24722_4
7	ENSG00000105974	CAV1	116164839	ENSG00000105976	MET	116312444	1	1	0.56	0.56	0.56	0	kucg_2-24475_5
7	ENSG00000105974	CAV1	116164839	ENSG00000135269	TES	115850547	3	7	0.45	0.61	0.67	0	juuy_2-25271_7, juuy_2-25271_7, juuy_2-25271_8, juuy_2-25271_8, qehq_3-25271_8, vass_1-25262_5, vass_1-25262_5
7	ENSG00000105976	MET	116312444	ENSG00000214188	ST7-OT4	116593953	1	1	0.38	0.38	0.38	0	nudd_1-24252_5
7	ENSG00000106086	PLEKHA8	30067020	ENSG00000180233	ZNRF2	30323923	1	2	0.79	0.79	0.79	0	fejf_2-24475_8, fejf_2-24475_8
7	ENSG00000106100	NOD1	30518400	ENSG00000241644	INMT	30737601	1	1	0.52	0.52	0.52	0	yelp_3-25476_7
7	ENSG00000106128	GHRHR	30978284	ENSG00000241644	INMT	30737601	1	1	0.69	0.69	0.69	0	jogf_2-21672_1
7	ENSG00000106153	CHCHD2	56174269	ENSG00000146731	CCT6A	56119323	1	1	0.54	0.54	0.54	0	tert_1-25619_7
7	ENSG00000106211	HSPB1	75931861	ENSG00000146701	MDH2	75677369	12	20	0.34	0.53	0.71	0	aowh_2-24352_2, datg_2-24475_3, datg_2-24475_3, feec_2-24353_6, fejf_2-24475_8, fejf_2-24475_8, nudd_1-24475_3, nudd_1-24475_3, qunz_3-25476_7, qunz_3-25476_7, sojd_3-24722_4, sojd_3-24722_4, tolg_6-24722_4, tolg_6-24722_4, toss_3-21843_2, wigw_2-24475_8, yelp_3-25476_7, yelp_3-25476_7, zerv_8-24475_7, zerv_8-24475_7
7	ENSG00000106236	NPTX2	98246609	ENSG00000164715	LMTK2	97736197	1	1	0.49	0.49	0.49	0	kuxp_1-25475_7
7	ENSG00000106244	PDAP1	99006452	ENSG00000166508	MCM7	99699563	1	2	0.41	0.41	0.41	0	eipl_1-25013_6, eipl_1-25013_6
7	ENSG00000106245	BUD31	99006264	ENSG00000241468	ATP5J2	99063954	2	2	0.54	0.56	0.58	0	guss_1-24353_6, nudd_1-23794_1
7	ENSG00000106263	EIF3B	2393721	ENSG00000146535	GNA12	2883958	1	1	0.47	0.47	0.47	0	poih_4-22607_6
7	ENSG00000106268	NUDT1	2281857	ENSG00000157778	PSMG3	1610641	1	2	0.92	0.92	0.92	0	nocf_2-24086_8, nocf_2-24086_8
7	ENSG00000106290	TAF6	99717464	ENSG00000146833	TRIM4	99517223	1	1	0.53	0.53	0.53	0	pipw_5-25271_7
7	ENSG00000106290	TAF6	99717464	ENSG00000166508	MCM7	99699563	1	2	0.47	0.47	0.47	0	oibg_1-24086_8, oibg_1-24086_8
7	ENSG00000106392	C1GALT1	7196565	ENSG00000146574	CCZ1B	6866401	1	2	0.53	0.53	0.53	0	datg_2-24252_5, datg_2-24252_5
7	ENSG00000106392	C1GALT1	7196565	ENSG00000164631	ZNF12	6746554	1	1	0.48	0.48	0.48	0	pipw_5-25271_7
7	ENSG00000106392	C1GALT1	7196565	ENSG00000219545	RPA3-AS1	7680342	1	1	0.44	0.44	0.44	0	datg_2-24475_3
7	ENSG00000106400	ZNHIT1	100860949	ENSG00000214253	FIS1	100895597	1	2	0.57	0.57	0.57	0	melw_2-25476_7, melw_2-25476_7
7	ENSG00000106477	CEP41	130082274	ENSG00000186591	UBE2H	129592789	1	2	0.6	0.6	0.6	0	paab_4-21843_2, paab_4-21843_2
7	ENSG00000106538	RARRES2	150038763	ENSG00000164885	CDK5	150755617	2	3	0.3	0.38	0.43	0	pelm_3-25476_4, pelm_3-25476_4, sojd_3-24722_4
7	ENSG00000106538	RARRES2	150038763	ENSG00000171130	ATP6V0E2	149570057	1	1	0.45	0.45	0.45	0	juuy_2-25271_8
7	ENSG00000106546	AHR	17338246	ENSG00000214960	ISPD	16460947	1	1	0.63	0.63	0.63	0	nocf_2-24475_8
7	ENSG00000106628	POLD2	44163957	ENSG00000136270	TBRG4	45151646	1	1	0.6	0.6	0.6	0	feec_2-23794_1
7	ENSG00000106628	POLD2	44163957	ENSG00000196262	PPIA	44836279	1	2	0.56	0.56	0.56	0	sehl_6-24475_3, sehl_6-24475_3
7	ENSG00000106636	YKT6	44240567	ENSG00000136279	DBNL	44084239	1	1	0.75	0.75	0.75	0	hegp_3-24351_3
7	ENSG00000106636	YKT6	44240567	ENSG00000196262	PPIA	44836279	1	1	0.3	0.3	0.3	0	joxm_1-24475_5
7	ENSG00000117868	ESYT2	158622944	ENSG00000126870	WDR60	158649269	4	9	0.34	0.47	0.68	1	feec_2-23794_1, feec_2-23794_1, joxm_1-24475_5, joxm_1-24475_5, joxm_1-25262_8, joxm_1-25262_8, puie_5-24475_1, sehl_6-24252_5, sehl_6-24252_5
7	ENSG00000117868	ESYT2	158622944	ENSG00000146918	NCAPG2	158497520	1	1	0.55	0.55	0.55	1	nufh_3-24475_8
7	ENSG00000122550	KLHL7	23145353	ENSG00000136231	IGF2BP3	23510086	2	4	0.58	0.65	0.72	0	feec_2-24353_6, feec_2-24353_6, keui_1-22607_6, keui_1-22607_6
7	ENSG00000122565	CBX3	26240782	ENSG00000122566	HNRNPA2B1	26241149	1	2	0.42	0.42	0.42	1	oibg_1-24086_8, oibg_1-24086_8
7	ENSG00000122678	POLM	44122139	ENSG00000136271	DDX56	44614650	1	1	0.52	0.52	0.52	0	sehl_6-24252_5
7	ENSG00000126522	ASL	65540785	ENSG00000169902	TPST1	65670186	1	1	0.5	0.5	0.5	0	nocf_2-24475_8
7	ENSG00000127366	TAS2R5	141490017	ENSG00000261115	TMEM178B	140774032	1	2	0.57	0.57	0.57	0	aowh_2-22607_6, aowh_2-22607_6
7	ENSG00000127377	CRYGN	151137899	ENSG00000197150	ABCB8	150725510	1	1	0.4	0.4	0.4	0	puie_5-24475_1
7	ENSG00000127399	LRRC61	150019728	ENSG00000197150	ABCB8	150725510	1	1	0.8	0.8	0.8	0	vils_1-24352_2
7	ENSG00000128512	DOCK4	111846466	ENSG00000164603	C7orf60	112579971	1	2	0.68	0.68	0.68	0	feec_2-23794_1, feec_2-23794_1
7	ENSG00000128513	POT1	124570037	ENSG00000170775	GPR37	124405681	2	2	0.38	0.38	0.39	0	datg_2-24475_3, puie_5-24475_1
7	ENSG00000128564	VGF	100808874	ENSG00000176125	UFSP1	100487339	1	1	0.62	0.62	0.62	0	paab_4-23794_1
7	ENSG00000128573	FOXP2	113726382	ENSG00000135272	MDFIC	114562209	1	1	0.63	0.63	0.63	0	kucg_2-24475_5
7	ENSG00000128585	MKLN1	130794855	ENSG00000146842	TMEM209	129847610	1	1	0.66	0.66	0.66	0	kuxp_1-25476_7
7	ENSG00000128591	FLNC	128470431	ENSG00000128595	CALU	128379346	1	2	0.58	0.58	0.58	1	nocf_2-24475_8, nocf_2-24475_8
7	ENSG00000130305	NSUN5	72722864	ENSG00000189143	CLDN4	73213872	1	2	0.59	0.59	0.59	0	aowh_2-22607_6, aowh_2-22607_6
7	ENSG00000130429	ARPC1B	98971872	ENSG00000241468	ATP5J2	99063954	1	2	0.75	0.75	0.75	0	aowh_2-24352_2, aowh_2-24352_2
7	ENSG00000133612	AGAP3	150782918	ENSG00000164889	SLC4A2	150754297	1	1	0.76	0.76	0.76	1	aoxv_3-25476_7
7	ENSG00000133619	KRBA1	149411872	ENSG00000170265	ZNF282	148892577	1	2	0.77	0.77	0.77	0	rayr_1-25262_5, rayr_1-25262_5
7	ENSG00000136238	RAC1	6414154	ENSG00000146576	C7orf26	6629648	1	1	0.45	0.45	0.45	0	jogf_2-21672_1
7	ENSG00000136270	TBRG4	45151646	ENSG00000136271	DDX56	44614650	1	1	0.6	0.6	0.6	0	mita_2-24086_8
7	ENSG00000136270	TBRG4	45151646	ENSG00000196262	PPIA	44836279	1	2	0.51	0.51	0.51	0	letw_1-24327_6, letw_1-24327_6
7	ENSG00000136286	MYO1G	45018697	ENSG00000164742	ADCY1	45613739	1	1	0.53	0.53	0.53	0	pahc_4-25013_6
7	ENSG00000146540	C7orf50	1177896	ENSG00000197461	PDGFA	559933	1	1	0.32	0.32	0.32	0	sojd_3-25262_5
7	ENSG00000146701	MDH2	75677369	ENSG00000146707	POMZP3	76256578	1	2	0.75	0.75	0.75	0	kuxp_1-25476_7, kuxp_1-25476_7
7	ENSG00000146731	CCT6A	56119323	ENSG00000146733	PSPH	56119297	2	2	0.29	0.45	0.61	0	feec_2-23794_1, joxm_1-25262_8
7	ENSG00000146802	TMEM168	112430647	ENSG00000164603	C7orf60	112579971	1	1	0.46	0.46	0.46	0	nudd_1-24475_3
7	ENSG00000146826	C7orf43	99756338	ENSG00000160917	CPSF4	99036545	1	1	0.6	0.6	0.6	0	kefb_1-24842_6
7	ENSG00000146830	GIGYF1	100287071	ENSG00000188186	LAMTOR4	99746530	1	1	0.37	0.37	0.37	0	letw_1-24327_6
7	ENSG00000146830	GIGYF1	100287071	ENSG00000214253	FIS1	100895597	1	1	0.53	0.53	0.53	0	liqa_1-25619_7
7	ENSG00000146834	MEPCE	100026413	ENSG00000160813	PPP1R35	100034188	1	2	0.83	0.83	0.83	0	iisa_3-25262_8, iisa_3-25262_8
7	ENSG00000146834	MEPCE	100026413	ENSG00000176125	UFSP1	100487339	1	1	0.57	0.57	0.57	0	guss_1-23794_1
7	ENSG00000146842	TMEM209	129847610	ENSG00000186591	UBE2H	129592789	1	2	0.63	0.63	0.63	0	nufh_3-24475_8, nufh_3-24475_8
7	ENSG00000146904	EPHA1	143105985	ENSG00000159840	ZYX	143078173	3	4	0.4	0.45	0.48	0	eipl_1-25013_6, meue_4-24352_2, zerv_8-24475_7, zerv_8-24475_7
7	ENSG00000152926	ZNF117	64467062	ENSG00000169919	GUSB	65447301	1	1	0.59	0.59	0.59	0	kucg_2-25262_8
7	ENSG00000155026	RSPH10B	6010314	ENSG00000198580	AC073343.1	6713376	1	1	0.79	0.79	0.79	0	kuco_1-25619_7
7	ENSG00000155561	NUP205	135242667	ENSG00000243317	C7orf73	135347244	2	3	0.39	0.67	0.81	1	eipl_1-25013_6, heth_1-24475_5, heth_1-24475_5
7	ENSG00000156928	MALSU1	23338358	ENSG00000196683	TOMM7	22862470	5	8	0.36	0.48	0.57	0	bokz_5-24252_5, datg_2-24475_3, joxm_1-24475_5, joxm_1-24475_5, meue_4-24352_2, meue_4-24352_2, zagm_1-24475_8, zagm_1-24475_8
7	ENSG00000157212	PAXIP1	154794794	ENSG00000216895	AC009403.2	155437899	1	1	0.46	0.46	0.46	0	qunz_3-25476_7
7	ENSG00000157954	WIPI2	5229819	ENSG00000182095	TNRC18	5465045	1	1	0.79	0.79	0.79	0	lepk_1-24086_8
7	ENSG00000161040	FBXL13	102715286	ENSG00000222011	FAM185A	102389418	1	2	0.51	0.51	0.51	0	pipw_5-25271_7, pipw_5-25271_7
7	ENSG00000164746	C7orf57	48075108	ENSG00000183696	UPP1	48128225	1	1	0.45	0.45	0.45	1	jejf_2-25271_7
7	ENSG00000164867	NOS3	150688083	ENSG00000164897	TMUB1	150780633	1	1	0.5	0.5	0.5	0	jejf_2-25271_7
7	ENSG00000166508	MCM7	99699563	ENSG00000172336	POP7	100303676	2	5	0.35	0.5	0.66	0	joxm_1-24475_5, joxm_1-25262_8, joxm_1-25262_8, uenn_3-24475_7, uenn_3-24475_7
7	ENSG00000166508	MCM7	99699563	ENSG00000188186	LAMTOR4	99746530	1	2	0.31	0.31	0.31	0	joxm_1-25262_8, joxm_1-25262_8
7	ENSG00000166526	ZNF3	99680171	ENSG00000166529	ZSCAN21	99647390	1	2	0.56	0.56	0.56	1	qunz_3-25476_7, qunz_3-25476_7
7	ENSG00000166925	TSC22D4	100076902	ENSG00000169894	MUC3A	100547187	1	1	0.7	0.7	0.7	0	vass_1-21672_1
7	ENSG00000168090	COPS6	99686577	ENSG00000188186	LAMTOR4	99746530	4	7	0.47	0.57	0.64	0	iiyk_4-24327_6, iiyk_4-24327_6, letw_1-24327_6, letw_1-24327_6, sehl_6-24475_3, tert_1-25619_7, tert_1-25619_7
7	ENSG00000168090	COPS6	99686577	ENSG00000241468	ATP5J2	99063954	4	9	0.44	0.54	0.66	0	aowh_2-22607_6, melw_2-25476_7, melw_2-25476_7, sehl_6-24475_3, sehl_6-24475_3, yelp_3-25475_7, yelp_3-25475_7, yelp_3-25476_7, yelp_3-25476_7
7	ENSG00000168303	MPLKIP	40174258	ENSG00000241127	YAE1D1	39605975	1	1	0.43	0.43	0.43	0	datg_2-24475_3
7	ENSG00000170260	ZNF212	148936742	ENSG00000197362	ZNF786	148787874	1	1	0.39	0.39	0.39	0	yelp_3-25475_7
7	ENSG00000171243	SOSTDC1	16570205	ENSG00000214960	ISPD	16460947	1	1	0.88	0.88	0.88	0	vass_1-25262_5
7	ENSG00000172336	POP7	100303676	ENSG00000188186	LAMTOR4	99746530	2	4	0.29	0.4	0.51	0	joxm_1-25262_8, joxm_1-25262_8, letw_1-24327_6, letw_1-24327_6
7	ENSG00000181652	ATG9B	150721586	ENSG00000187260	WDR86	151107813	1	1	0.68	0.68	0.68	0	nufh_3-24475_8
7	ENSG00000188186	LAMTOR4	99746530	ENSG00000241468	ATP5J2	99063954	17	31	0.35	0.54	0.66	0	eipl_1-25013_6, eipl_1-25013_6, guss_1-24086_8, guss_1-24086_8, joxm_1-24475_5, joxm_1-24475_5, letw_1-24327_6, letw_1-24327_6, liqa_1-25619_7, liqa_1-25619_7, oaqd_3-21843_2, oibg_1-24086_8, oibg_1-24086_8, poih_4-22607_6, poih_4-22607_6, puie_5-24475_1, puie_5-24475_1, qorq_2-24353_6, qorq_2-24353_6, sehl_6-24475_3, sojd_3-25262_5, wahn_1-24475_8, wahn_1-24475_8, wigw_2-24475_8, wigw_2-24475_8,…
7	ENSG00000188707	ZBED6CL	150026938	ENSG00000196456	ZNF775	150065879	1	1	0.57	0.57	0.57	0	nocf_2-24475_8
7	ENSG00000205238	SPDYE2	102191679	ENSG00000228049	POLR2J2	102312076	1	2	0.43	0.43	0.43	0	eipl_1-25013_6, eipl_1-25013_6
8	ENSG00000019549	SNAI2	49834299	ENSG00000034239	EFCAB1	49647870	2	3	0.6	0.61	0.62	0	nudd_1-24475_3, nudd_1-24475_3, qorq_2-23794_1
8	ENSG00000022567	SLC45A4	142318404	ENSG00000204882	GPR20	142377367	1	2	0.67	0.67	0.67	1	melw_2-25476_7, melw_2-25476_7
8	ENSG00000040341	STAU2	74659943	ENSG00000104381	GDAP1	75233365	1	1	0.6	0.6	0.6	0	qunz_3-25475_7
8	ENSG00000047249	ATP6V1H	54756118	ENSG00000187735	TCEA1	54935089	2	4	0.53	0.58	0.63	0	kucg_2-25262_8, kucg_2-25262_8, paab_4-24353_6, paab_4-24353_6
8	ENSG00000048392	RRM2B	103251346	ENSG00000155096	AZIN1	103906092	2	4	0.47	0.54	0.61	0	guss_1-24353_6, guss_1-24353_6, nudd_1-24475_3, nudd_1-24475_3
8	ENSG00000061337	LZTS1	20161474	ENSG00000104611	SH2D4A	19171128	1	2	0.58	0.58	0.58	0	hayt_1-25013_6, hayt_1-25013_6
8	ENSG00000061337	LZTS1	20161474	ENSG00000175445	LPL	19759228	1	1	0.51	0.51	0.51	0	paab_4-23794_1
8	ENSG00000066855	MTFR1	66556969	ENSG00000104442	ARMC1	66546442	1	1	0.59	0.59	0.59	0	jejf_2-25271_8
8	ENSG00000067167	TRAM1	71520622	ENSG00000147596	PRDM14	70983928	1	1	0.56	0.56	0.56	0	tert_1-25619_5
8	ENSG00000070756	PABPC1	101735037	ENSG00000083307	GRHL2	102504660	1	1	0.53	0.53	0.53	0	tert_1-25619_5
8	ENSG00000079102	RUNX1T1	93115514	ENSG00000205133	TRIQK	94029901	1	1	0.7	0.7	0.7	0	lepk_1-24086_8
8	ENSG00000104213	PDGFRL	17433942	ENSG00000171428	NAT1	18027986	1	2	0.67	0.67	0.67	0	aoxv_3-25475_7, aoxv_3-25475_7
8	ENSG00000104231	ZFAND1	82645138	ENSG00000133731	IMPA1	82598928	1	1	0.68	0.68	0.68	0	aowh_2-24352_2
8	ENSG00000104327	CALB1	91107703	ENSG00000155099	TMEM55A	92053292	1	1	0.54	0.54	0.54	0	kuco_1-25619_7
8	ENSG00000104341	LAPTM4B	98787285	ENSG00000156482	RPL30	99058697	1	2	0.46	0.46	0.46	0	jogf_2-21672_1, jogf_2-21672_1
8	ENSG00000104343	UBE2W	74791145	ENSG00000147604	RPL7	74208024	1	2	0.47	0.47	0.47	0	meue_4-24352_2, meue_4-24352_2
8	ENSG00000104368	PLAT	42065242	ENSG00000147533	GOLGA7	41347915	1	1	0.73	0.73	0.73	0	veku_2-24351_3
8	ENSG00000104408	EIF3E	109447562	ENSG00000120526	NUDCD1	110346614	2	4	0.37	0.43	0.49	0	datg_2-24252_5, datg_2-24252_5, oibg_1-24086_8, oibg_1-24086_8
8	ENSG00000104408	EIF3E	109447562	ENSG00000120533	ENY2	110346553	1	2	0.47	0.47	0.47	0	eipl_1-25013_6, eipl_1-25013_6
8	ENSG00000104413	ESRP1	95653302	ENSG00000183808	RBM12B	94753245	1	2	0.56	0.56	0.56	0	nocf_2-24475_8, nocf_2-24475_8
8	ENSG00000104427	ZC2HC1A	79578282	ENSG00000104435	STMN2	80523049	1	1	0.64	0.64	0.64	0	eiwy_1-24475_1
8	ENSG00000104518	GSDMD	144635377	ENSG00000180900	SCRIB	144897549	1	1	0.45	0.45	0.45	0	yelp_3-25476_7
8	ENSG00000104522	TSTA3	144700218	ENSG00000179091	CYC1	145149930	1	1	0.49	0.49	0.49	0	sehl_6-24475_3
8	ENSG00000104524	PYCRL	144691943	ENSG00000178896	EXOSC4	145133529	1	1	0.56	0.56	0.56	0	iiyk_4-24327_6
8	ENSG00000104529	EEF1D	144681711	ENSG00000160932	LY6E	144099399	2	4	0.34	0.43	0.51	0	joxm_1-24475_5, joxm_1-24475_5, qorq_2-24353_6, qorq_2-24353_6
8	ENSG00000104529	EEF1D	144681711	ENSG00000178896	EXOSC4	145133529	2	4	0.55	0.63	0.71	0	lise_3-24475_1, lise_3-24475_1, qunz_3-25475_7, qunz_3-25475_7
8	ENSG00000104529	EEF1D	144681711	ENSG00000179091	CYC1	145149930	6	8	0.29	0.52	0.68	0	aowh_2-24352_2, joxm_1-25262_8, paab_4-24353_6, qorq_2-24353_6, qorq_2-24353_6, wigw_2-24475_8, wigw_2-24475_8, zerv_8-24475_7
8	ENSG00000104529	EEF1D	144681711	ENSG00000179950	PUF60	144912029	3	6	0.37	0.41	0.45	0	letw_1-24327_6, letw_1-24327_6, sojd_3-25262_5, sojd_3-25262_5, zerv_8-24475_7, zerv_8-24475_7
8	ENSG00000104611	SH2D4A	19171128	ENSG00000147408	CSGALNACT1	19615540	1	1	0.4	0.4	0.4	0	nudd_1-24252_5
8	ENSG00000104613	INTS10	19674651	ENSG00000175445	LPL	19759228	1	1	0.51	0.51	0.51	1	paab_4-24353_6
8	ENSG00000104695	PPP2CB	30671830	ENSG00000197265	GTF2E2	30515768	1	1	0.65	0.65	0.65	0	naah_2-22607_6
8	ENSG00000104738	MCM4	48872745	ENSG00000253729	PRKDC	48872743	1	1	0.52	0.52	0.52	1	cuhk_2-24351_3
8	ENSG00000104756	KCTD9	25315992	ENSG00000184661	CDCA2	25316513	2	2	0.31	0.36	0.41	0	guss_1-24086_8, sojd_3-24722_4
8	ENSG00000105339	DENND3	142127377	ENSG00000167632	TRAPPC9	141468678	1	1	0.78	0.78	0.78	0	heth_1-21672_1
8	ENSG00000120889	TNFRSF10B	22926692	ENSG00000168487	BMP1	22022249	1	1	0.46	0.46	0.46	0	nudd_1-24252_5
8	ENSG00000120889	TNFRSF10B	22926692	ENSG00000173535	TNFRSF10C	22941868	1	1	0.49	0.49	0.49	1	juuy_2-25271_8
8	ENSG00000120896	SORBS3	22402499	ENSG00000120913	PDLIM2	22435792	2	3	0.43	0.45	0.47	1	juuy_2-25271_7, letw_1-24327_6, letw_1-24327_6
8	ENSG00000120896	SORBS3	22402499	ENSG00000168476	REEP4	21999464	1	2	0.46	0.46	0.46	0	pelm_3-25476_4, pelm_3-25476_4
8	ENSG00000120992	LYPLA1	55014577	ENSG00000187735	TCEA1	54935089	7	13	0.39	0.48	0.55	1	datg_2-24475_3, datg_2-24475_3, guss_1-24086_8, guss_1-24086_8, kolf_2-24475_7, letw_1-24327_6, letw_1-24327_6, meue_4-24352_2, meue_4-24352_2, wigw_2-24475_8, wigw_2-24475_8, zagm_1-24475_8, zagm_1-24475_8
8	ENSG00000123119	NECAB1	91803778	ENSG00000180694	TMEM64	91803860	5	11	0.28	0.47	0.86	1	eiwy_1-24475_1, eiwy_1-24475_1, joxm_1-24475_5, joxm_1-24475_5, joxm_1-25262_8, joxm_1-25262_8, letw_1-24327_6, letw_1-24327_6, oibg_1-24086_8, puie_5-24475_1, puie_5-24475_1
8	ENSG00000123119	NECAB1	91803778	ENSG00000253250	C8orf88	91997485	11	22	0.27	0.51	0.68	1	guss_1-23794_1, guss_1-24252_5, guss_1-24252_5, guss_1-24353_6, guss_1-24353_6, joxm_1-24475_5, joxm_1-24475_5, liqa_1-25619_5, liqa_1-25619_5, nudd_1-23794_1, nudd_1-23794_1, nudd_1-24475_3, nudd_1-24475_3, oibg_1-24086_8, oibg_1-24086_8, pelm_3-25476_4, pipw_5-25271_7, pipw_5-25271_7, qorq_2-24353_6, seru_1-22606_1, sita_1-21843_2, sojd_3-24722_4
8	ENSG00000131203	IDO1	39759794	ENSG00000165061	ZMAT4	40755352	1	1	0.48	0.48	0.48	0	juuy_2-25271_7
8	ENSG00000131931	THAP1	42698468	ENSG00000176209	SMIM19	42396298	1	1	0.65	0.65	0.65	0	fejf_2-24475_8
8	ENSG00000131931	THAP1	42698468	ENSG00000185900	POMK	42948658	1	1	0.55	0.55	0.55	0	iiyk_4-24327_6
8	ENSG00000132297	HHLA1	133123406	ENSG00000184156	KCNQ3	133493200	1	1	0.72	0.72	0.72	0	kuxp_1-25475_7
8	ENSG00000132541	HRSP12	99129469	ENSG00000156482	RPL30	99058697	4	6	0.41	0.49	0.57	0	datg_2-24353_6, eipl_1-25013_6, eipl_1-25013_6, melw_2-25476_7, melw_2-25476_7, qorq_2-24353_6
8	ENSG00000136982	DSCC1	120868250	ENSG00000147676	MAL2	120177273	2	3	0.44	0.45	0.46	0	datg_2-24475_3, nudd_1-24252_5, nudd_1-24252_5
8	ENSG00000136982	DSCC1	120868250	ENSG00000172167	MTBP	121457640	1	1	0.5	0.5	0.5	0	qunz_3-25476_7
8	ENSG00000136982	DSCC1	120868250	ENSG00000187955	COL14A1	121072019	1	2	0.6	0.6	0.6	0	toss_3-21843_2, toss_3-21843_2
8	ENSG00000136997	MYC	128747680	ENSG00000212993	POU5F1B	128426535	1	1	0.68	0.68	0.68	0	lepk_1-24086_8
8	ENSG00000147364	FBXO25	356428	ENSG00000180190	TDRP	495781	1	1	0.48	0.48	0.48	0	qaqx_1-25262_5
8	ENSG00000147526	TACC1	38585704	ENSG00000169495	HTRA4	38831683	1	1	0.47	0.47	0.47	1	pelm_3-24842_6
8	ENSG00000147601	TERF1	73921099	ENSG00000147604	RPL7	74208024	5	7	0.43	0.5	0.61	0	feec_2-24353_6, feec_2-24353_6, kajh_3-24475_1, nudd_1-24475_3, qorq_2-24353_6, zerv_8-24475_7, zerv_8-24475_7
8	ENSG00000147604	RPL7	74208024	ENSG00000154582	TCEB1	74884522	12	19	0.45	0.55	0.81	0	eipl_1-25013_6, eipl_1-25013_6, kolf_2-24475_7, kolf_2-24475_7, liqa_1-25619_5, melw_2-25476_7, meue_4-24352_2, meue_4-24352_2, paab_4-24353_6, qaqx_1-24722_4, sehl_6-24327_7, sehl_6-24327_7, seru_1-22606_1, sojd_3-25262_5, sojd_3-25262_5, veku_2-24351_3, veku_2-24351_3, zerv_8-24475_7, zerv_8-24475_7
8	ENSG00000147669	POLR2K	101162812	ENSG00000164919	COX6C	100906290	1	2	0.48	0.48	0.48	0	nudd_1-24353_6, nudd_1-24353_6
8	ENSG00000147669	POLR2K	101162812	ENSG00000164924	YWHAZ	101965616	1	2	0.48	0.48	0.48	0	kolf_2-24475_7, kolf_2-24475_7
8	ENSG00000147684	NDUFB9	125551344	ENSG00000156831	NSMCE2	126103921	1	2	0.48	0.48	0.48	0	paab_4-24353_6, paab_4-24353_6
8	ENSG00000147799	ARHGAP39	145911194	ENSG00000178685	PARP10	145086940	1	2	0.83	0.83	0.83	0	xojn_3-25013_6, xojn_3-25013_6
8	ENSG00000153317	ASAP1	131455906	ENSG00000155897	ADCY8	132054672	1	2	0.59	0.59	0.59	0	vass_1-21672_1, vass_1-21672_1
8	ENSG00000155096	AZIN1	103906092	ENSG00000155097	ATP6V1C1	104033291	1	1	0.67	0.67	0.67	0	xojn_3-25013_6
8	ENSG00000155096	AZIN1	103906092	ENSG00000164930	FZD6	104310661	2	3	0.46	0.57	0.62	0	mita_2-24086_8, mita_2-24086_8, sehl_6-24475_3
8	ENSG00000155096	AZIN1	103906092	ENSG00000164933	SLC25A32	104427417	2	3	0.33	0.57	0.69	0	qunz_3-25475_7, qunz_3-25475_7, sojd_3-25262_5
8	ENSG00000155097	ATP6V1C1	104033291	ENSG00000164930	FZD6	104310661	1	1	0.45	0.45	0.45	0	guss_1-23794_1
8	ENSG00000155099	TMEM55A	92053292	ENSG00000180694	TMEM64	91803860	1	1	0.54	0.54	0.54	1	feec_2-24353_6
8	ENSG00000155100	OTUD6B	92082424	ENSG00000214954	LRRC69	92114060	2	3	0.32	0.67	0.85	0	joxm_1-24475_5, qoog_4-24475_1, qoog_4-24475_1
8	ENSG00000155792	DEPTOR	120885957	ENSG00000164761	TNFRSF11B	119964439	1	1	0.88	0.88	0.88	0	nosn_6-24842_6
8	ENSG00000156006	NAT2	18248755	ENSG00000156011	PSD3	18942240	1	1	0.47	0.47	0.47	0	nudd_1-23794_1
8	ENSG00000156172	C8orf37	96281429	ENSG00000265817	FSBP	95449180	1	1	0.82	0.82	0.82	0	lepk_1-24086_8
8	ENSG00000156787	TBC1D31	124054208	ENSG00000156795	WDYHV1	124428965	1	2	0.62	0.62	0.62	0	tert_1-25619_5, tert_1-25619_5
8	ENSG00000156804	FBXO32	124553446	ENSG00000164983	TMEM65	125384933	1	2	0.55	0.55	0.55	0	kuxp_1-25475_7, kuxp_1-25475_7
8	ENSG00000158106	RHPN1	144451057	ENSG00000235173	FAM203A	145192672	1	2	0.65	0.65	0.65	0	zapk_3-21672_1, zapk_3-21672_1
8	ENSG00000158815	FGF17	21899909	ENSG00000158856	DMTN	21906506	1	2	0.72	0.72	0.72	1	juuy_2-25271_8, juuy_2-25271_8
8	ENSG00000158815	FGF17	21899909	ENSG00000168476	REEP4	21999464	1	1	0.51	0.51	0.51	0	juuy_2-25271_7
8	ENSG00000158863	FAM160B2	21946670	ENSG00000241852	C8orf58	22457114	1	1	0.5	0.5	0.5	0	juuy_2-25271_7
8	ENSG00000160948	VPS28	145653931	ENSG00000161016	RPL8	146017972	2	4	0.36	0.39	0.43	0	nudd_1-24475_3, nudd_1-24475_3, sojd_3-25262_5, sojd_3-25262_5
8	ENSG00000160948	VPS28	145653931	ENSG00000167700	MFSD3	145734457	1	1	0.63	0.63	0.63	0	poih_4-24352_2
8	ENSG00000160972	PPP1R16A	145703352	ENSG00000179526	SHARPIN	145163027	1	1	0.47	0.47	0.47	0	juuy_2-25271_8
8	ENSG00000160973	FOXH1	145701718	ENSG00000161016	RPL8	146017972	3	7	0.41	0.45	0.49	0	nudd_1-24252_5, nudd_1-24475_3, nudd_1-24475_3, oibg_1-24086_8, oibg_1-24086_8, pelm_3-25476_4, pelm_3-25476_4
8	ENSG00000160973	FOXH1	145701718	ENSG00000167700	MFSD3	145734457	1	2	0.48	0.48	0.48	0	bokz_5-24252_5, bokz_5-24252_5
8	ENSG00000160973	FOXH1	145701718	ENSG00000197858	GPAA1	145137493	2	3	0.43	0.44	0.45	0	eipl_1-25013_6, eipl_1-25013_6, jogf_2-21672_1
8	ENSG00000161016	RPL8	146017972	ENSG00000167700	MFSD3	145734457	1	2	0.56	0.56	0.56	0	nudd_1-24475_3, nudd_1-24475_3
8	ENSG00000161016	RPL8	146017972	ENSG00000178896	EXOSC4	145133529	3	5	0.49	0.51	0.57	0	meue_4-24352_2, puie_5-24475_1, puie_5-24475_1, zerv_8-24475_7, zerv_8-24475_7
8	ENSG00000161016	RPL8	146017972	ENSG00000179091	CYC1	145149930	19	32	0.35	0.54	0.73	0	bokz_5-24252_5, bokz_5-24252_5, eesb_1-25476_7, guss_1-24475_3, joxm_1-24475_5, kolf_2-24475_7, kolf_2-24475_7, letw_1-24327_6, letw_1-24327_6, melw_2-25476_7, melw_2-25476_7, nudd_1-24475_3, puie_5-24475_1, qaqx_1-24722_4, qaqx_1-24722_4, qorq_2-23794_1, qorq_2-23794_1, qorq_2-24353_6, qorq_2-24353_6, rutc_2-24327_6, rutc_2-24327_6, sehl_6-24475_3, sojd_3-25262_5, tolg_6-24722_4, tolg_6-24722_4,…
8	ENSG00000161016	RPL8	146017972	ENSG00000185122	HSF1	145515280	1	2	0.55	0.55	0.55	0	zagm_1-24475_8, zagm_1-24475_8
8	ENSG00000161016	RPL8	146017972	ENSG00000197858	GPAA1	145137493	2	2	0.34	0.38	0.42	0	eipl_1-25013_6, sojd_3-25262_5
8	ENSG00000164741	DLC1	13373167	ENSG00000164743	C8orf48	13424352	1	2	0.42	0.42	0.42	0	oibg_1-24086_8, oibg_1-24086_8
8	ENSG00000164743	C8orf48	13424352	ENSG00000250305	KIAA1456	12803151	1	1	0.85	0.85	0.85	0	aowh_2-22607_6
8	ENSG00000164761	TNFRSF11B	119964439	ENSG00000182197	EXT1	119124092	1	1	0.48	0.48	0.48	0	qorq_2-24353_6
8	ENSG00000164808	SPIDR	48173167	ENSG00000221869	CEBPD	48651648	1	2	0.52	0.52	0.52	0	sehl_6-24327_7, sehl_6-24327_7
8	ENSG00000164930	FZD6	104310661	ENSG00000164933	SLC25A32	104427417	1	1	0.54	0.54	0.54	0	aowh_2-22607_6
8	ENSG00000165084	C8orf34	69242957	ENSG00000248801	RP11-664D7.4	69243726	1	2	0.54	0.54	0.54	1	meue_4-24352_2, meue_4-24352_2
8	ENSG00000167700	MFSD3	145734457	ENSG00000170619	COMMD5	146079121	1	1	0.59	0.59	0.59	0	toss_3-21843_2
8	ENSG00000167700	MFSD3	145734457	ENSG00000170727	BOP1	145515082	1	2	0.45	0.45	0.45	0	oibg_1-24086_8, oibg_1-24086_8
8	ENSG00000167700	MFSD3	145734457	ENSG00000179091	CYC1	145149930	1	1	0.58	0.58	0.58	0	feec_2-24353_6
8	ENSG00000167700	MFSD3	145734457	ENSG00000179632	MAF1	145159402	1	1	0.47	0.47	0.47	0	guss_1-24086_8
8	ENSG00000167700	MFSD3	145734457	ENSG00000204775	KM-PA-2	145331153	1	1	0.48	0.48	0.48	0	oibg_1-24086_8
8	ENSG00000168078	PBK	27695612	ENSG00000171320	ESCO2	27629466	2	4	0.43	0.47	0.5	0	paab_4-23794_1, paab_4-23794_1, qorq_2-23794_1, qorq_2-23794_1
8	ENSG00000168487	BMP1	22022249	ENSG00000241852	C8orf58	22457114	1	1	0.5	0.5	0.5	0	datg_2-24475_3
8	ENSG00000168619	ADAM18	39442008	ENSG00000176907	C8orf4	40010989	1	2	0.74	0.74	0.74	0	letw_1-24327_6, letw_1-24327_6
8	ENSG00000169398	PTK2	142012315	ENSG00000184489	PTP4A3	142402093	1	2	0.54	0.54	0.54	0	wigw_2-24475_8, wigw_2-24475_8
8	ENSG00000170727	BOP1	145515082	ENSG00000179632	MAF1	145159402	2	4	0.38	0.42	0.46	0	joxm_1-24475_5, joxm_1-24475_5, oibg_1-24086_8, oibg_1-24086_8
8	ENSG00000170727	BOP1	145515082	ENSG00000182307	C8orf33	146277764	1	1	0.29	0.29	0.29	0	joxm_1-25262_8
8	ENSG00000170727	BOP1	145515082	ENSG00000185803	SLC52A2	145577795	1	2	0.37	0.37	0.37	0	joxm_1-24475_5, joxm_1-24475_5
8	ENSG00000170727	BOP1	145515082	ENSG00000235173	FAM203A	145192672	1	2	0.49	0.49	0.49	1	oibg_1-24086_8, oibg_1-24086_8
8	ENSG00000173137	ADCK5	145596790	ENSG00000197363	ZNF517	146024261	1	1	0.87	0.87	0.87	0	lepk_1-24086_8
8	ENSG00000173281	PPP1R3B	9009084	ENSG00000253958	CLDN23	8559448	1	2	0.57	0.57	0.57	0	rutc_2-24327_6, rutc_2-24327_6
8	ENSG00000175806	MSRA	9911778	ENSG00000254093	PINX1	10697394	1	1	0.5	0.5	0.5	0	liqa_1-25619_7
8	ENSG00000177459	C8orf47	99076539	ENSG00000180543	TSPYL5	98290176	1	1	0.65	0.65	0.65	0	kefb_1-25476_4
8	ENSG00000178896	EXOSC4	145133529	ENSG00000179091	CYC1	145149930	2	3	0.44	0.47	0.48	0	nudd_1-24475_3, yelp_3-25476_7, yelp_3-25476_7
8	ENSG00000178896	EXOSC4	145133529	ENSG00000179950	PUF60	144912029	2	3	0.38	0.48	0.53	0	datg_2-24475_3, datg_2-24475_3, letw_1-24327_6
8	ENSG00000179632	MAF1	145159402	ENSG00000204775	KM-PA-2	145331153	1	2	0.85	0.85	0.85	0	lepk_1-24086_8, lepk_1-24086_8
8	ENSG00000179886	TIGD5	144680074	ENSG00000181085	MAPK15	144798429	1	1	0.79	0.79	0.79	0	rayr_1-25262_5
8	ENSG00000179950	PUF60	144912029	ENSG00000185803	SLC52A2	145577795	1	1	0.43	0.43	0.43	0	eipl_1-25013_6
8	ENSG00000179950	PUF60	144912029	ENSG00000204775	KM-PA-2	145331153	1	1	0.29	0.29	0.29	0	joxm_1-25262_8
8	ENSG00000180900	SCRIB	144897549	ENSG00000235173	FAM203A	145192672	1	1	0.61	0.61	0.61	0	poih_4-24352_2
8	ENSG00000180921	FAM83H	144815971	ENSG00000182325	FBXL6	145583036	1	1	0.5	0.5	0.5	0	zapk_3-24842_6
8	ENSG00000181085	MAPK15	144798429	ENSG00000213563	C8orf82	145754516	1	2	0.62	0.62	0.62	0	paab_4-23794_1, paab_4-23794_1
8	ENSG00000183309	ZNF623	144718183	ENSG00000185730	ZNF696	144371846	2	2	0.58	0.58	0.58	0	kuxp_1-25475_7, qaqx_1-24722_4
8	ENSG00000185803	SLC52A2	145577795	ENSG00000204775	KM-PA-2	145331153	1	2	0.36	0.36	0.36	0	joxm_1-24475_5, joxm_1-24475_5
8	ENSG00000204775	KM-PA-2	145331153	ENSG00000235173	FAM203A	145192672	1	1	0.48	0.48	0.48	1	oibg_1-24086_8
8	ENSG00000241852	C8orf58	22457114	ENSG00000248235	AC037459.4	22446787	1	1	0.62	0.62	0.62	0	oaqd_3-21843_2
8	ENSG00000250305	KIAA1456	12803151	ENSG00000255098	RP11-481A20.11	11873043	1	1	0.69	0.69	0.69	0	cuhk_2-24351_3
9	ENSG00000041982	TNC	117880536	ENSG00000173077	2021-12-01	117904097	2	2	0.57	0.57	0.58	0	pipw_5-25271_7, qehq_3-25271_8
9	ENSG00000041982	TNC	117880536	ENSG00000196739	COL27A1	116917840	1	1	0.81	0.81	0.81	0	lepk_1-24086_8
9	ENSG00000044574	HSPA5	128003609	ENSG00000119408	NEK6	127019885	1	1	0.39	0.39	0.39	0	eipl_1-25013_6
9	ENSG00000044574	HSPA5	128003609	ENSG00000136950	ARPC5L	127624409	1	4	0.28	0.33	0.39	0	joxm_1-24475_5, joxm_1-24475_5, joxm_1-25262_8, joxm_1-25262_8
9	ENSG00000054148	PHPT1	139743176	ENSG00000107223	EDF1	139760738	5	9	0.45	0.51	0.57	0	pelm_3-24842_6, sojd_3-25262_5, sojd_3-25262_5, yelp_3-25475_7, yelp_3-25475_7, zagm_1-24475_8, zagm_1-24475_8, zerv_8-24475_7, zerv_8-24475_7
9	ENSG00000054148	PHPT1	139743176	ENSG00000148362	C9orf142	139886870	1	1	0.49	0.49	0.49	0	zagm_1-24475_8
9	ENSG00000054148	PHPT1	139743176	ENSG00000176101	SSNA1	140083099	1	1	0.8	0.8	0.8	0	keui_1-24352_2
9	ENSG00000054148	PHPT1	139743176	ENSG00000182154	MRPL41	140445651	1	1	0.54	0.54	0.54	1	wigw_2-24475_8
9	ENSG00000054148	PHPT1	139743176	ENSG00000188229	TUBB4B	140135665	1	1	0.33	0.33	0.33	0	sojd_3-24722_4
9	ENSG00000070214	SLC44A1	108006903	ENSG00000106701	FSD1L	108210077	1	2	0.59	0.59	0.59	0	zapk_3-21672_1, zapk_3-21672_1
9	ENSG00000070214	SLC44A1	108006903	ENSG00000165029	ABCA1	107690518	1	2	0.4	0.4	0.4	0	pelm_3-25476_4, pelm_3-25476_4
9	ENSG00000086061	DNAJA1	33025209	ENSG00000137074	APTX	33025166	2	3	0.33	0.46	0.73	0	eesb_1-25476_7, joxm_1-25262_8, joxm_1-25262_8
9	ENSG00000090054	SPTLC1	94877666	ENSG00000196305	IARS	95056038	1	1	0.5	0.5	0.5	1	paab_4-24353_6
9	ENSG00000095261	PSMD5	123605262	ENSG00000119396	RAB14	123985292	1	1	0.65	0.65	0.65	0	aowh_2-24352_2
9	ENSG00000095261	PSMD5	123605262	ENSG00000119397	CNTRL	123837141	1	1	0.58	0.58	0.58	0	poih_4-24352_2
9	ENSG00000095380	NANS	100819021	ENSG00000136938	ANP32B	100745643	2	4	0.53	0.55	0.57	0	datg_2-24475_3, datg_2-24475_3, paab_4-24353_6, paab_4-24353_6
9	ENSG00000099139	PCSK5	78505560	ENSG00000156017	C9orf41	77643339	1	2	0.55	0.55	0.55	0	kuco_1-25619_5, kuco_1-25619_5
9	ENSG00000099219	ERMP1	5833117	ENSG00000178445	GLDC	6645650	1	1	0.41	0.41	0.41	0	zerv_8-24475_7
9	ENSG00000099219	ERMP1	5833117	ENSG00000215066	C9orf38	6470375	1	1	0.67	0.67	0.67	0	nosn_6-25476_4
9	ENSG00000106701	FSD1L	108210077	ENSG00000165028	NIPSNAP3B	107526438	1	1	0.53	0.53	0.53	0	sita_1-21843_2
9	ENSG00000106772	PRUNE2	79521003	ENSG00000156049	GNA14	80263223	1	1	0.42	0.42	0.42	1	qehq_3-25271_8
9	ENSG00000106772	PRUNE2	79521003	ENSG00000197969	VPS13A	79792269	1	1	0.48	0.48	0.48	1	seru_1-24475_7
9	ENSG00000106803	SEC61B	101984346	ENSG00000136874	STX17	102668915	1	1	0.54	0.54	0.54	0	hayt_1-25013_6
9	ENSG00000106809	OGN	95166978	ENSG00000127080	IPPK	95432547	1	1	0.68	0.68	0.68	0	datg_2-23794_1
9	ENSG00000107036	KIAA1432	5629025	ENSG00000205808	PPAPDC2	4662298	1	2	0.66	0.66	0.66	0	jejf_2-25271_8, jejf_2-25271_8
9	ENSG00000107099	DOCK8	214854	ENSG00000183784	C9orf66	215893	1	2	0.72	0.72	0.72	1	puie_5-24475_1, puie_5-24475_1
9	ENSG00000107130	NCS1	132934857	ENSG00000136816	TOR1B	132565432	1	2	0.71	0.71	0.71	0	naah_2-22607_6, naah_2-22607_6
9	ENSG00000107140	TESK1	35605367	ENSG00000159884	CCDC107	35658301	1	1	0.56	0.56	0.56	0	datg_2-24252_5
9	ENSG00000107175	CREB3	35732332	ENSG00000122705	CLTA	36190853	1	1	0.39	0.39	0.39	0	eipl_1-25013_6
9	ENSG00000107223	EDF1	139760738	ENSG00000107281	NPDC1	139940655	1	2	0.35	0.35	0.35	0	sojd_3-25262_5, sojd_3-25262_5
9	ENSG00000107223	EDF1	139760738	ENSG00000148362	C9orf142	139886870	2	4	0.36	0.51	0.67	0	datg_2-24353_6, datg_2-24353_6, sojd_3-25262_5, sojd_3-25262_5
9	ENSG00000107223	EDF1	139760738	ENSG00000176101	SSNA1	140083099	2	4	0.39	0.45	0.5	0	joxm_1-24475_5, joxm_1-24475_5, yelp_3-25475_7, yelp_3-25475_7
9	ENSG00000107223	EDF1	139760738	ENSG00000182154	MRPL41	140445651	10	18	0.47	0.56	0.73	0	datg_2-24475_3, datg_2-24475_3, letw_1-24327_6, letw_1-24327_6, meue_4-24352_2, meue_4-24352_2, naah_2-22607_6, naah_2-22607_6, qaqx_1-25262_5, sojd_3-25262_5, sojd_3-25262_5, wahn_1-24475_8, wahn_1-24475_8, wigw_2-24475_8, yelp_3-25475_7, yelp_3-25475_7, zerv_8-24475_7, zerv_8-24475_7
9	ENSG00000107223	EDF1	139760738	ENSG00000188229	TUBB4B	140135665	7	13	0.31	0.47	0.58	0	joxm_1-24475_5, joxm_1-24475_5, joxm_1-25262_8, oibg_1-24086_8, oibg_1-24086_8, pelm_3-25476_4, poih_4-22607_6, poih_4-22607_6, qaqx_1-24722_4, qaqx_1-24722_4, yelp_3-25475_7, zerv_8-24475_7, zerv_8-24475_7
9	ENSG00000107223	EDF1	139760738	ENSG00000244187	TMEM141	139685807	2	3	0.53	0.54	0.56	0	liqa_1-25619_7, liqa_1-25619_7, tolg_6-24722_4
9	ENSG00000107242	PIP5K1B	71320575	ENSG00000269337	AL591479.1	70646589	1	2	0.69	0.69	0.69	0	kucg_2-24475_5, kucg_2-24475_5
9	ENSG00000107262	BAG1	33264761	ENSG00000230453	ANKRD18B	33524392	1	2	0.57	0.57	0.57	0	nocf_2-24475_8, nocf_2-24475_8
9	ENSG00000107290	SETX	135230372	ENSG00000125484	GTF3C4	135545422	1	1	0.32	0.32	0.32	0	sojd_3-25262_5
9	ENSG00000107317	PTGDS	139871956	ENSG00000165716	FAM69B	139607022	1	1	0.46	0.46	0.46	0	jogf_2-21672_1
9	ENSG00000107331	ABCA2	139923367	ENSG00000188566	NDOR1	140100147	1	1	0.46	0.46	0.46	0	zapk_3-25476_4
9	ENSG00000107371	EXOSC3	37801434	ENSG00000175768	TOMM5	37592639	1	1	0.25	0.25	0.25	0	joxm_1-25262_8
9	ENSG00000119314	PTBP3	115095947	ENSG00000148158	SNX30	115513118	1	1	0.71	0.71	0.71	0	vass_1-25262_5
9	ENSG00000119333	WDR34	131419066	ENSG00000148335	NTMT1	132371163	1	1	0.49	0.49	0.49	0	datg_2-24475_3
9	ENSG00000119335	SET	131445703	ENSG00000136908	DPM2	130700763	2	4	0.44	0.5	0.56	0	datg_2-24475_3, datg_2-24475_3, yelp_3-25475_7, yelp_3-25475_7
9	ENSG00000119335	SET	131445703	ENSG00000148335	NTMT1	132371163	3	4	0.45	0.56	0.6	0	cuhk_2-24351_3, melw_2-25476_7, melw_2-25476_7, pelm_3-25476_4
9	ENSG00000119335	SET	131445703	ENSG00000171159	C9orf16	130922539	1	1	0.51	0.51	0.51	0	datg_2-24475_3
9	ENSG00000119401	TRIM32	119449581	ENSG00000182752	PAPPA	118916083	1	1	0.65	0.65	0.65	0	wibj_2-24327_7
9	ENSG00000119408	NEK6	127019885	ENSG00000136933	RABEPK	127962821	1	2	0.33	0.33	0.33	0	joxm_1-25262_8, joxm_1-25262_8
9	ENSG00000119471	HSDL2	115142217	ENSG00000165181	C9orf84	114557288	1	1	0.67	0.67	0.67	0	iezw_2-24475_7
9	ENSG00000119522	DENND1A	126692431	ENSG00000148200	NR6A1	127533589	1	1	0.44	0.44	0.44	0	pelm_3-25476_4
9	ENSG00000120158	RCL1	4792869	ENSG00000205808	PPAPDC2	4662298	1	1	0.31	0.31	0.31	0	sojd_3-25262_5
9	ENSG00000120159	CAAP1	26892802	ENSG00000120162	MOB3B	27529779	1	2	0.43	0.43	0.43	0	qorq_2-23794_1, qorq_2-23794_1
9	ENSG00000120159	CAAP1	26892802	ENSG00000147894	C9orf72	27573864	1	1	0.47	0.47	0.47	0	tert_1-25619_7
9	ENSG00000122140	MRPS2	138391830	ENSG00000160345	C9orf116	138393580	1	1	0.48	0.48	0.48	0	nudd_1-24353_6
9	ENSG00000122694	GLIPR2	36136732	ENSG00000198467	TPM2	35691017	1	2	0.48	0.48	0.48	1	bokz_5-24252_5, bokz_5-24252_5
9	ENSG00000122696	SLC25A51	37904350	ENSG00000137142	IGFBPL1	38424444	1	1	0.82	0.82	0.82	0	vils_1-22607_6
9	ENSG00000122705	CLTA	36190853	ENSG00000198467	TPM2	35691017	2	3	0.54	0.77	0.88	0	naah_2-22607_6, naah_2-22607_6, tert_1-25619_7
9	ENSG00000122707	RECK	36036430	ENSG00000159899	NPR2	35792151	2	2	0.38	0.46	0.53	0	liqa_1-25619_7, oibg_1-24086_8
9	ENSG00000122735	DNAI1	34457412	ENSG00000164972	C9orf24	34397830	1	1	0.88	0.88	0.88	0	vass_1-21672_1
9	ENSG00000122756	CNTFR	34590121	ENSG00000137100	DCTN3	34620515	1	1	0.45	0.45	0.45	0	qorq_2-23794_1
9	ENSG00000122756	CNTFR	34590121	ENSG00000198853	RUSC2	35490124	1	1	0.83	0.83	0.83	0	kuxp_1-25476_7
9	ENSG00000123453	SARDH	136605077	ENSG00000160326	SLC2A6	136344259	1	2	0.54	0.54	0.54	0	kuxp_1-25475_7, kuxp_1-25475_7
9	ENSG00000123975	CKS2	91926113	ENSG00000187742	SECISBP2	91933421	1	1	0.46	0.46	0.46	0	meue_4-24352_2
9	ENSG00000125482	TTF1	135282209	ENSG00000148248	SURF4	136242970	1	2	0.77	0.77	0.77	0	ueah_1-24351_3, ueah_1-24351_3
9	ENSG00000125484	GTF3C4	135545422	ENSG00000148308	GTF3C5	135906076	1	1	0.55	0.55	0.55	0	datg_2-24252_5
9	ENSG00000125485	DDX31	135545788	ENSG00000148308	GTF3C5	135906076	1	1	0.77	0.77	0.77	0	qoog_4-24475_1
9	ENSG00000126882	FAM78A	134151934	ENSG00000196358	NTNG2	135037334	2	2	0.66	0.76	0.87	0	meue_4-24352_2, qorq_2-23794_1
9	ENSG00000127191	TRAF2	139776364	ENSG00000172889	EGFL7	139553308	1	1	0.62	0.62	0.62	0	poih_4-24352_2
9	ENSG00000127191	TRAF2	139776364	ENSG00000188229	TUBB4B	140135665	1	1	0.32	0.32	0.32	0	joxm_1-24475_5
9	ENSG00000130635	COL5A1	137533620	ENSG00000169925	BRD3	136933657	1	1	0.75	0.75	0.75	0	naju_1-24475_1
9	ENSG00000130707	ASS1	133320316	ENSG00000148335	NTMT1	132371163	1	1	0.68	0.68	0.68	0	naah_2-22607_6
9	ENSG00000130713	EXOSC2	133569108	ENSG00000130717	UCK1	134406655	1	1	0.98	0.98	0.98	1	kajh_3-21999_1
9	ENSG00000130720	FIBCD1	133814673	ENSG00000148358	GPR107	132815705	1	2	0.67	0.67	0.67	0	kucg_2-24475_5, kucg_2-24475_5
9	ENSG00000130958	SLC35D2	99145992	ENSG00000185920	PTCH1	98279339	1	2	0.68	0.68	0.68	0	aowh_2-22607_6, aowh_2-22607_6
9	ENSG00000135047	CTSL	90340434	ENSG00000156345	CDK20	90589668	1	1	0.74	0.74	0.74	0	hegp_3-24351_3
9	ENSG00000136783	NIPSNAP3A	107509969	ENSG00000165029	ABCA1	107690518	1	1	0.49	0.49	0.49	0	poih_4-22607_6
9	ENSG00000136807	CDK9	130547958	ENSG00000148334	PTGES2	130890741	1	1	0.3	0.3	0.3	0	joxm_1-25262_8
9	ENSG00000136811	ODF2	131217465	ENSG00000188483	IER5L	131940540	1	1	0.46	0.46	0.46	0	nudd_1-24475_3
9	ENSG00000136830	FAM129B	130341268	ENSG00000177125	ZBTB34	129622944	1	1	0.58	0.58	0.58	0	guss_1-24252_5
9	ENSG00000136840	ST6GALNAC4	130679317	ENSG00000167110	GOLGA2	131038274	1	1	0.5	0.5	0.5	0	jogf_2-21672_1
9	ENSG00000136848	DAB2IP	124329336	ENSG00000148175	STOM	124132531	1	1	0.46	0.46	0.46	0	seru_1-22606_1
9	ENSG00000136856	SLC2A8	130159421	ENSG00000148337	CIZ1	130966662	1	1	0.58	0.58	0.58	0	wahn_1-24475_8
9	ENSG00000136856	SLC2A8	130159421	ENSG00000167112	TRUB2	131085021	1	1	0.51	0.51	0.51	0	datg_2-24475_3
9	ENSG00000136877	FPGS	130556876	ENSG00000171159	C9orf16	130922539	1	1	0.33	0.33	0.33	0	sojd_3-25262_5
9	ENSG00000136881	BAAT	104145801	ENSG00000148123	LPPR1	103790991	1	1	0.48	0.48	0.48	0	qaqx_1-25262_5
9	ENSG00000136883	KIF12	116861507	ENSG00000229314	ORM1	117085336	1	1	0.8	0.8	0.8	0	tolg_6-25262_5
9	ENSG00000136908	DPM2	130700763	ENSG00000148334	PTGES2	130890741	1	1	0.61	0.61	0.61	0	sehl_6-24327_7
9	ENSG00000136908	DPM2	130700763	ENSG00000167118	URM1	131133598	1	1	0.3	0.3	0.3	0	joxm_1-25262_8
9	ENSG00000136908	DPM2	130700763	ENSG00000171159	C9orf16	130922539	1	2	0.34	0.34	0.34	0	sojd_3-25262_5, sojd_3-25262_5
9	ENSG00000136908	DPM2	130700763	ENSG00000197958	RPL12	130213684	2	4	0.34	0.38	0.43	0	sojd_3-25262_5, sojd_3-25262_5, yelp_3-25475_7, yelp_3-25475_7
9	ENSG00000136930	PSMB7	127177723	ENSG00000136942	RPL35	127624260	19	36	0.27	0.55	0.73	0	aowh_2-22607_6, datg_2-23794_1, datg_2-23794_1, datg_2-24475_3, datg_2-24475_3, eipl_1-25013_6, eipl_1-25013_6, feec_2-24353_6, feec_2-24353_6, fejf_2-24475_8, guss_1-23794_1, guss_1-24086_8, guss_1-24086_8, jejf_2-25271_8, jejf_2-25271_8, joxm_1-25262_8, joxm_1-25262_8, kefb_1-25476_4, letw_1-24327_6, liqa_1-25619_7, paab_4-24353_6, paab_4-24353_6, pelm_3-21672_1, pelm_3-21672_1, puie_5-24475_1,…
9	ENSG00000136930	PSMB7	127177723	ENSG00000148200	NR6A1	127533589	2	3	0.4	0.47	0.51	0	liqa_1-25619_7, liqa_1-25619_7, yelp_3-25475_7
9	ENSG00000136932	C9orf156	100684852	ENSG00000136938	ANP32B	100745643	1	1	0.51	0.51	0.51	0	yelp_3-25476_7
9	ENSG00000136933	RABEPK	127962821	ENSG00000136942	RPL35	127624260	2	3	0.47	0.48	0.49	0	sehl_6-24475_3, yelp_3-25476_7, yelp_3-25476_7
9	ENSG00000136933	RABEPK	127962821	ENSG00000136950	ARPC5L	127624409	2	4	0.31	0.51	0.71	0	joxm_1-24475_5, joxm_1-24475_5, qunz_3-25475_7, qunz_3-25475_7
9	ENSG00000136942	RPL35	127624260	ENSG00000136950	ARPC5L	127624409	2	3	0.29	0.34	0.44	0	datg_2-24475_3, joxm_1-24475_5, joxm_1-24475_5
9	ENSG00000136942	RPL35	127624260	ENSG00000148200	NR6A1	127533589	8	12	0.33	0.48	0.67	0	datg_2-24475_3, joxm_1-25262_8, joxm_1-25262_8, kajh_3-24475_1, lise_3-24475_1, qunz_3-25475_7, qunz_3-25475_7, sehl_6-24475_3, sehl_6-24475_3, sojd_3-25262_5, sojd_3-25262_5, yelp_3-25476_7
9	ENSG00000137040	RANBP6	6015618	ENSG00000178445	GLDC	6645650	1	1	0.52	0.52	0.52	0	guss_1-24353_6
9	ENSG00000137106	GRHPR	37422663	ENSG00000137124	ALDH1B1	38392661	1	1	0.54	0.54	0.54	0	qehq_3-25271_7
9	ENSG00000137133	HINT2	35815351	ENSG00000165283	STOML2	35103154	1	2	0.7	0.7	0.7	0	naah_2-22607_6, naah_2-22607_6
9	ENSG00000137135	ARHGEF39	35675863	ENSG00000165304	MELK	36572859	1	1	0.3	0.3	0.3	0	joxm_1-24475_5
9	ENSG00000137154	RPS6	19380252	ENSG00000155876	RRAGA	19049372	1	2	0.51	0.51	0.51	0	qaqx_1-25262_5, qaqx_1-25262_5
9	ENSG00000147854	UHRF2	6413151	ENSG00000215066	C9orf38	6470375	1	2	0.64	0.64	0.64	0	qunz_3-25475_7, qunz_3-25475_7
9	ENSG00000147862	NFIB	14398982	ENSG00000164946	FREM1	14910993	1	1	0.44	0.44	0.44	0	sita_1-21843_2
9	ENSG00000147869	CER1	14722715	ENSG00000175893	ZDHHC21	14693469	1	2	0.47	0.47	0.47	0	nudd_1-24475_3, nudd_1-24475_3
9	ENSG00000147955	SIGMAR1	34637806	ENSG00000165283	STOML2	35103154	2	3	0.33	0.61	0.75	0	aowh_2-24352_2, aowh_2-24352_2, joxm_1-24475_5
9	ENSG00000147996	CBWD5	70497240	ENSG00000187866	FAM122A	71394964	1	1	0.51	0.51	0.51	0	wahn_1-24475_8
9	ENSG00000148204	CRB2	126118449	ENSG00000186130	ZBTB6	125675609	1	1	0.58	0.58	0.58	0	cuhk_2-24351_3
9	ENSG00000148248	SURF4	136242970	ENSG00000169925	BRD3	136933657	2	2	0.39	0.47	0.55	0	eipl_1-25013_6, melw_2-25476_7
9	ENSG00000148290	SURF1	136223552	ENSG00000148303	RPL7A	136215069	1	1	0.73	0.73	0.73	0	naah_2-22607_6
9	ENSG00000148291	SURF2	136223428	ENSG00000148303	RPL7A	136215069	2	3	0.58	0.6	0.62	0	fejf_2-24475_8, melw_2-25476_7, melw_2-25476_7
9	ENSG00000148300	REXO4	136283164	ENSG00000186350	RXRA	137208944	1	1	0.65	0.65	0.65	0	poih_4-24352_2
9	ENSG00000148334	PTGES2	130890741	ENSG00000167118	URM1	131133598	1	1	0.78	0.78	0.78	0	heth_1-21672_1
9	ENSG00000148335	NTMT1	132371163	ENSG00000175283	DOLK	131709898	1	2	0.3	0.3	0.3	0	joxm_1-25262_8, joxm_1-25262_8
9	ENSG00000148335	NTMT1	132371163	ENSG00000198917	C9orf114	131592100	1	1	0.55	0.55	0.55	0	kuco_1-25619_7
9	ENSG00000148362	C9orf142	139886870	ENSG00000165802	NSMF	140353786	1	1	0.53	0.53	0.53	0	nudd_1-24353_6
9	ENSG00000154529	CNTNAP3B	43684902	ENSG00000185775	SPATA31A6	43630730	1	1	0.62	0.62	0.62	1	kucg_2-25262_8
9	ENSG00000155827	RNF20	104296133	ENSG00000165152	TMEM246	104295819	2	2	0.79	0.85	0.9	0	bezi_1-25262_8, heth_1-24475_5
9	ENSG00000156049	GNA14	80263223	ENSG00000156052	GNAQ	80646374	1	1	0.44	0.44	0.44	0	zapk_3-24842_6
9	ENSG00000156052	GNAQ	80646374	ENSG00000197969	VPS13A	79792269	2	2	0.29	0.4	0.5	0	rutc_2-24327_6, sojd_3-24722_4
9	ENSG00000159069	FBXW5	139839148	ENSG00000188229	TUBB4B	140135665	1	1	0.5	0.5	0.5	0	kolf_2-24475_7
9	ENSG00000160360	GPSM1	139221932	ENSG00000184709	LRRC26	140064503	1	1	0.75	0.75	0.75	0	mita_2-24086_8
9	ENSG00000160446	ZDHHC12	131486406	ENSG00000171159	C9orf16	130922539	1	1	0.58	0.58	0.58	0	tolg_6-24722_4
9	ENSG00000165025	SYK	93564069	ENSG00000165030	NFIL3	94186144	1	1	0.48	0.48	0.48	0	lise_3-24475_1
9	ENSG00000165060	FXN	71650175	ENSG00000187866	FAM122A	71394964	1	1	0.56	0.56	0.56	0	qunz_3-25476_7
9	ENSG00000165060	FXN	71650175	ENSG00000204711	C9orf135	72435709	1	1	0.47	0.47	0.47	0	datg_2-24252_5
9	ENSG00000165118	C9orf64	86571901	ENSG00000178966	RMI1	86595626	1	2	0.61	0.61	0.61	0	nocf_2-24475_8, nocf_2-24475_8
9	ENSG00000165119	HNRNPK	86595569	ENSG00000178966	RMI1	86595626	2	3	0.32	0.39	0.53	0	joxm_1-24475_5, joxm_1-24475_5, nocf_2-24475_8
9	ENSG00000165124	SVEP1	113342160	ENSG00000243444	PALM2	112403068	1	1	0.87	0.87	0.87	0	sehl_6-24327_7
9	ENSG00000165283	STOML2	35103154	ENSG00000198467	TPM2	35691017	3	6	0.53	0.59	0.72	0	naah_2-22607_6, naah_2-22607_6, tert_1-25619_7, tert_1-25619_7, yelp_3-25475_7, yelp_3-25475_7
9	ENSG00000165688	PMPCA	139305110	ENSG00000188229	TUBB4B	140135665	1	2	0.46	0.46	0.46	0	eipl_1-25013_6, eipl_1-25013_6
9	ENSG00000165724	ZMYND19	140484942	ENSG00000188986	NELFB	140149625	1	2	0.65	0.65	0.65	0	poih_4-22607_6, poih_4-22607_6
9	ENSG00000165724	ZMYND19	140484942	ENSG00000196642	RABL6	139702374	1	1	0.53	0.53	0.53	0	poih_4-22607_6
9	ENSG00000167110	GOLGA2	131038274	ENSG00000197958	RPL12	130213684	1	1	0.56	0.56	0.56	0	liqa_1-25619_5
9	ENSG00000167112	TRUB2	131085021	ENSG00000167113	COQ4	131084815	1	2	0.49	0.49	0.49	0	eipl_1-25013_6, eipl_1-25013_6
9	ENSG00000167112	TRUB2	131085021	ENSG00000171159	C9orf16	130922539	1	2	0.53	0.53	0.53	0	poih_4-22607_6, poih_4-22607_6
9	ENSG00000167113	COQ4	131084815	ENSG00000197958	RPL12	130213684	1	1	0.4	0.4	0.4	0	yelp_3-25475_7
9	ENSG00000167123	CERCAM	131174030	ENSG00000188483	IER5L	131940540	1	1	0.47	0.47	0.47	0	nudd_1-24475_3
9	ENSG00000168795	ZBTB5	37465396	ENSG00000255872	RP11-613M10.9	38068684	1	1	0.58	0.58	0.58	0	kuxp_1-25475_7
9	ENSG00000169692	AGPAT2	139581875	ENSG00000182154	MRPL41	140445651	1	2	0.51	0.51	0.51	0	guss_1-24086_8, guss_1-24086_8
9	ENSG00000171159	C9orf16	130922539	ENSG00000197958	RPL12	130213684	7	12	0.41	0.47	0.65	0	datg_2-24475_3, datg_2-24475_3, mita_2-24086_8, oibg_1-24086_8, oibg_1-24086_8, puie_5-24475_1, puie_5-24475_1, sojd_3-25262_5, sojd_3-25262_5, wigw_2-24475_8, yelp_3-25475_7, yelp_3-25475_7
9	ENSG00000171843	MLLT3	20622542	ENSG00000188921	PTPLAD2	21031635	1	1	0.61	0.61	0.61	0	xojn_3-25013_6
9	ENSG00000172889	EGFL7	139553308	ENSG00000176978	DPP7	140009629	1	1	0.43	0.43	0.43	0	puie_5-24475_1
9	ENSG00000172889	EGFL7	139553308	ENSG00000244187	TMEM141	139685807	1	1	0.44	0.44	0.44	0	zerv_8-24475_7
9	ENSG00000174038	C9orf131	35041092	ENSG00000269510	FLJ00273	35042824	1	2	0.97	0.97	0.97	0	jejf_2-25271_8, jejf_2-25271_8
9	ENSG00000175854	SWI5	131037658	ENSG00000197958	RPL12	130213684	1	2	0.55	0.55	0.55	0	zagm_1-24475_8, zagm_1-24475_8
9	ENSG00000176058	TPRN	140098645	ENSG00000197355	UAP1L1	139971953	1	1	0.57	0.57	0.57	1	tert_1-25619_7
9	ENSG00000176101	SSNA1	140083099	ENSG00000182154	MRPL41	140445651	2	2	0.49	0.54	0.59	0	feec_2-24353_6, lise_3-24475_1
9	ENSG00000176101	SSNA1	140083099	ENSG00000188229	TUBB4B	140135665	2	3	0.38	0.59	0.69	0	fejf_2-24475_8, fejf_2-24475_8, joxm_1-24475_5
9	ENSG00000177125	ZBTB34	129622944	ENSG00000196814	MVB12B	129089128	1	1	0.55	0.55	0.55	0	pipw_5-25271_8
9	ENSG00000182154	MRPL41	140445651	ENSG00000188229	TUBB4B	140135665	1	1	0.54	0.54	0.54	0	wigw_2-24475_8
9	ENSG00000186193	SAPCD2	139965040	ENSG00000196642	RABL6	139702374	1	1	0.53	0.53	0.53	0	zagm_1-24475_8
9	ENSG00000187239	FNBP1	132805473	ENSG00000188483	IER5L	131940540	1	1	0.51	0.51	0.51	0	pahc_4-25013_6
9	ENSG00000188229	TUBB4B	140135665	ENSG00000197070	ARRDC1	140500106	1	1	0.52	0.52	0.52	0	paab_4-23794_1
9	ENSG00000188647	PTAR1	72374875	ENSG00000204711	C9orf135	72435709	1	1	0.64	0.64	0.64	0	feec_2-23794_1
10	ENSG00000026025	VIM	17270258	ENSG00000165996	PTPLA	17659376	1	2	0.5	0.5	0.5	0	nocf_2-24475_8, nocf_2-24475_8
10	ENSG00000026103	FAS	90750414	ENSG00000107796	ACTA2	90751147	1	1	0.54	0.54	0.54	1	yelp_3-25475_7
10	ENSG00000055950	MRPL43	102747272	ENSG00000166136	NDUFB8	102289757	1	1	0.56	0.56	0.56	0	tert_1-25619_7
10	ENSG00000055950	MRPL43	102747272	ENSG00000196072	BLOC1S2	102046469	1	2	0.68	0.68	0.68	0	poih_4-24352_2, poih_4-24352_2
10	ENSG00000057608	GDI2	5884095	ENSG00000134452	FBXO18	5931535	1	1	0.82	0.82	0.82	0	toco_5-25271_8
10	ENSG00000060339	CCAR1	70480769	ENSG00000122958	VPS26A	70883268	1	2	0.52	0.52	0.52	0	tolg_6-24722_4, tolg_6-24722_4
10	ENSG00000060339	CCAR1	70480769	ENSG00000156515	HK1	71029740	1	2	0.44	0.44	0.44	0	yelp_3-25475_7, yelp_3-25475_7
10	ENSG00000062650	WAPAL	88281572	ENSG00000148672	GLUD1	88854623	1	1	0.33	0.33	0.33	0	sojd_3-25262_5
10	ENSG00000065154	OAT	126107545	ENSG00000165660	FAM175B	126490354	1	2	0.42	0.42	0.42	0	jogf_2-21672_1, jogf_2-21672_1
10	ENSG00000065328	MCM10	13203554	ENSG00000086475	SEPHS1	13390297	1	2	0.46	0.46	0.46	0	nudd_1-24475_3, nudd_1-24475_3
10	ENSG00000065621	GSTO2	106028631	ENSG00000148834	GSTO1	105995114	2	3	0.49	0.74	0.87	1	keui_1-24352_2, keui_1-24352_2, qunz_3-25476_7
10	ENSG00000065809	FAM107B	14816896	ENSG00000148468	FAM171A1	15413061	1	1	0.49	0.49	0.49	0	paab_4-24353_6
10	ENSG00000067057	PFKP	3108525	ENSG00000067082	KLF6	3827473	1	1	0.37	0.37	0.37	0	eipl_1-25013_6
10	ENSG00000072422	RHOBTB1	62761198	ENSG00000150347	ARID5B	63661059	1	2	0.48	0.48	0.48	0	juuy_2-25271_7, juuy_2-25271_7
10	ENSG00000072444	ASAH2C	48055018	ENSG00000183675	PTPN20B	48827966	1	1	0.61	0.61	0.61	0	liqa_1-25619_7
10	ENSG00000076685	NT5C2	104953056	ENSG00000107960	OBFC1	105677963	1	2	0.87	0.87	0.87	0	iisa_3-24475_5, iisa_3-24475_5
10	ENSG00000077147	TM9SF3	98347209	ENSG00000181274	FRAT2	99094458	2	2	0.45	0.47	0.48	0	kolf_2-24475_7, zerv_8-24475_7
10	ENSG00000078114	NEBL	21463116	ENSG00000180592	SKIDA1	21814611	1	1	0.46	0.46	0.46	1	qorq_2-24353_6
10	ENSG00000095464	PDE6C	95372345	ENSG00000138119	MYOF	95242074	1	1	0.5	0.5	0.5	0	meue_4-24352_2
10	ENSG00000095564	BTAF1	93683526	ENSG00000138160	KIF11	94353043	1	2	0.64	0.64	0.64	0	guss_1-24252_5, guss_1-24252_5
10	ENSG00000095596	CYP26A1	94833232	ENSG00000152804	HHEX	94447945	1	3	0.48	0.59	0.64	1	zapk_3-24842_6, zapk_3-24842_6, zapk_3-25476_4
10	ENSG00000095739	BAMBI	28966271	ENSG00000095787	WAC	28821422	1	1	0.36	0.36	0.36	0	jogf_2-21672_1
10	ENSG00000095777	MYO3A	26223196	ENSG00000151023	ENKUR	25305089	1	1	0.33	0.33	0.33	0	letw_1-24327_6
10	ENSG00000099250	NRP1	33625190	ENSG00000120616	EPC1	32667726	1	1	0.57	0.57	0.57	0	kefb_1-24842_6
10	ENSG00000099284	H2AFY2	71812552	ENSG00000122859	NEUROG3	71332994	1	1	0.41	0.41	0.41	0	pelm_3-25476_4
10	ENSG00000107485	GATA3	8095567	ENSG00000123243	ITIH5	7708961	1	1	0.49	0.49	0.49	0	qehq_3-25271_8
10	ENSG00000107560	RAB11FIP2	119806114	ENSG00000188613	NANOS1	120789228	1	1	0.38	0.38	0.38	0	pelm_3-25476_4
10	ENSG00000107562	CXCL12	44881941	ENSG00000198298	ZNF485	44101855	1	1	0.79	0.79	0.79	0	ciwj_2-25619_7
10	ENSG00000107779	BMPR1A	88516407	ENSG00000107789	MINPP1	89264632	2	3	0.58	0.85	0.98	0	cuhk_2-24351_3, kajh_3-21999_1, kajh_3-21999_1
10	ENSG00000107779	BMPR1A	88516407	ENSG00000148672	GLUD1	88854623	1	1	0.32	0.32	0.32	0	letw_1-24327_6
10	ENSG00000107789	MINPP1	89264632	ENSG00000138138	ATAD1	89601100	1	1	0.51	0.51	0.51	1	tolg_6-24722_4
10	ENSG00000107789	MINPP1	89264632	ENSG00000227268	KLLN	89623194	1	1	0.6	0.6	0.6	0	datg_2-24353_6
10	ENSG00000107815	C10orf2	102747124	ENSG00000198408	MGEA5	103578696	1	2	0.62	0.62	0.62	0	poih_4-24352_2, poih_4-24352_2
10	ENSG00000107831	FGF8	103535854	ENSG00000107833	NPM3	103543170	2	2	0.45	0.55	0.65	1	kucg_2-25262_8, pelm_3-25476_4
10	ENSG00000107929	LARP4B	977564	ENSG00000151240	DIP2C	735683	1	1	0.72	0.72	0.72	1	miaj_6-24327_6
10	ENSG00000107949	BCCIP	127512115	ENSG00000188690	UROS	127511817	1	1	0.6	0.6	0.6	0	kefb_1-24842_6
10	ENSG00000108021	FAM208B	5726801	ENSG00000196139	AKR1C3	5077546	1	1	0.46	0.46	0.46	0	juuy_2-25271_7
10	ENSG00000108064	TFAM	60144782	ENSG00000122873	CISD1	60028818	1	1	0.47	0.47	0.47	0	datg_2-24252_5
10	ENSG00000108091	CCDC6	61666414	ENSG00000151150	ANK3	62493248	1	1	0.41	0.41	0.41	0	juuy_2-25271_8
10	ENSG00000108100	CCNY	35535953	ENSG00000177283	FZD8	35930362	1	1	0.38	0.38	0.38	0	pelm_3-25476_4
10	ENSG00000108231	LGI1	95517566	ENSG00000138119	MYOF	95242074	2	2	0.54	0.62	0.69	0	datg_2-24475_3, nocf_2-24475_8
10	ENSG00000119917	IFIT3	91087651	ENSG00000185745	IFIT1	91152303	1	1	0.54	0.54	0.54	1	zerv_8-24475_7
10	ENSG00000119929	CUTC	101462315	ENSG00000155287	SLC25A28	101380366	1	1	0.63	0.63	0.63	0	uenn_3-24475_7
10	ENSG00000122870	BICC1	60272900	ENSG00000165443	PHYHIPL	60936350	1	1	0.82	0.82	0.82	0	lepk_1-24086_8
10	ENSG00000122882	ECD	74928813	ENSG00000185009	AP3M1	75910821	1	2	0.51	0.51	0.51	0	poih_4-22607_6, poih_4-22607_6
10	ENSG00000122884	P4HA1	74856732	ENSG00000168209	DDIT4	74033678	3	6	0.38	0.53	0.67	1	guss_1-23794_1, guss_1-23794_1, letw_1-24327_6, letw_1-24327_6, oicx_6-24327_7, oicx_6-24327_7
10	ENSG00000127884	ECHS1	135187193	ENSG00000198546	ZNF511	135121979	1	2	0.34	0.34	0.34	0	sojd_3-25262_5, sojd_3-25262_5
10	ENSG00000133678	TMEM254	81838402	ENSG00000253626	EIF5AL1	81272357	1	1	0.82	0.82	0.82	0	toco_5-25271_8
10	ENSG00000134461	ANKRD16	5931869	ENSG00000187134	AKR1C1	4934796	1	1	0.9	0.9	0.9	0	aowh_2-24327_7
10	ENSG00000134461	ANKRD16	5931869	ENSG00000196372	ASB13	5708558	1	1	0.6	0.6	0.6	0	aowh_2-22607_6
10	ENSG00000138115	CYP2C8	96829254	ENSG00000173088	C10orf131	97667360	1	1	0.61	0.61	0.61	0	jejf_2-25271_8
10	ENSG00000138119	MYOF	95242074	ENSG00000138207	RBP4	95361501	1	1	0.62	0.62	0.62	0	jejf_2-25271_8
10	ENSG00000138160	KIF11	94353043	ENSG00000138180	CEP55	95256389	4	6	0.42	0.45	0.51	1	guss_1-23794_1, lise_3-24475_1, oibg_1-24086_8, oibg_1-24086_8, zerv_8-24475_7, zerv_8-24475_7
10	ENSG00000138279	ANXA7	75173834	ENSG00000176986	SEC24C	75504120	1	1	0.96	0.96	0.96	0	bezi_1-25262_8
10	ENSG00000138279	ANXA7	75173834	ENSG00000185009	AP3M1	75910821	1	2	0.41	0.41	0.41	0	yelp_3-25475_7, yelp_3-25475_7
10	ENSG00000138326	RPS24	79793518	ENSG00000156113	KCNMA1	79398353	1	2	0.45	0.45	0.45	0	poih_4-22607_6, poih_4-22607_6
10	ENSG00000148429	USP6NL	11653753	ENSG00000151465	CDC123	12237964	1	1	0.63	0.63	0.63	0	kucg_2-24475_5
10	ENSG00000148444	COMMD3	22604903	ENSG00000168283	BMI1	22610140	1	2	0.46	0.46	0.46	1	nudd_1-24252_5, nudd_1-24252_5
10	ENSG00000148444	COMMD3	22604903	ENSG00000204682	CASC10	21786191	1	1	0.6	0.6	0.6	0	guss_1-24475_3
10	ENSG00000148481	FAM188A	15902519	ENSG00000165983	PTER	16478942	1	2	0.74	0.74	0.74	0	iisa_3-25262_8, iisa_3-25262_8
10	ENSG00000148484	RSU1	16859527	ENSG00000165996	PTPLA	17659376	1	1	0.43	0.43	0.43	0	juuy_2-25271_8
10	ENSG00000148704	VAX1	118897812	ENSG00000151892	GFRA1	118032979	2	3	0.54	0.72	0.81	0	kucg_2-25262_8, kucg_2-25262_8, oaqd_3-21843_2
10	ENSG00000148824	MTG1	135207598	ENSG00000171798	KNDC1	134973951	1	1	0.47	0.47	0.47	0	pahc_4-25013_6
10	ENSG00000148834	GSTO1	105995114	ENSG00000173915	USMG5	105156223	1	1	0.5	0.5	0.5	0	datg_2-24475_3
10	ENSG00000148840	PPRC1	103892787	ENSG00000166197	NOLC1	103911933	2	3	0.34	0.36	0.4	0	joxm_1-24475_5, joxm_1-24475_5, oibg_1-24086_8
10	ENSG00000151240	DIP2C	735683	ENSG00000180525	PRR26	695888	1	2	0.69	0.69	0.69	0	kefb_1-25476_4, kefb_1-25476_4
10	ENSG00000151465	CDC123	12237964	ENSG00000165609	NUDT5	12238143	5	8	0.41	0.59	0.69	0	aowh_2-24352_2, aowh_2-24352_2, pelm_3-21672_1, qaqx_1-24722_4, qaqx_1-24722_4, qunz_3-25475_7, qunz_3-25475_7, yelp_3-25475_7
10	ENSG00000151650	VENTX	135050908	ENSG00000171794	UTF1	135043778	5	10	0.42	0.56	0.73	1	bokz_5-24252_5, nudd_1-24252_5, nudd_1-24475_3, pelm_3-24842_6, pelm_3-24842_6, pelm_3-25476_4, pelm_3-25476_4, qehq_3-25271_8, toss_3-21843_2, toss_3-21843_2
10	ENSG00000151892	GFRA1	118032979	ENSG00000165868	HSPA12A	118502085	1	2	0.78	0.78	0.78	0	uenn_3-24475_7, uenn_3-24475_7
10	ENSG00000151892	GFRA1	118032979	ENSG00000187164	KIAA1598	118886097	1	1	0.62	0.62	0.62	0	feec_2-23794_1
10	ENSG00000151893	CACUL1	120514761	ENSG00000151929	BAG3	121410882	2	3	0.35	0.39	0.45	0	letw_1-24327_6, letw_1-24327_6, sehl_6-24252_5
10	ENSG00000154473	BUB3	124913793	ENSG00000188816	HMX2	124907638	8	21	0.3	0.53	0.91	1	hegp_3-24351_3, hegp_3-24351_3, joxm_1-24475_5, joxm_1-24475_5, joxm_1-25262_8, nudd_1-24252_5, nudd_1-24252_5, nudd_1-24475_3, nudd_1-24475_3, pipw_5-25271_8, pipw_5-25271_8, qehq_3-25271_8, qehq_3-25271_8, qorq_2-23794_1, qorq_2-23794_1, qorq_2-24353_6, qorq_2-24353_6, rayr_1-24722_4, rayr_1-24722_4, sojd_3-25262_5, sojd_3-25262_5
10	ENSG00000155640	C10orf12	98741041	ENSG00000196233	LCOR	98592017	2	4	0.31	0.38	0.59	0	joxm_1-24475_5, joxm_1-25262_8, joxm_1-25262_8, melw_2-25476_7
10	ENSG00000156026	MCU	74451889	ENSG00000197746	PSAP	73611126	2	3	0.39	0.54	0.61	0	eipl_1-25013_6, qunz_3-25476_7, qunz_3-25476_7
10	ENSG00000156502	SUPV3L1	70939988	ENSG00000165732	DDX21	70715884	1	2	0.68	0.68	0.68	0	naah_2-24352_2, naah_2-24352_2
10	ENSG00000156515	HK1	71029740	ENSG00000180817	PPA1	71993667	1	1	0.8	0.8	0.8	0	heth_1-24475_5
10	ENSG00000156574	NODAL	72207707	ENSG00000197467	COL13A1	71561644	1	1	0.46	0.46	0.46	0	pelm_3-24842_6
10	ENSG00000165309	ARMC3	23216953	ENSG00000168283	BMI1	22610140	1	1	0.61	0.61	0.61	0	wigw_2-24475_8
10	ENSG00000165637	VDAC2	76969912	ENSG00000165644	COMTD1	76995788	1	1	0.38	0.38	0.38	0	eipl_1-25013_6
10	ENSG00000165646	SLC18A2	119000604	ENSG00000165650	PDZD8	119134978	1	1	0.8	0.8	0.8	0	lepk_1-24351_3
10	ENSG00000165646	SLC18A2	119000604	ENSG00000187164	KIAA1598	118886097	1	1	0.36	0.36	0.36	0	puie_5-24475_1
10	ENSG00000165752	STK32C	134145351	ENSG00000197177	GPR123	134884433	1	1	0.47	0.47	0.47	0	jogf_2-21672_1
10	ENSG00000165757	KIAA1462	30404423	ENSG00000197321	SVIL	30025710	1	1	0.37	0.37	0.37	0	nudd_1-24252_5
10	ENSG00000165868	HSPA12A	118502085	ENSG00000182645	CCDC172	118083940	1	1	0.5	0.5	0.5	0	meue_4-24352_2
10	ENSG00000166321	NUDT13	74870217	ENSG00000196968	FUT11	75532049	1	1	0.59	0.59	0.59	0	nosn_6-25476_4
10	ENSG00000168209	DDIT4	74033678	ENSG00000197746	PSAP	73611126	1	1	0.33	0.33	0.33	0	joxm_1-24475_5
10	ENSG00000172586	CHCHD1	75541805	ENSG00000182180	MRPS16	75012451	1	1	0.41	0.41	0.41	0	nudd_1-24475_3
10	ENSG00000172586	CHCHD1	75541805	ENSG00000213551	DNAJC9	75008620	1	1	0.37	0.37	0.37	0	eipl_1-25013_6
10	ENSG00000187122	SLIT1	98945677	ENSG00000269891	ARHGAP19-SLIT1	99052413	1	1	0.86	0.86	0.86	0	eipl_1-25013_6
10	ENSG00000189319	FAM53B	126432838	ENSG00000258539	RP11-12J10.3	126480296	1	1	0.31	0.31	0.31	0	joxm_1-24475_5
10	ENSG00000196139	AKR1C3	5077546	ENSG00000196372	ASB13	5708558	1	1	0.67	0.67	0.67	0	wibj_2-24327_7
10	ENSG00000204740	MALRD1	19492779	ENSG00000241058	NSUN6	18940551	1	1	0.6	0.6	0.6	0	veku_2-24351_3
11	ENSG00000014138	POLA2	65029233	ENSG00000146670	CDCA5	64851636	1	1	0.28	0.28	0.28	0	joxm_1-25262_8
11	ENSG00000014138	POLA2	65029233	ENSG00000175602	CCDC85B	65657875	1	2	0.34	0.34	0.34	0	joxm_1-25262_8, joxm_1-25262_8
11	ENSG00000014216	CAPN1	64948037	ENSG00000142186	SCYL1	65292548	1	1	0.43	0.43	0.43	0	nudd_1-24475_3
11	ENSG00000014216	CAPN1	64948037	ENSG00000149823	VPS51	64856796	1	2	0.72	0.72	0.72	0	qunz_3-25475_7, qunz_3-25475_7
11	ENSG00000023171	GRAMD1B	123396344	ENSG00000254667	AP000783.1	123301058	1	2	0.5	0.5	0.5	0	jogf_2-21672_1, jogf_2-21672_1
11	ENSG00000023191	RNH1	507300	ENSG00000177830	CHID1	915058	1	2	0.45	0.45	0.45	0	eipl_1-25013_6, eipl_1-25013_6
11	ENSG00000023191	RNH1	507300	ENSG00000177963	RIC8A	207511	1	2	0.47	0.47	0.47	0	nudd_1-24252_5, nudd_1-24252_5
11	ENSG00000026508	CD44	35160417	ENSG00000179431	FJX1	35639735	1	1	0.69	0.69	0.69	0	datg_2-23794_1
11	ENSG00000048028	USP28	113746292	ENSG00000076043	REXO2	114310108	1	2	0.66	0.66	0.66	0	wuye_2-24475_5, wuye_2-24475_5
11	ENSG00000049449	RCN1	31833939	ENSG00000148950	IMMP1L	31531192	1	1	0.59	0.59	0.59	0	uenn_3-24475_7
11	ENSG00000050165	DKK3	12031316	ENSG00000133816	MICAL2	12115543	1	1	0.46	0.46	0.46	0	qorq_2-24353_6
11	ENSG00000050165	DKK3	12031316	ENSG00000170242	USP47	11862970	1	2	0.74	0.74	0.74	0	eesb_1-25476_7, eesb_1-25476_7
11	ENSG00000066382	MPPED2	30608419	ENSG00000109911	ELP4	31531297	1	1	0.52	0.52	0.52	0	aoxv_3-25475_7
11	ENSG00000068971	PPP2R5B	64685025	ENSG00000133895	MEN1	64578766	1	1	0.53	0.53	0.53	0	pahc_4-25013_6
11	ENSG00000069482	GAL	68451247	ENSG00000172935	MRGPRF	68780877	1	1	0.46	0.46	0.46	0	juuy_2-25271_8
11	ENSG00000069482	GAL	68451247	ENSG00000197345	MRPL21	68671303	2	2	0.53	0.55	0.57	0	eesb_1-25475_7, feec_2-24353_6
11	ENSG00000073921	PICALM	85780924	ENSG00000137501	SYTL2	85522184	2	2	0.5	0.52	0.53	0	datg_2-24475_3, nocf_2-24475_8
11	ENSG00000074266	EED	85955586	ENSG00000171202	TMEM126A	85359011	1	1	0.53	0.53	0.53	0	kuco_1-25619_5
11	ENSG00000075388	FGF4	69590171	ENSG00000172927	MYEOV	69061605	1	1	0.73	0.73	0.73	0	meue_4-24352_2
11	ENSG00000075388	FGF4	69590171	ENSG00000268351	AP001888.1	69587718	14	31	0.62	0.81	0.99	1	datg_2-24475_3, datg_2-24475_3, eipl_1-25013_6, eipl_1-25013_6, feec_2-24353_6, feec_2-24353_6, jogf_2-21672_1, jogf_2-21672_1, joxm_1-24475_5, joxm_1-24475_5, joxm_1-25262_8, joxm_1-25262_8, kolf_2-24475_7, kolf_2-24475_7, letw_1-24327_6, letw_1-24327_6, oibg_1-24086_8, oibg_1-24086_8, pipw_5-25271_7, pipw_5-25271_7, poih_4-22607_6, poih_4-22607_6, qaqx_1-25262_5, sojd_3-24722_4, sojd_3-24722_4,…
11	ENSG00000076043	REXO2	114310108	ENSG00000166741	NNMT	114128509	1	1	0.41	0.41	0.41	0	nudd_1-24252_5
11	ENSG00000077514	POLD3	74204896	ENSG00000181924	COA4	73588033	1	1	0.43	0.43	0.43	0	nudd_1-24475_3
11	ENSG00000077616	NAALAD2	89864683	ENSG00000086991	NOX4	89322779	1	1	0.49	0.49	0.49	0	datg_2-24475_3
11	ENSG00000078902	TOLLIP	1330884	ENSG00000177700	POLR2L	842545	1	2	0.45	0.45	0.45	0	zerv_8-24475_7, zerv_8-24475_7
11	ENSG00000084207	GSTP1	67351066	ENSG00000110717	NDUFS8	67798084	28	56	0.37	0.58	0.79	0	aowh_2-22607_6, aowh_2-22607_6, aowh_2-24352_2, aowh_2-24352_2, aoxv_3-25475_7, aoxv_3-25475_7, eesb_1-25475_7, eesb_1-25475_7, eipl_1-25013_6, feec_2-24353_6, feec_2-24353_6, iezw_2-24475_7, iezw_2-24475_7, jejf_2-25271_8, jejf_2-25271_8, joxm_1-24475_5, joxm_1-24475_5, joxm_1-25262_8, joxm_1-25262_8, kolf_2-24475_7, kolf_2-24475_7, letw_1-24327_6, letw_1-24327_6, liqa_1-25619_7, liqa_1-25619_7,…
11	ENSG00000084207	GSTP1	67351066	ENSG00000167792	NDUFV1	67374323	7	16	0.34	0.47	0.62	0	guss_1-24086_8, guss_1-24086_8, joxm_1-24475_5, joxm_1-24475_5, kolf_2-24475_7, kolf_2-24475_7, poih_4-22607_6, poih_4-22607_6, sojd_3-24722_4, sojd_3-24722_4, sojd_3-25262_5, sojd_3-25262_5, wigw_2-24475_8, wigw_2-24475_8, zerv_8-24475_7, zerv_8-24475_7
11	ENSG00000084207	GSTP1	67351066	ENSG00000167797	CDK2AP2	67276120	2	3	0.47	0.54	0.68	0	fejf_2-24475_8, puie_5-24475_1, puie_5-24475_1
11	ENSG00000084207	GSTP1	67351066	ENSG00000172531	PPP1CA	67188654	14	25	0.29	0.52	0.67	0	aowh_2-24352_2, datg_2-24475_3, datg_2-24475_3, iiyk_4-24327_6, iiyk_4-24327_6, joxm_1-25262_8, joxm_1-25262_8, letw_1-24327_6, nudd_1-24475_3, nudd_1-24475_3, poih_4-22607_6, poih_4-22607_6, puie_5-24475_1, qaqx_1-24722_4, sehl_6-24475_3, sehl_6-24475_3, sojd_3-24722_4, sojd_3-24722_4, sojd_3-25262_5, sojd_3-25262_5, wahn_1-24475_8, wigw_2-24475_8, wigw_2-24475_8, zerv_8-24475_7, zerv_8-24475_7
11	ENSG00000084207	GSTP1	67351066	ENSG00000172663	TMEM134	67236743	1	1	0.69	0.69	0.69	0	aowh_2-24352_2
11	ENSG00000084207	GSTP1	67351066	ENSG00000172725	CORO1B	67211292	1	2	0.53	0.53	0.53	0	datg_2-24475_3, datg_2-24475_3
11	ENSG00000084207	GSTP1	67351066	ENSG00000173653	RCE1	66610306	1	1	0.32	0.32	0.32	0	sojd_3-24722_4
11	ENSG00000084234	APLP2	129939732	ENSG00000120451	SNX19	130786404	1	1	0.6	0.6	0.6	0	datg_2-23794_1
11	ENSG00000087053	MTMR2	95658479	ENSG00000166037	CEP57	95523129	1	2	0.36	0.36	0.36	0	sojd_3-25262_5, sojd_3-25262_5
11	ENSG00000087365	SF3B2	65818200	ENSG00000172757	CFL1	65629497	1	2	0.46	0.46	0.46	0	oibg_1-24086_8, oibg_1-24086_8
11	ENSG00000087365	SF3B2	65818200	ENSG00000173465	SSSCA1	65337901	1	1	0.3	0.3	0.3	0	joxm_1-25262_8
11	ENSG00000089597	GANAB	62414104	ENSG00000134824	FADS2	61560452	1	1	0.37	0.37	0.37	0	letw_1-24327_6
11	ENSG00000109846	CRYAB	111794446	ENSG00000204381	LAYN	111411005	1	1	0.64	0.64	0.64	0	eesb_1-25475_7
11	ENSG00000109919	MTCH2	47664175	ENSG00000213619	NDUFS3	47586888	1	1	0.48	0.48	0.48	0	poih_4-22607_6
11	ENSG00000109929	SC5D	121163162	ENSG00000137642	SORL1	121322912	1	1	0.95	0.95	0.95	0	kajh_3-21999_1
11	ENSG00000109944	C11orf63	122753391	ENSG00000166257	SCN3B	123525952	1	1	0.98	0.98	0.98	0	poih_4-22607_6
11	ENSG00000110011	DNAJC4	63997750	ENSG00000126432	PRDX5	64085560	1	2	0.51	0.51	0.51	0	sita_1-21843_2, sita_1-21843_2
11	ENSG00000110011	DNAJC4	63997750	ENSG00000149806	FAU	64889945	1	1	0.4	0.4	0.4	0	oibg_1-24086_8
11	ENSG00000110011	DNAJC4	63997750	ENSG00000176340	COX8A	63742079	1	2	0.49	0.49	0.49	0	sita_1-21843_2, sita_1-21843_2
11	ENSG00000110047	EHD1	64655768	ENSG00000173113	TRMT112	64085556	1	1	0.63	0.63	0.63	0	wuye_2-25262_8
11	ENSG00000110074	FOXRED1	126138950	ENSG00000134940	ACRV1	125551018	1	1	0.7	0.7	0.7	0	eiwy_1-24475_1
11	ENSG00000110077	MS4A6A	59952139	ENSG00000166927	MS4A7	60145955	1	1	0.69	0.69	0.69	0	zapk_3-25476_4
11	ENSG00000110080	ST3GAL4	126225535	ENSG00000149571	KIRREL3	126873355	1	2	0.64	0.64	0.64	0	kuxp_1-25475_7, kuxp_1-25475_7
11	ENSG00000110090	CPT1A	68611878	ENSG00000110092	CCND1	69455855	1	2	0.53	0.53	0.53	0	pelm_3-25476_4, pelm_3-25476_4
11	ENSG00000110090	CPT1A	68611878	ENSG00000162344	FGF19	69519410	4	5	0.4	0.45	0.53	0	kolf_2-24475_7, nudd_1-24475_3, pelm_3-25476_4, pelm_3-25476_4, qehq_3-25271_7
11	ENSG00000110092	CCND1	69455855	ENSG00000162344	FGF19	69519410	2	4	0.51	0.55	0.58	0	jejf_2-25271_8, jejf_2-25271_8, pelm_3-25476_4, pelm_3-25476_4
11	ENSG00000110104	CCDC86	60609544	ENSG00000134824	FADS2	61560452	1	1	0.29	0.29	0.29	0	joxm_1-25262_8
11	ENSG00000110104	CCDC86	60609544	ENSG00000168496	FEN1	61560109	1	2	0.41	0.41	0.41	0	eipl_1-25013_6, eipl_1-25013_6
11	ENSG00000110108	TMEM109	60681346	ENSG00000134824	FADS2	61560452	1	2	0.34	0.34	0.34	0	joxm_1-24475_5, joxm_1-24475_5
11	ENSG00000110171	TRIM3	6495689	ENSG00000179532	DNHD1	6518490	1	1	0.64	0.64	0.64	0	wuye_2-24475_5
11	ENSG00000110200	ANAPC15	71823826	ENSG00000149357	LAMTOR1	71814433	1	1	0.5	0.5	0.5	0	datg_2-24475_3
11	ENSG00000110321	EIF4G2	10830657	ENSG00000198730	CTR9	10772534	2	2	0.42	0.47	0.52	0	aowh_2-22607_6, qorq_2-24353_6
11	ENSG00000110429	FBXO3	33796089	ENSG00000135387	CAPRIN1	34073230	1	2	0.54	0.54	0.54	0	tert_1-25619_7, tert_1-25619_7
11	ENSG00000110497	AMBRA1	46615675	ENSG00000149091	DGKZ	46354455	1	2	0.68	0.68	0.68	0	guss_1-24475_3, guss_1-24475_3
11	ENSG00000110680	CALCA	14993900	ENSG00000152270	PDE3B	14665269	1	1	0.84	0.84	0.84	0	vils_1-22607_6
11	ENSG00000110696	C11orf58	16634679	ENSG00000110700	RPS13	17099334	2	3	0.33	0.36	0.4	0	sojd_3-25262_5, sojd_3-25262_5, yelp_3-25475_7
11	ENSG00000110713	NUP98	3819022	ENSG00000167333	TRIM68	4629489	1	1	0.49	0.49	0.49	0	kolf_2-24475_7
11	ENSG00000110717	NDUFS8	67798084	ENSG00000167792	NDUFV1	67374323	4	6	0.33	0.5	0.71	0	eesb_1-25476_7, joxm_1-24475_5, pelm_3-25476_4, pelm_3-25476_4, zerv_8-24475_7, zerv_8-24475_7
11	ENSG00000110717	NDUFS8	67798084	ENSG00000172531	PPP1CA	67188654	2	4	0.34	0.48	0.62	0	sojd_3-25262_5, sojd_3-25262_5, wigw_2-24475_8, wigw_2-24475_8
11	ENSG00000110717	NDUFS8	67798084	ENSG00000172663	TMEM134	67236743	1	1	0.5	0.5	0.5	0	zagm_1-24475_8
11	ENSG00000110717	NDUFS8	67798084	ENSG00000172725	CORO1B	67211292	1	2	0.37	0.37	0.37	0	sojd_3-25262_5, sojd_3-25262_5
11	ENSG00000110717	NDUFS8	67798084	ENSG00000197345	MRPL21	68671303	4	7	0.52	0.58	0.64	0	feec_2-24353_6, poih_4-22607_6, poih_4-22607_6, qunz_3-25476_7, qunz_3-25476_7, wigw_2-24475_8, wigw_2-24475_8
11	ENSG00000110756	HPS5	18343745	ENSG00000129173	E2F8	19263167	1	1	0.82	0.82	0.82	0	ciwj_2-25619_7
11	ENSG00000117984	CTSD	1785222	ENSG00000177600	RPLP2	809647	2	4	0.52	0.62	0.71	0	datg_2-24475_3, datg_2-24475_3, fejf_2-24475_8, fejf_2-24475_8
11	ENSG00000118094	TREH	118550399	ENSG00000177098	SCN4B	118023603	1	1	0.62	0.62	0.62	0	guss_1-24086_8
11	ENSG00000118181	RPS25	118889401	ENSG00000167283	ATP5L	118271869	19	34	0.41	0.59	0.87	0	aowh_2-22607_6, aowh_2-22607_6, aoxv_3-25475_7, bokz_5-24252_5, bokz_5-24252_5, eipl_1-25013_6, eipl_1-25013_6, feec_2-24353_6, feec_2-24353_6, guss_1-23794_1, guss_1-23794_1, guss_1-24086_8, iiyk_4-24327_6, iiyk_4-24327_6, liqa_1-25619_7, liqa_1-25619_7, melw_2-25476_7, melw_2-25476_7, meue_4-24352_2, pelm_3-24842_6, pelm_3-24842_6, qorq_2-23794_1, qorq_2-24353_6, qorq_2-24353_6, seru_1-24475_7,…
11	ENSG00000118181	RPS25	118889401	ENSG00000196655	TRAPPC4	118889142	2	4	0.52	0.6	0.68	0	datg_2-23794_1, datg_2-23794_1, liqa_1-25619_7, liqa_1-25619_7
11	ENSG00000118181	RPS25	118889401	ENSG00000256269	HMBS	118955576	3	3	0.43	0.51	0.58	0	aoxv_3-25475_7, datg_2-24475_3, yelp_3-25476_7
11	ENSG00000121236	TRIM6	5617339	ENSG00000132254	ARFIP2	6502666	1	1	0.63	0.63	0.63	0	naah_2-22607_6
11	ENSG00000121236	TRIM6	5617339	ENSG00000132274	TRIM22	5710919	1	1	0.45	0.45	0.45	0	eipl_1-25013_6
11	ENSG00000121680	PEX16	45940363	ENSG00000135365	PHF21A	46142985	1	1	0.5	0.5	0.5	1	datg_2-24475_3
11	ENSG00000121680	PEX16	45940363	ENSG00000181830	SLC35C1	45825623	1	1	0.77	0.77	0.77	0	vils_1-24352_2
11	ENSG00000121690	DEPDC7	33037410	ENSG00000135378	PRRG4	32851489	1	2	0.46	0.46	0.46	0	oibg_1-24086_8, oibg_1-24086_8
11	ENSG00000123892	RAB38	87908635	ENSG00000168959	GRM5	88799113	1	1	0.58	0.58	0.58	0	naah_2-22607_6
11	ENSG00000124942	AHNAK	62323707	ENSG00000168004	HRASLS5	63258666	1	1	0.37	0.37	0.37	0	joxm_1-24475_5
11	ENSG00000126432	PRDX5	64085560	ENSG00000149792	MRPL49	64889655	1	1	0.62	0.62	0.62	0	guss_1-24475_3
11	ENSG00000126432	PRDX5	64085560	ENSG00000149806	FAU	64889945	14	26	0.44	0.54	0.68	0	datg_2-23794_1, datg_2-23794_1, guss_1-24086_8, guss_1-24086_8, joxm_1-24475_5, joxm_1-24475_5, juuy_2-25271_8, kolf_2-24475_7, kolf_2-24475_7, kuxp_1-25475_7, kuxp_1-25475_7, lise_3-24475_1, lise_3-24475_1, nudd_1-24475_3, nudd_1-24475_3, oibg_1-24086_8, oibg_1-24086_8, puie_5-24475_1, puie_5-24475_1, qehq_3-25271_8, wigw_2-24475_8, wigw_2-24475_8, yelp_3-25475_7, yelp_3-25475_7, zerv_8-24475_7,…
11	ENSG00000126432	PRDX5	64085560	ENSG00000149809	TM7SF2	64879317	1	1	0.34	0.34	0.34	0	sojd_3-25262_5
11	ENSG00000126432	PRDX5	64085560	ENSG00000167770	OTUB1	63753325	1	1	0.46	0.46	0.46	0	kolf_2-24475_7
11	ENSG00000126432	PRDX5	64085560	ENSG00000173113	TRMT112	64085556	5	10	0.47	0.52	0.61	0	joxm_1-24475_5, joxm_1-24475_5, kolf_2-24475_7, kolf_2-24475_7, puie_5-24475_1, puie_5-24475_1, wigw_2-24475_8, wigw_2-24475_8, zerv_8-24475_7, zerv_8-24475_7
11	ENSG00000126432	PRDX5	64085560	ENSG00000173486	FKBP2	64008475	4	6	0.35	0.5	0.69	1	joxm_1-24475_5, kolf_2-24475_7, kolf_2-24475_7, naah_2-22607_6, zerv_8-24475_7, zerv_8-24475_7
11	ENSG00000126432	PRDX5	64085560	ENSG00000176340	COX8A	63742079	16	32	0.35	0.53	0.69	0	aowh_2-22607_6, aowh_2-22607_6, datg_2-24475_3, datg_2-24475_3, feec_2-24353_6, guss_1-24086_8, guss_1-24086_8, joxm_1-24475_5, joxm_1-24475_5, joxm_1-25262_8, joxm_1-25262_8, juuy_2-25271_8, juuy_2-25271_8, kolf_2-24475_7, letw_1-24327_6, letw_1-24327_6, liqa_1-25619_7, liqa_1-25619_7, nudd_1-24475_3, nudd_1-24475_3, oibg_1-24086_8, puie_5-24475_1, puie_5-24475_1, sojd_3-25262_5, sojd_3-25262_5,…
11	ENSG00000126432	PRDX5	64085560	ENSG00000213465	ARL2	64781585	5	9	0.4	0.49	0.59	0	jogf_2-21672_1, jogf_2-21672_1, letw_1-24327_6, letw_1-24327_6, pelm_3-21672_1, puie_5-24475_1, puie_5-24475_1, qorq_2-24353_6, qorq_2-24353_6
11	ENSG00000129084	PSMA1	14665181	ENSG00000197601	FAR1	13690217	1	1	0.37	0.37	0.37	0	puie_5-24475_1
11	ENSG00000129757	CDKN1C	2907111	ENSG00000167244	IGF2	2170833	1	1	0.69	0.69	0.69	0	kefb_1-25476_4
11	ENSG00000130413	STK33	8615836	ENSG00000175348	TMEM9B	8986558	1	1	0.5	0.5	0.5	0	liqa_1-25619_7
11	ENSG00000132254	ARFIP2	6502666	ENSG00000158042	MRPL17	6704632	1	1	0.43	0.43	0.43	0	zapk_3-25476_4
11	ENSG00000133316	WDR74	62609281	ENSG00000167996	FTH1	61735132	2	3	0.4	0.59	0.69	0	naah_2-22607_6, naah_2-22607_6, puie_5-24475_1
11	ENSG00000133316	WDR74	62609281	ENSG00000168002	POLR2G	62529016	5	7	0.43	0.51	0.69	0	aowh_2-24352_2, joxm_1-24475_5, joxm_1-24475_5, juuy_2-25271_8, letw_1-24327_6, letw_1-24327_6, naah_2-22607_6
11	ENSG00000133318	RTN3	63448918	ENSG00000168003	SLC3A2	62623518	1	1	0.54	0.54	0.54	0	datg_2-24252_5
11	ENSG00000133318	RTN3	63448918	ENSG00000185670	ZBTB3	62521660	1	1	0.54	0.54	0.54	0	datg_2-24252_5
11	ENSG00000133321	RARRES3	63304281	ENSG00000162194	C11orf48	62439727	1	1	0.35	0.35	0.35	0	sojd_3-24722_4
11	ENSG00000133812	SBF2	10315754	ENSG00000166483	WEE1	9595228	1	1	0.5	0.5	0.5	0	lise_3-24475_1
11	ENSG00000133816	MICAL2	12115543	ENSG00000197702	PARVA	12398732	1	1	0.4	0.4	0.4	0	nudd_1-24252_5
11	ENSG00000133884	DPF2	65101225	ENSG00000149809	TM7SF2	64879317	1	1	0.81	0.81	0.81	0	laey_4-24327_6
11	ENSG00000133884	DPF2	65101225	ENSG00000172500	FIBP	65656010	1	1	0.43	0.43	0.43	0	zerv_8-24475_7
11	ENSG00000134333	LDHA	18415935	ENSG00000166788	SAAL1	18127638	1	2	0.45	0.45	0.45	0	eipl_1-25013_6, eipl_1-25013_6
11	ENSG00000134569	LRP4	46940193	ENSG00000172247	C1QTNF4	47616211	1	2	0.61	0.61	0.61	0	kajh_3-24475_1, kajh_3-24475_1
11	ENSG00000134575	ACP2	47270457	ENSG00000180423	HARBI1	46639459	1	1	0.54	0.54	0.54	0	paab_4-24353_6
11	ENSG00000134809	TIMM10	57298276	ENSG00000156587	UBE2L6	57335757	1	1	0.51	0.51	0.51	0	melw_2-25476_7
11	ENSG00000134809	TIMM10	57298276	ENSG00000156603	MED19	57479693	1	2	0.54	0.54	0.54	0	poih_4-22607_6, poih_4-22607_6
11	ENSG00000134809	TIMM10	57298276	ENSG00000211450	C11orf31	57508825	6	7	0.42	0.48	0.54	0	eipl_1-25013_6, liqa_1-25619_7, liqa_1-25619_7, sehl_6-24475_3, yelp_3-25476_7, zagm_1-24475_8, zerv_8-24475_7
11	ENSG00000134824	FADS2	61560452	ENSG00000162191	UBXN1	62446567	1	1	0.73	0.73	0.73	0	ueah_1-24351_3
11	ENSG00000134824	FADS2	61560452	ENSG00000168496	FEN1	61560109	2	3	0.36	0.37	0.37	0	eipl_1-25013_6, joxm_1-24475_5, joxm_1-24475_5
11	ENSG00000134825	TMEM258	61560274	ENSG00000162191	UBXN1	62446567	2	2	0.5	0.54	0.58	0	datg_2-24475_3, melw_2-25476_7
11	ENSG00000134825	TMEM258	61560274	ENSG00000162194	C11orf48	62439727	5	8	0.52	0.57	0.7	0	fejf_2-24475_8, fejf_2-24475_8, nudd_1-24353_6, sehl_6-24475_3, yelp_3-25475_7, yelp_3-25475_7, zagm_1-24475_8, zagm_1-24475_8
11	ENSG00000134825	TMEM258	61560274	ENSG00000167996	FTH1	61735132	2	3	0.43	0.51	0.55	0	meue_4-24352_2, meue_4-24352_2, nudd_1-24475_3
11	ENSG00000134825	TMEM258	61560274	ENSG00000168002	POLR2G	62529016	10	20	0.34	0.53	0.76	0	datg_2-24475_3, letw_1-24327_6, letw_1-24327_6, meue_4-24352_2, meue_4-24352_2, nudd_1-23794_1, qunz_3-25475_7, qunz_3-25475_7, sojd_3-25262_5, sojd_3-25262_5, uenn_3-24475_7, uenn_3-24475_7, wahn_1-24475_8, wahn_1-24475_8, yelp_3-25475_7, yelp_3-25475_7, yelp_3-25476_7, yelp_3-25476_7, zerv_8-24475_7, zerv_8-24475_7
11	ENSG00000134825	TMEM258	61560274	ENSG00000168569	TMEM223	62559493	1	2	0.47	0.47	0.47	0	yelp_3-25475_7, yelp_3-25475_7
11	ENSG00000134825	TMEM258	61560274	ENSG00000204922	C11orf83	62437745	5	7	0.4	0.53	0.69	0	aowh_2-22607_6, kajh_3-24475_1, kajh_3-24475_1, puie_5-24475_1, qorq_2-23794_1, yelp_3-25475_7, yelp_3-25475_7
11	ENSG00000134917	ADAMTS8	130298888	ENSG00000149418	ST14	130029457	1	1	0.59	0.59	0.59	0	datg_2-23794_1
11	ENSG00000134917	ADAMTS8	130298888	ENSG00000182667	NTM	131240373	1	1	0.74	0.74	0.74	0	miaj_6-24327_6
11	ENSG00000134955	SLC37A2	124932963	ENSG00000154146	NRGN	124609742	1	2	0.83	0.83	0.83	0	jejf_2-25271_7, jejf_2-25271_7
11	ENSG00000135372	NAT10	34127149	ENSG00000135387	CAPRIN1	34073230	4	7	0.41	0.62	0.73	0	nudd_1-24475_3, poih_4-22607_6, poih_4-22607_6, tolg_6-24722_4, tolg_6-24722_4, veku_2-24351_3, veku_2-24351_3
11	ENSG00000135387	CAPRIN1	34073230	ENSG00000176102	CSTF3	33183917	1	2	0.41	0.41	0.41	0	nudd_1-24252_5, nudd_1-24252_5
11	ENSG00000137491	SLCO2B1	74811608	ENSG00000171561	OR2AT4	74800799	1	2	0.86	0.86	0.86	0	nudd_1-24252_5, nudd_1-24252_5
11	ENSG00000137496	IL18BP	71709587	ENSG00000186635	ARAP1	72504644	1	2	0.52	0.52	0.52	0	zagm_1-24475_8, zagm_1-24475_8
11	ENSG00000137507	LRRC32	76381791	ENSG00000268635	DKFZP434E1119	77184416	1	1	0.78	0.78	0.78	0	oicx_6-24327_7
11	ENSG00000137656	BUD13	116643704	ENSG00000168092	PAFAH1B2	117014983	1	1	0.42	0.42	0.42	0	nudd_1-24475_3
11	ENSG00000137672	TRPC6	101743293	ENSG00000170647	TMEM133	100862811	1	2	0.73	0.73	0.73	0	kolf_2-24475_7, kolf_2-24475_7
11	ENSG00000137700	SLC37A4	118901616	ENSG00000173456	RNF26	119205237	1	1	0.41	0.41	0.41	0	eipl_1-25013_6
11	ENSG00000137709	POU2F3	120107349	ENSG00000149403	GRIK4	120382468	1	1	0.52	0.52	0.52	0	puie_5-24475_1
11	ENSG00000137726	FXYD6	117748201	ENSG00000149591	TAGLN	117070037	1	1	0.46	0.46	0.46	0	qorq_2-24353_6
11	ENSG00000142089	IFITM3	327537	ENSG00000177600	RPLP2	809647	10	19	0.32	0.54	0.83	0	bokz_5-24252_5, bokz_5-24252_5, feec_2-24353_6, feec_2-24353_6, iezw_2-24475_7, iezw_2-24475_7, jejf_2-25271_7, jejf_2-25271_7, joxm_1-24475_5, joxm_1-24475_5, joxm_1-25262_8, letw_1-24327_6, yelp_3-25476_7, yelp_3-25476_7, zagm_1-24475_8, zagm_1-24475_8, zapk_3-25476_4, zapk_3-25476_4, zerv_8-24475_7
11	ENSG00000142089	IFITM3	327537	ENSG00000177685	EFCAB4A	826144	1	2	0.69	0.69	0.69	0	datg_2-24353_6, datg_2-24353_6
11	ENSG00000142089	IFITM3	327537	ENSG00000177700	POLR2L	842545	9	19	0.35	0.57	0.75	0	aowh_2-22607_6, aowh_2-22607_6, iezw_2-24475_7, iezw_2-24475_7, jejf_2-25271_7, joxm_1-24475_5, joxm_1-24475_5, pipw_5-25271_8, pipw_5-25271_8, qunz_3-25476_7, qunz_3-25476_7, uenn_3-24475_7, uenn_3-24475_7, yelp_3-25475_7, yelp_3-25475_7, yelp_3-25476_7, yelp_3-25476_7, zerv_8-24475_7, zerv_8-24475_7
11	ENSG00000142089	IFITM3	327537	ENSG00000177830	CHID1	915058	1	2	0.54	0.54	0.54	0	datg_2-24475_3, datg_2-24475_3
11	ENSG00000142102	ATHL1	289135	ENSG00000185885	IFITM1	313506	1	1	0.75	0.75	0.75	0	qoog_4-24475_1
[truncated: 1,879 more rows]

## Sheet: iPSC_bulkCOPs
List of bulkCOPs (signficantly co-expressed gene pairs, 5% FDR) detected across 87 iPSC lines using bulk RNA-seq. Genes are identified by ENSEMBL IDs, gene name and transcription start site (TSS).
chr	gene1	gene1_name	gene1_tss	gene2	gene2_name	gene2_tss	corr
1	ENSG00000187961	KLHL17	895967	ENSG00000187583	PLEKHN1	901877	0.5
1	ENSG00000187961	KLHL17	895967	ENSG00000131584	ACAP3	1244989	0.42
1	ENSG00000187961	KLHL17	895967	ENSG00000184163	FAM132A	1182102	0.42
1	ENSG00000187961	KLHL17	895967	ENSG00000188157	AGRN	955503	0.4
1	ENSG00000187961	KLHL17	895967	ENSG00000162572	SCNN1D	1215816	0.38
1	ENSG00000187583	PLEKHN1	901877	ENSG00000188157	AGRN	955503	0.51
1	ENSG00000187583	PLEKHN1	901877	ENSG00000184163	FAM132A	1182102	0.47
1	ENSG00000187583	PLEKHN1	901877	ENSG00000188290	HES4	935552	0.44
1	ENSG00000187583	PLEKHN1	901877	ENSG00000186891	TNFRSF18	1142071	0.38
1	ENSG00000188290	HES4	935552	ENSG00000189409	MMP23B	1567474	0.57
1	ENSG00000188290	HES4	935552	ENSG00000187608	ISG15	948803	0.52
1	ENSG00000188290	HES4	935552	ENSG00000186891	TNFRSF18	1142071	0.46
1	ENSG00000188290	HES4	935552	ENSG00000188157	AGRN	955503	0.42
1	ENSG00000188290	HES4	935552	ENSG00000184163	FAM132A	1182102	0.39
1	ENSG00000187608	ISG15	948803	ENSG00000189409	MMP23B	1567474	0.41
1	ENSG00000188157	AGRN	955503	ENSG00000184163	FAM132A	1182102	0.48
1	ENSG00000188157	AGRN	955503	ENSG00000215915	ATAD3C	1385069	0.4
1	ENSG00000078808	SDF4	1167411	ENSG00000179403	VWA1	1370241	0.47
1	ENSG00000176022	B3GALT6	1167629	ENSG00000205090	TMEM240	1475833	0.38
1	ENSG00000184163	FAM132A	1182102	ENSG00000215915	ATAD3C	1385069	0.4
1	ENSG00000162572	SCNN1D	1215816	ENSG00000228594	C1orf233	1535476	0.4
1	ENSG00000131584	ACAP3	1244989	ENSG00000169972	PUSL1	1243947	0.48
1	ENSG00000169972	PUSL1	1243947	ENSG00000205090	TMEM240	1475833	0.38
1	ENSG00000107404	DVL1	1284730	ENSG00000179403	VWA1	1370241	0.42
1	ENSG00000179403	VWA1	1370241	ENSG00000205090	TMEM240	1475833	0.45
1	ENSG00000215915	ATAD3C	1385069	ENSG00000228594	C1orf233	1535476	0.42
1	ENSG00000248333	CDK11B	1590473	ENSG00000215790	SLC35E2	1677431	0.48
1	ENSG00000008128	CDK11A	1655766	ENSG00000215790	SLC35E2	1677431	0.61
1	ENSG00000157911	PEX10	2345236	ENSG00000157870	FAM213B	2517930	0.38
1	ENSG00000197921	HES5	2461684	ENSG00000142611	PRDM16	2985732	0.52
1	ENSG00000157870	FAM213B	2517930	ENSG00000142606	MMEL1	2564481	0.65
1	ENSG00000157870	FAM213B	2517930	ENSG00000215912	TTC34	2718286	0.58
1	ENSG00000142606	MMEL1	2564481	ENSG00000215912	TTC34	2718286	0.68
1	ENSG00000142611	PRDM16	2985732	ENSG00000116213	WRAP73	3569325	0.42
1	ENSG00000235169	SMIM1	3689352	ENSG00000215912	TTC34	2718286	0.36
1	ENSG00000198912	C1orf174	3816857	ENSG00000196581	AJAP1	4714792	0.47
1	ENSG00000131697	NPHP4	6052533	ENSG00000069424	KCNAB2	6051526	0.41
1	ENSG00000187017	ESPN	6484848	ENSG00000215788	TNFRSF25	6526255	0.56
1	ENSG00000215788	TNFRSF25	6526255	ENSG00000171680	PLEKHG5	6580121	0.42
1	ENSG00000180758	GPR157	9189229	ENSG00000188807	TMEM201	9648932	0.46
1	ENSG00000171824	EXOSC10	11159938	ENSG00000116670	MAD2L2	11751707	0.42
1	ENSG00000204624	PTCHD2	11539223	ENSG00000011021	CLCN6	11866207	0.4
1	ENSG00000116661	FBXO2	11715842	ENSG00000116685	KIAA2013	11986485	0.37
1	ENSG00000116670	MAD2L2	11751707	ENSG00000162490	DRAXIN	11751786	0.42
1	ENSG00000083444	PLOD1	11994262	ENSG00000116688	MFN2	12040238	0.46
1	ENSG00000116726	PRAMEF12	12834984	ENSG00000204513	PRAMEF11	12891264	0.8
1	ENSG00000116726	PRAMEF12	12834984	ENSG00000204501	PRAMEF9	13421176	0.8
1	ENSG00000116726	PRAMEF12	12834984	ENSG00000204486	PRAMEF21	13516066	0.8
1	ENSG00000116726	PRAMEF12	12834984	ENSG00000120952	PRAMEF2	12916941	0.57
1	ENSG00000116726	PRAMEF12	12834984	ENSG00000232423	PRAMEF6	13117751	0.54
1	ENSG00000204513	PRAMEF11	12891264	ENSG00000120952	PRAMEF2	12916941	0.72
1	ENSG00000120952	PRAMEF2	12916941	ENSG00000204501	PRAMEF9	13421176	0.72
1	ENSG00000120952	PRAMEF2	12916941	ENSG00000204486	PRAMEF21	13516066	0.72
1	ENSG00000120952	PRAMEF2	12916941	ENSG00000232423	PRAMEF6	13117751	0.4
1	ENSG00000204502	PRAMEF5	13359819	ENSG00000204495	PRAMEF13	13452656	0.48
1	ENSG00000182330	PRAMEF8	13390765	ENSG00000204495	PRAMEF13	13452656	0.48
1	ENSG00000189337	KAZN	14925200	ENSG00000142634	EFHD2	15736391	0.36
1	ENSG00000132906	CASP9	15853029	ENSG00000197312	DDI2	15943995	0.54
1	ENSG00000132906	CASP9	15853029	ENSG00000162461	SLC25A34	16062900	0.38
1	ENSG00000116809	ZBTB17	16302627	ENSG00000055070	SZRD1	16679070	0.42
1	ENSG00000204377	C1orf134	16556038	ENSG00000132881	RSG1	16563657	0.6
1	ENSG00000187144	SPATA21	16763919	ENSG00000159363	ATP13A2	17338423	0.38
1	ENSG00000158825	CDA	20915441	ENSG00000158828	PINK1	20959948	0.55
1	ENSG00000244038	DDOST	20988000	ENSG00000162551	ALPL	21835858	0.41
1	ENSG00000187942	LDLRAD2	22138758	ENSG00000142798	HSPG2	22263790	0.46
1	ENSG00000159189	C1QC	22970123	ENSG00000173369	C1QB	22979255	0.55
1	ENSG00000125945	ZNF436	23695935	ENSG00000249087	C1orf213	23695490	0.45
1	ENSG00000142676	RPL11	24018269	ENSG00000057757	PITHD1	24104895	0.37
1	ENSG00000189266	PNRC2	24285599	ENSG00000188529	SRSF10	24307417	0.49
1	ENSG00000142684	ZNF593	26496362	ENSG00000188782	CATSPER4	26517052	0.56
1	ENSG00000158062	UBXN11	26644854	ENSG00000117682	DHDDS	26758773	0.38
1	ENSG00000198830	HMGN2	26798941	ENSG00000142733	MAP3K6	27693383	0.42
1	ENSG00000175793	SFN	27189633	ENSG00000175707	C1orf172	27286897	0.45
1	ENSG00000090020	SLC9A1	27493472	ENSG00000186501	TMEM222	27648651	0.41
1	ENSG00000180198	RCC1	28832455	ENSG00000180098	TRNAU1AP	28879597	0.44
1	ENSG00000162419	GMEB1	28995244	ENSG00000198492	YTHDF2	29063133	0.59
1	ENSG00000084628	NKAIN1	31712401	ENSG00000121775	TMEM39B	32537632	0.43
1	ENSG00000084628	NKAIN1	31712401	ENSG00000121753	BAI2	32230494	0.42
1	ENSG00000121766	ZCCHC17	31769842	ENSG00000084623	EIF3I	32687529	0.49
1	ENSG00000121774	KHDRBS1	32479430	ENSG00000175130	MARCKSL1	32801980	0.58
1	ENSG00000254553	RP1-27O5.3	32930658	ENSG00000160097	FNDC5	33338083	0.41
1	ENSG00000163866	SMIM12	35325417	ENSG00000187513	GJA4	35258599	0.37
1	ENSG00000142686	C1orf216	36185073	ENSG00000116883	RP11-268J15.5	36789335	0.44
1	ENSG00000214193	SH3D21	36771988	ENSG00000116883	RP11-268J15.5	36789335	0.5
1	ENSG00000142694	EVA1B	36789755	ENSG00000116883	RP11-268J15.5	36789335	0.37
1	ENSG00000163875	MEAF6	37980375	ENSG00000134697	GNL2	38061536	0.51
1	ENSG00000163875	MEAF6	37980375	ENSG00000163879	DNALI1	38022520	0.46
1	ENSG00000127603	MACF1	39546988	ENSG00000163909	HEYL	40105617	0.4
1	ENSG00000163909	HEYL	40105617	ENSG00000116983	HPCAL4	40157361	0.52
1	ENSG00000116990	MYCL	40367928	ENSG00000164002	EXO5	40974413	0.42
1	ENSG00000131238	PPT1	40563375	ENSG00000084073	ZMPSTE24	40723779	0.38
1	ENSG00000177181	RIMKLA	42846466	ENSG00000117394	SLC2A1	43424530	0.51
1	ENSG00000179178	TMEM125	43735665	ENSG00000253313	C1orf210	43751288	0.4
1	ENSG00000179178	TMEM125	43735665	ENSG00000117407	ARTN	44398992	0.39
1	ENSG00000159479	MED8	43855479	ENSG00000178922	HYI	43919660	0.49
1	ENSG00000142945	KIF2C	45205490	ENSG00000236624	CCDC163P	45965751	0.38
1	ENSG00000173846	PLK3	45265897	ENSG00000222009	BTBD19	45274154	0.42
1	ENSG00000132773	TOE1	45805342	ENSG00000186603	HPDL	45792545	0.37
1	ENSG00000117450	PRDX1	45988719	ENSG00000132780	NASP	46049518	0.45
1	ENSG00000086015	MAST2	46252659	ENSG00000085998	POMGNT1	46685977	0.43
1	ENSG00000117481	NSUN4	46805849	ENSG00000117480	FAAH	46859937	0.42
1	ENSG00000116157	GPX7	53068044	ENSG00000134744	ZCCHC11	53019159	0.37
1	ENSG00000174348	PODN	53527854	ENSG00000116171	SCP2	53392901	0.36
1	ENSG00000162399	BSND	55464606	ENSG00000169174	PCSK9	55505221	0.39
1	ENSG00000162601	MYSM1	59165764	ENSG00000177606	JUN	59249785	0.31
1	ENSG00000162620	LRRIQ3	74663871	ENSG00000254685	FPGT	74663896	0.7
1	ENSG00000162620	LRRIQ3	74663871	ENSG00000259030	FPGT-TNNI3K	74663919	0.37
1	ENSG00000116791	CRYZ	75199092	ENSG00000162623	TYW3	75198836	0.92
1	ENSG00000137955	RABGGTB	76251879	ENSG00000057468	MSH4	76262567	0.31
1	ENSG00000142892	PIGK	77685115	ENSG00000180488	FAM73A	78245309	0.47
1	ENSG00000137959	IFI44L	79085607	ENSG00000137965	IFI44	79115481	0.82
1	ENSG00000117133	RPF1	84944942	ENSG00000142867	BCL10	85742773	0.35
1	ENSG00000153898	MCOLN2	85462796	ENSG00000055732	MCOLN3	85514182	0.52
1	ENSG00000122417	ODF2L	86862023	ENSG00000097033	SH3GLB1	87170259	0.34
1	ENSG00000198691	ABCA4	94586688	ENSG00000137962	ARHGAP29	94740624	0.38
1	ENSG00000188641	DPYD	98386605	ENSG00000162627	SNX7	99127236	0.43
1	ENSG00000162627	SNX7	99127236	ENSG00000117600	LPPR4	99729509	0.34
1	ENSG00000099260	PALMD	100111499	ENSG00000162688	AGL	100315640	0.34
1	ENSG00000181656	GPR88	101003693	ENSG00000162692	VCAM1	101185298	0.45
1	ENSG00000198890	PRMT6	107599267	ENSG00000162631	NTNG1	107682629	0.35
1	ENSG00000143107	FNDC7	109255279	ENSG00000116266	STXBP3	109289296	0.43
1	ENSG00000116266	STXBP3	109289296	ENSG00000168765	GSTM4	110198703	0.41
1	ENSG00000121957	GPSM2	109417972	ENSG00000134201	GSTM5	110254864	0.4
1	ENSG00000031698	SARS	109756540	ENSG00000143106	PSMA5	109969062	0.51
1	ENSG00000031698	SARS	109756540	ENSG00000186150	UBL4B	110655062	0.38
1	ENSG00000143126	CELSR2	109792641	ENSG00000143106	PSMA5	109969062	0.43
1	ENSG00000184371	CSF1	110452864	ENSG00000177301	KCNA2	111174096	0.39
1	ENSG00000116396	KCNC4	110753965	ENSG00000134255	CEPT1	111682249	0.4
1	ENSG00000121931	LRIF1	111506701	ENSG00000134255	CEPT1	111682249	0.43
1	ENSG00000121931	LRIF1	111506701	ENSG00000173947	PIFO	111888910	0.42
1	ENSG00000121931	LRIF1	111506701	ENSG00000143119	CD53	111415775	0.37
1	ENSG00000156171	DRAM2	111682838	ENSG00000173947	PIFO	111888910	0.55
1	ENSG00000156171	DRAM2	111682838	ENSG00000134255	CEPT1	111682249	0.4
1	ENSG00000134255	CEPT1	111682249	ENSG00000173947	PIFO	111888910	0.6
1	ENSG00000162777	DENND2D	111747157	ENSG00000197852	FAM212B	112298446	0.48
1	ENSG00000064886	CHI3L2	111743393	ENSG00000173947	PIFO	111888910	0.48
1	ENSG00000134245	WNT2B	113009163	ENSG00000155363	MOV10	113215763	0.51
1	ENSG00000134245	WNT2B	113009163	ENSG00000155366	RHOC	113250056	0.39
1	ENSG00000116489	CAPZA1	113161795	ENSG00000155366	RHOC	113250056	0.5
1	ENSG00000116489	CAPZA1	113161795	ENSG00000155363	MOV10	113215763	0.39
1	ENSG00000155363	MOV10	113215763	ENSG00000155366	RHOC	113250056	0.62
1	ENSG00000155363	MOV10	113215763	ENSG00000155367	PPM1J	113258099	0.47
1	ENSG00000155367	PPM1J	113258099	ENSG00000155366	RHOC	113250056	0.35
1	ENSG00000198799	LRIG2	113615831	ENSG00000081019	RSBN1	114355098	0.42
1	ENSG00000163349	HIPK1	114471814	ENSG00000081019	RSBN1	114355098	0.35
1	ENSG00000116774	OLFML3	114522063	ENSG00000134207	SYT6	114696541	0.57
1	ENSG00000116774	OLFML3	114522063	ENSG00000116752	BCAS2	115124260	0.4
1	ENSG00000163399	ATP1A1	116915290	ENSG00000198162	MAN1A2	117910071	0.38
1	ENSG00000163399	ATP1A1	116915290	ENSG00000269279	AL136376.1	116926718	0.37
1	ENSG00000143067	ZNF697	120190396	ENSG00000092621	PHGDH	120202421	0.36
1	ENSG00000163386	NBPF10	145289772	ENSG00000196644	GPR89C	145883868	0.57
1	ENSG00000131795	RBM8A	145507598	ENSG00000131788	PIAS3	145575233	0.4
1	ENSG00000174827	PDZK1	145726918	ENSG00000152042	NBPF11	146082765	0.39
1	ENSG00000117262	GPR89A	145827103	ENSG00000186275	NBPF12	146373546	0.38
1	ENSG00000117262	GPR89A	145827103	ENSG00000163386	NBPF10	145289772	0.36
1	ENSG00000196644	GPR89C	145883868	ENSG00000152042	NBPF11	146082765	0.52
1	ENSG00000196644	GPR89C	145883868	ENSG00000186275	NBPF12	146373546	0.48
1	ENSG00000188092	GPR89B	147400506	ENSG00000203836	NBPF24	147634886	0.6
1	ENSG00000255963	PPIAL4A	147955419	ENSG00000203832	NBPF20	148347506	0.67
1	ENSG00000203814	HIST2H2BF	149783928	ENSG00000203811	HIST2H3C	149812765	0.54
1	ENSG00000183941	HIST2H4A	149804221	ENSG00000203812	HIST2H2AA4	149822643	0.4
1	ENSG00000203811	HIST2H3C	149812765	ENSG00000184270	HIST2H2AB	149859466	0.48
1	ENSG00000203852	HIST2H3A	149824181	ENSG00000184678	HIST2H2BE	149858232	0.42
1	ENSG00000182217	HIST2H4B	149832714	ENSG00000184678	HIST2H2BE	149858232	0.46
1	ENSG00000184678	HIST2H2BE	149858232	ENSG00000203811	HIST2H3C	149812765	0.37
1	ENSG00000118292	C1orf54	150240600	ENSG00000143434	SEMA6C	151119104	0.42
1	ENSG00000143384	MCL1	150552066	ENSG00000143420	ENSA	150602088	0.52
1	ENSG00000143437	ARNT	150849244	ENSG00000143373	ZNF687	151254094	0.39
1	ENSG00000143418	CERS2	150947479	ENSG00000163125	RPRD2	150335567	0.39
1	ENSG00000163141	BNIPL	151009046	ENSG00000143375	CGN	151482986	0.52
1	ENSG00000159352	PSMD4	151227179	ENSG00000182134	TDRKH	151763892	0.39
1	ENSG00000143393	PI4KB	151300191	ENSG00000143390	RFX5	151319833	0.5
1	ENSG00000197747	S100A10	151966866	ENSG00000163191	S100A11	152020383	0.47
1	ENSG00000197915	HRNR	152196669	ENSG00000143631	FLG	152297679	0.56
1	ENSG00000143631	FLG	152297679	ENSG00000186207	LCE5A	152483320	0.51
1	ENSG00000143536	CRNN	152386739	ENSG00000159527	PGLYRP3	153283194	0.5
1	ENSG00000143536	CRNN	152386739	ENSG00000186207	LCE5A	152483320	0.43
1	ENSG00000235942	LCE6A	152815344	ENSG00000169474	SPRR1A	152956557	0.8
1	ENSG00000235942	LCE6A	152815344	ENSG00000196805	SPRR2B	153113927	0.45
1	ENSG00000169474	SPRR1A	152956557	ENSG00000196805	SPRR2B	153113927	0.41
1	ENSG00000163209	SPRR3	152974223	ENSG00000203783	PRR9	153190060	0.4
1	ENSG00000197956	S100A6	153508720	ENSG00000189171	S100A13	153606568	0.43
1	ENSG00000196154	S100A4	153522612	ENSG00000189171	S100A13	153606568	0.42
1	ENSG00000177954	RPS27	153963235	ENSG00000160678	S100A1	153600402	0.39
1	ENSG00000143575	HAX1	154244987	ENSG00000160712	IL6R	154377669	0.38
1	ENSG00000160685	ZBTB7B	154975127	ENSG00000143630	HCN3	155247374	0.45
1	ENSG00000160685	ZBTB7B	154975127	ENSG00000143590	EFNA3	155036224	0.39
1	ENSG00000243364	EFNA4	155036207	ENSG00000143590	EFNA3	155036224	0.58
1	ENSG00000243364	EFNA4	155036207	ENSG00000143630	HCN3	155247374	0.47
1	ENSG00000243364	EFNA4	155036207	ENSG00000169242	EFNA1	155099936	0.42
1	ENSG00000143590	EFNA3	155036224	ENSG00000143630	HCN3	155247374	0.45
1	ENSG00000163463	KRTCAP2	155145951	ENSG00000132680	KIAA0907	155904191	0.41
1	ENSG00000169231	THBS3	155178842	ENSG00000160712	IL6R	154377669	0.38
1	ENSG00000160767	FAM189B	155225274	ENSG00000160753	RUSC1	155290687	0.48
1	ENSG00000160767	FAM189B	155225274	ENSG00000116521	SCAMP3	155232221	0.4
1	ENSG00000196189	SEMA4A	156117157	ENSG00000160785	SLC25A44	156163880	0.45
1	ENSG00000116604	MEF2D	156470620	ENSG00000163374	YY1AP1	155658791	0.4
1	ENSG00000160818	GPATCH4	156571288	ENSG00000253831	ETV3L	157069600	0.41
1	ENSG00000160818	GPATCH4	156571288	ENSG00000132688	NES	156647189	0.38
1	ENSG00000132688	NES	156647189	ENSG00000143320	CRABP2	156675608	0.4
1	ENSG00000073754	CD5L	157868046	ENSG00000180433	OR6K6	158724510	0.71
1	ENSG00000163565	IFI16	158969758	ENSG00000158714	SLAMF8	159796540	0.38
1	ENSG00000213085	CCDC19	159869953	ENSG00000158710	TAGLN2	159895522	0.54
1	ENSG00000177807	KCNJ10	160040038	ENSG00000162729	IGSF8	160068733	0.53
1	ENSG00000177807	KCNJ10	160040038	ENSG00000171786	NHLH1	160336857	0.41
1	ENSG00000162729	IGSF8	160068733	ENSG00000171786	NHLH1	160336857	0.41
1	ENSG00000132681	ATP1A4	160121360	ENSG00000143318	CASQ1	160160285	0.49
1	ENSG00000143318	CASQ1	160160285	ENSG00000162734	PEA15	160175127	0.52
1	ENSG00000122218	COPA	160313190	ENSG00000158793	NIT1	161087876	0.39
1	ENSG00000162738	VANGL2	160370376	ENSG00000158769	F11R	160991138	0.42
1	ENSG00000162739	SLAMF6	160493052	ENSG00000268154	AL591806.1	161035655	0.52
1	ENSG00000158773	USF1	161015767	ENSG00000158882	TOMM40L	161195793	0.41
1	ENSG00000143256	PFDN2	161087901	ENSG00000143222	UFC1	161122566	0.39
1	ENSG00000158796	DEDD	161102478	ENSG00000143222	UFC1	161122566	0.52
1	ENSG00000143222	UFC1	161122566	ENSG00000026751	SLAMF7	160709037	0.38
1	ENSG00000158874	APOA2	161193421	ENSG00000122223	CD244	160832692	0.4
1	ENSG00000158874	APOA2	161193421	ENSG00000268387	AL590714.1	161190160	0.39
1	ENSG00000198929	NOS1AP	162039564	ENSG00000239887	C1orf226	162336698	0.74
1	ENSG00000143153	ATP1B1	169074935	ENSG00000117479	SLC19A2	169455241	0.4
1	ENSG00000143153	ATP1B1	169074935	ENSG00000117475	BLZF1	169337208	0.39
1	ENSG00000000457	SCYL3	169863408	ENSG00000120370	GORAB	170501270	0.41
1	ENSG00000117507	FMO6P	171106879	ENSG00000076258	FMO4	171283347	0.4
1	ENSG00000010932	FMO1	171217638	ENSG00000076258	FMO4	171283347	0.56
1	ENSG00000076258	FMO4	171283347	ENSG00000010165	METTL13	171750788	0.44
1	ENSG00000116161	CACYBP	174968300	ENSG00000235750	KIAA0040	175162135	0.44
1	ENSG00000116161	CACYBP	174968300	ENSG00000152061	RABGAP1L	174128548	0.33
1	ENSG00000120332	TNN	175036994	ENSG00000235750	KIAA0040	175162135	0.32
1	ENSG00000143207	RFWD2	176176629	ENSG00000116183	PAPPA2	176432307	0.35
1	ENSG00000152092	ASTN1	177134109	ENSG00000198797	BRINP2	177140633	0.51
1	ENSG00000143322	ABL2	179198819	ENSG00000135837	CEP350	179923873	0.36
1	ENSG00000135837	CEP350	179923873	ENSG00000143324	XPR1	180601140	0.35
1	ENSG00000143344	RGL1	183605220	ENSG00000198756	COLGALT2	184006863	0.56
1	ENSG00000116690	PRG4	186265405	ENSG00000073756	PTGS2	186649559	0.51
1	ENSG00000090104	RGS1	192544857	ENSG00000162630	B3GALT2	193155784	0.37
1	ENSG00000116852	KIF21B	200992828	ENSG00000081248	CACNA1S	201081694	0.4
1	ENSG00000116857	TMEM9	201140702	ENSG00000134375	TIMM17A	201924619	0.42
1	ENSG00000118194	TNNT2	201346890	ENSG00000159176	CSRP1	201478584	0.51
1	ENSG00000143862	ARL8A	202113869	ENSG00000133067	LGR6	202163029	0.38
1	ENSG00000143847	PPFIA4	202995626	ENSG00000117139	KDM5B	202778598	0.36
1	ENSG00000058668	ATP2B4	203595689	ENSG00000143842	SOX13	204042243	0.41
1	ENSG00000257315	ZBED6	203765437	ENSG00000182004	SNRPE	203830731	0.39
1	ENSG00000133056	PIK3C2B	204463852	ENSG00000143850	PLEKHA6	204346793	0.36
1	ENSG00000133059	DSTYK	205180727	ENSG00000133069	TMCC2	205197304	0.41
1	ENSG00000158711	ELK4	205601090	ENSG00000069275	NUCKS1	205719404	0.38
1	ENSG00000158715	SLC45A3	205649587	ENSG00000069275	NUCKS1	205719404	0.37
1	ENSG00000268313	AC119673.1	205682497	ENSG00000162888	C1orf147	206671061	0.42
1	ENSG00000123685	BATF3	212873327	ENSG00000162769	FLVCR1	213031597	0.54
1	ENSG00000123685	BATF3	212873327	ENSG00000143494	VASH2	213123862	0.51
1	ENSG00000123685	BATF3	212873327	ENSG00000117697	NSL1	212965124	0.39
1	ENSG00000117697	NSL1	212965124	ENSG00000203705	TATDN3	212965170	0.44
1	ENSG00000117697	NSL1	212965124	ENSG00000162769	FLVCR1	213031597	0.42
1	ENSG00000162769	FLVCR1	213031597	ENSG00000143494	VASH2	213123862	0.66
1	ENSG00000162817	C1orf115	220863187	ENSG00000186205	MARC1	220960101	0.36
1	ENSG00000162909	CAPN2	223889295	ENSG00000143748	NVL	224518089	0.52
1	ENSG00000162909	CAPN2	223889295	ENSG00000143514	TP53BP2	224033674	0.39
1	ENSG00000143514	TP53BP2	224033674	ENSG00000143771	CNIH4	224544552	0.49
1	ENSG00000143514	TP53BP2	224033674	ENSG00000143753	DEGS1	224363458	0.36
1	ENSG00000143756	FBXO28	224301789	ENSG00000143753	DEGS1	224363458	0.63
1	ENSG00000143756	FBXO28	224301789	ENSG00000162923	WDR26	224624735	0.35
1	ENSG00000143742	SRP9	225965531	ENSG00000163041	H3F3A	226249552	0.47
1	ENSG00000196187	TMEM63A	226070069	ENSG00000143811	PYCR2	226111978	0.72
1	ENSG00000196187	TMEM63A	226070069	ENSG00000243709	LEFTY1	226099082	0.71
1	ENSG00000196187	TMEM63A	226070069	ENSG00000143768	LEFTY2	226129189	0.59
1	ENSG00000243709	LEFTY1	226099082	ENSG00000143811	PYCR2	226111978	0.6
1	ENSG00000143811	PYCR2	226111978	ENSG00000143768	LEFTY2	226129189	0.41
1	ENSG00000143816	WNT9A	228135599	ENSG00000143774	GUK1	228327663	0.42
1	ENSG00000154370	TRIM11	228594541	ENSG00000162931	TRIM17	228604562	0.43
1	ENSG00000162931	TRIM17	228604562	ENSG00000168159	RNF187	228674762	0.57
1	ENSG00000162931	TRIM17	228604562	ENSG00000181218	HIST3H2A	228645560	0.56
1	ENSG00000181218	HIST3H2A	228645560	ENSG00000168159	RNF187	228674762	0.48
1	ENSG00000181218	HIST3H2A	228645560	ENSG00000196890	HIST3H2BB	228645808	0.42
1	ENSG00000196890	HIST3H2BB	228645808	ENSG00000168159	RNF187	228674762	0.38
1	ENSG00000116574	RHOU	228870824	ENSG00000069248	NUP133	229644103	0.38
1	ENSG00000168118	RAB4A	229406822	ENSG00000154429	CCSAP	229479041	0.62
1	ENSG00000168118	RAB4A	229406822	ENSG00000143632	ACTA1	229569845	0.58
1	ENSG00000154429	CCSAP	229479041	ENSG00000143632	ACTA1	229569845	0.67
1	ENSG00000143643	TTC13	231114621	ENSG00000173409	ARV1	231114727	0.68
1	ENSG00000135749	PCNXL2	233431459	ENSG00000143674	MLK4	233463514	0.46
1	ENSG00000168243	GNG4	235814054	ENSG00000186197	EDARADD	236511562	0.55
1	ENSG00000168243	GNG4	235814054	ENSG00000116977	LGALS8	236681300	0.41
1	ENSG00000186197	EDARADD	236511562	ENSG00000116977	LGALS8	236681300	0.48
1	ENSG00000143702	CEP170	243418650	ENSG00000054282	SDCCAG8	243419320	0.33
1	ENSG00000162852	CNST	246729746	ENSG00000153207	AHCTF1	247095280	0.42
1	ENSG00000197437	OR13G1	247836365	ENSG00000169214	OR6F1	247876105	0.58
1	ENSG00000197591	OR11L1	248005254	ENSG00000177201	OR2T12	248458880	0.55
1	ENSG00000162722	TRIM58	248020501	ENSG00000238243	OR2W3	248031277	0.56
1	ENSG00000162722	TRIM58	248020501	ENSG00000177462	OR2T8	248084320	0.5
1	ENSG00000238243	OR2W3	248031277	ENSG00000177462	OR2T8	248084320	0.52
1	ENSG00000196071	OR2L13	248100493	ENSG00000162711	NLRP3	247579458	0.38
1	ENSG00000198128	OR2L3	248223984	ENSG00000171180	OR2M4	248402231	0.5
2	ENSG00000184731	FAM110C	46870	ENSG00000189292	FAM150B	288851	0.41
2	ENSG00000035115	SH3YL1	266398	ENSG00000172554	SNTG2	946554	0.32
2	ENSG00000171865	RNASEH1	3606206	ENSG00000118004	COLEC11	3642426	0.44
2	ENSG00000134326	CMPK2	7006766	ENSG00000134321	RSAD2	7005937	0.4
2	ENSG00000134326	CMPK2	7006766	ENSG00000151692	RNF144A	7057523	0.31
2	ENSG00000151693	ASAP2	9346894	ENSG00000205795	CYS1	10221071	0.39
2	ENSG00000119203	CPSF3	9563697	ENSG00000171848	RRM2	10262455	0.44
2	ENSG00000119771	KLHL29	23608088	ENSG00000115129	TP53I3	24308731	0.35
2	ENSG00000119782	FKBP1B	24272571	ENSG00000219626	FAM228B	24299396	0.38
2	ENSG00000084754	HADHA	26467594	ENSG00000138029	HADHB	26466038	0.39
2	ENSG00000138018	EPT1	26531415	ENSG00000138085	ATRAID	27434895	0.4
2	ENSG00000171303	KCNK3	26915619	ENSG00000084764	MAPRE3	27193480	0.38
2	ENSG00000157851	DPYSL5	27070615	ENSG00000084764	MAPRE3	27193480	0.43
2	ENSG00000138030	KHK	27309615	ENSG00000115234	SNX17	27593389	0.46
2	ENSG00000138030	KHK	27309615	ENSG00000115226	FNDC4	27718112	0.39
2	ENSG00000150938	CRIM1	36583069	ENSG00000268688	AC007382.1	37068530	0.45
2	ENSG00000008869	HEATR5B	37311485	ENSG00000055332	EIF2AK2	37384208	0.38
2	ENSG00000055332	EIF2AK2	37384208	ENSG00000115841	RMDN2	38150330	0.42
2	ENSG00000115816	CEBPZ	37458856	ENSG00000003509	NDUFAF7	37458774	0.73
2	ENSG00000115825	PRKD3	37551951	ENSG00000115828	QPCT	37571717	0.61
2	ENSG00000143889	HNRNPLL	38830728	ENSG00000115875	SRSF7	38978636	0.35
2	ENSG00000143891	GALM	38893052	ENSG00000115904	SOS1	39351486	0.35
2	ENSG00000115875	SRSF7	38978636	ENSG00000269210	AC019171.1	39187483	0.35
2	ENSG00000269210	AC019171.1	39187483	ENSG00000205111	CDKL4	39456729	0.39
2	ENSG00000011566	MAP4K3	39664453	ENSG00000152154	TMEM178A	39892122	0.61
2	ENSG00000171126	KCNG3	42721237	ENSG00000162881	OXER1	42991401	0.38
2	ENSG00000162881	OXER1	42991401	ENSG00000162882	HAAO	43019733	0.6
2	ENSG00000152518	ZFP36L2	43453748	ENSG00000152527	PLEKHH2	43864412	0.35
2	ENSG00000138078	PREPL	44589001	ENSG00000143919	CAMKMT	44589089	0.4
2	ENSG00000250565	ATP6V1E2	46769696	ENSG00000119729	RHOQ	46768945	0.4
2	ENSG00000119888	EPCAM	47572297	ENSG00000184261	KCNK12	47798078	0.4
2	ENSG00000119888	EPCAM	47572297	ENSG00000180398	MCFD2	47168994	0.35
2	ENSG00000162929	KIAA1841	61293006	ENSG00000170264	FAM161A	62081278	0.47
2	ENSG00000162929	KIAA1841	61293006	ENSG00000173209	AHSA2	61404553	0.4
2	ENSG00000082898	XPO1	61765761	ENSG00000115484	CCT4	62115939	0.36
2	ENSG00000143951	WDPCP	64054977	ENSG00000014641	MDH1	63815743	0.79
2	ENSG00000143951	WDPCP	64054977	ENSG00000169764	UGP2	64068074	0.5
2	ENSG00000014641	MDH1	63815743	ENSG00000169764	UGP2	64068074	0.5
2	ENSG00000138069	RAB1A	65357240	ENSG00000138071	ACTR2	65454887	0.52
2	ENSG00000197223	C1D	68338080	ENSG00000115956	PLEK	68592305	0.35
2	ENSG00000124383	MPHOSPH10	71357444	ENSG00000075292	ZNF638	71503691	0.45
2	ENSG00000116096	SPR	73114489	ENSG00000135638	EMX1	73143389	0.55
2	ENSG00000124356	STAMBP	74056086	ENSG00000187605	TET3	74229840	0.39
2	ENSG00000204822	MRPL53	74700449	ENSG00000135637	CCDC142	74710535	0.5
2	ENSG00000179528	LBX2	74730443	ENSG00000115318	LOXL3	74782817	0.61
2	ENSG00000179528	LBX2	74730443	ENSG00000115325	DOK1	74776153	0.58
2	ENSG00000115297	TLX2	74740590	ENSG00000115325	DOK1	74776153	0.37
2	ENSG00000144045	DQX1	74753463	ENSG00000115353	TACR1	75426826	0.37
2	ENSG00000144045	DQX1	74753463	ENSG00000163017	ACTG2	74119441	0.37
2	ENSG00000115325	DOK1	74776153	ENSG00000159374	M1AP	74875465	0.37
2	ENSG00000115350	POLE4	75185619	ENSG00000115363	EVA1A	75796848	0.43
2	ENSG00000115350	POLE4	75185619	ENSG00000115353	TACR1	75426826	0.42
2	ENSG00000176407	KCMF1	85198216	ENSG00000152284	TCF7L1	85360533	0.42
2	ENSG00000118640	VAMP8	85788685	ENSG00000168894	RNF181	85822848	0.42
2	ENSG00000168894	RNF181	85822848	ENSG00000115548	KDM3A	86667770	0.38
2	ENSG00000132305	IMMT	86422893	ENSG00000172116	CD8B	87089047	0.42
2	ENSG00000172086	KRCC1	88355248	ENSG00000172071	EIF2AK3	88927094	0.33
2	ENSG00000163067	ZNF2	95831177	ENSG00000188886	ASTL	96804175	0.38
2	ENSG00000186281	GPAT2	96705199	ENSG00000196843	ARID5A	97202480	0.4
2	ENSG00000222040	ADRA2B	96781984	ENSG00000213337	ANKRD39	97523832	0.42
2	ENSG00000188886	ASTL	96804175	ENSG00000144021	CIAO1	96931870	0.42
2	ENSG00000158158	CNNM4	97426639	ENSG00000168758	SEMA4C	97536494	0.4
2	ENSG00000135940	COX5B	98262503	ENSG00000075568	TMEM131	98612388	0.38
2	ENSG00000071073	MGAT4A	99347589	ENSG00000135945	REV1	100106497	0.41
2	ENSG00000071073	MGAT4A	99347589	ENSG00000144214	LYG1	99921205	0.38
2	ENSG00000196872	KIAA1211L	99552722	ENSG00000135951	TSGA10	99771427	0.37
2	ENSG00000273045	C2ORF15	99757948	ENSG00000273155	MRPL30	99771461	0.41
2	ENSG00000158411	MITD1	99797521	ENSG00000158417	EIF5B	99953816	0.42
2	ENSG00000170500	LONRF2	100939195	ENSG00000115539	PDCL3	101179152	0.36
2	ENSG00000170500	LONRF2	100939195	ENSG00000144218	AFF3	100759201	0.35
2	ENSG00000163162	RNF149	101925163	ENSG00000175874	CREG2	102004057	0.4
2	ENSG00000115641	FHL2	106054970	ENSG00000071051	NCK2	106361354	0.45
2	ENSG00000196862	RGPD4	108443388	ENSG00000169756	LIMS1	109150857	0.33
2	ENSG00000186522	SEPT10	110371783	ENSG00000198142	SOWAHC	110371911	0.37
2	ENSG00000256671	LIMS3L	111230511	ENSG00000183054	RGPD6	111334762	0.64
2	ENSG00000125630	POLR1B	113299492	ENSG00000144136	SLC20A1	113403434	0.44
2	ENSG00000144119	C1QL2	119916465	ENSG00000115107	STEAP3	119981384	0.34
2	ENSG00000136732	GYPC	127413509	ENSG00000186684	CYP27C1	127977654	0.41
2	ENSG00000163161	ERCC3	128051752	ENSG00000144231	POLR2D	128615731	0.46
2	ENSG00000196604	POTEF	130886795	ENSG00000152086	TUBA3E	130956034	0.41
2	ENSG00000152086	TUBA3E	130956034	ENSG00000196834	POTEI	131267239	0.36
2	ENSG00000196834	POTEI	131267239	ENSG00000178206	CYP4F31P	132044330	0.6
2	ENSG00000152093	CFC1B	131278770	ENSG00000136002	ARHGEF4	131594489	0.37
2	ENSG00000222038	POTEJ	131369054	ENSG00000178206	CYP4F31P	132044330	0.52
2	ENSG00000178171	AMER3	131513008	ENSG00000136002	ARHGEF4	131594489	0.46
2	ENSG00000188219	POTEE	131975882	ENSG00000178206	CYP4F31P	132044330	0.67
2	ENSG00000150551	LYPD1	133429152	ENSG00000183840	GPR39	133174147	0.33
2	ENSG00000076003	MCM6	136633996	ENSG00000115866	DARS	136743670	0.49
2	ENSG00000204406	MBD5	148778580	ENSG00000135999	EPC2	149402009	0.29
2	ENSG00000153234	NR4A2	157198860	ENSG00000115159	GPD2	157291802	0.57
2	ENSG00000115263	GCG	163008914	ENSG00000078098	FAP	163101661	0.48
2	ENSG00000178662	CSRNP3	166326157	ENSG00000115339	GALNT3	166651192	0.62
2	ENSG00000178662	CSRNP3	166326157	ENSG00000123607	TTC21B	166810353	0.4
2	ENSG00000115339	GALNT3	166651192	ENSG00000123607	TTC21B	166810353	0.39
2	ENSG00000123607	TTC21B	166810353	ENSG00000144285	SCN1A	166984523	0.4
2	ENSG00000144285	SCN1A	166984523	ENSG00000136546	SCN7A	167350757	0.42
2	ENSG00000169432	SCN9A	167232503	ENSG00000115339	GALNT3	166651192	0.32
2	ENSG00000138398	PPIG	170440850	ENSG00000138385	SSB	170648443	0.43
2	ENSG00000222033	LINC01124	171571077	ENSG00000204335	SP5	171571861	0.45
2	ENSG00000204335	SP5	171571861	ENSG00000128683	GAD1	171669723	0.51
2	ENSG00000115806	GORASP2	171784974	ENSG00000123600	METTL8	172291312	0.39
2	ENSG00000115827	DCAF17	172290727	ENSG00000172878	METAP1D	172864490	0.38
2	ENSG00000144355	DLX1	172949468	ENSG00000115844	DLX2	172967628	0.73
2	ENSG00000174279	EVX2	176948641	ENSG00000128709	HOXD9	176987088	0.41
2	ENSG00000128714	HOXD13	176957619	ENSG00000128710	HOXD10	176973518	0.51
2	ENSG00000128714	HOXD13	176957619	ENSG00000128713	HOXD11	176968944	0.51
2	ENSG00000128714	HOXD13	176957619	ENSG00000128709	HOXD9	176987088	0.36
2	ENSG00000170178	HOXD12	176964458	ENSG00000128709	HOXD9	176987088	0.43
2	ENSG00000128713	HOXD11	176968944	ENSG00000175879	HOXD8	176994422	0.63
2	ENSG00000128713	HOXD11	176968944	ENSG00000128710	HOXD10	176973518	0.59
2	ENSG00000128713	HOXD11	176968944	ENSG00000128709	HOXD9	176987088	0.53
2	ENSG00000128713	HOXD11	176968944	ENSG00000128652	HOXD3	177001340	0.35
2	ENSG00000128710	HOXD10	176973518	ENSG00000175879	HOXD8	176994422	0.59
2	ENSG00000128710	HOXD10	176973518	ENSG00000128709	HOXD9	176987088	0.53
2	ENSG00000128710	HOXD10	176973518	ENSG00000128645	HOXD1	177053307	0.44
2	ENSG00000128710	HOXD10	176973518	ENSG00000128652	HOXD3	177001340	0.39
2	ENSG00000128709	HOXD9	176987088	ENSG00000128652	HOXD3	177001340	0.53
2	ENSG00000128709	HOXD9	176987088	ENSG00000175879	HOXD8	176994422	0.42
2	ENSG00000175879	HOXD8	176994422	ENSG00000128652	HOXD3	177001340	0.52
2	ENSG00000175879	HOXD8	176994422	ENSG00000128645	HOXD1	177053307	0.41
2	ENSG00000128652	HOXD3	177001340	ENSG00000170166	HOXD4	177015950	0.57
2	ENSG00000128652	HOXD3	177001340	ENSG00000128645	HOXD1	177053307	0.37
2	ENSG00000128654	MTX2	177134123	ENSG00000170144	HNRNPA3	178077291	0.45
2	ENSG00000197557	TTC30A	178483694	ENSG00000204311	DFNB59	179316163	0.4
2	ENSG00000079150	FKBP7	179343327	ENSG00000116095	PLEKHA3	179345195	0.4
2	ENSG00000155657	TTN	179695529	ENSG00000163492	CCDC141	179914813	0.7
2	ENSG00000170035	UBE2E3	181831975	ENSG00000138434	SSFA2	182756560	0.42
2	ENSG00000115232	ITGA4	182321929	ENSG00000188452	CERKL	182545392	0.33
2	ENSG00000188452	CERKL	182545392	ENSG00000162992	NEUROD1	182545603	0.38
2	ENSG00000138448	ITGAV	187454792	ENSG00000003436	TFPI	188430487	0.47
2	ENSG00000144366	GULP1	189156396	ENSG00000064989	CALCRL	188313187	0.31
2	ENSG00000138381	ASNSD1	190526111	ENSG00000128699	ORMDL1	190649097	0.42
2	ENSG00000144381	HSPD1	198381461	ENSG00000115541	HSPE1	198364718	0.7
2	ENSG00000115540	MOB4	198380295	ENSG00000247626	MARS2	198570087	0.35
2	ENSG00000003400	CASP10	202047604	ENSG00000064012	CASP8	202098166	0.44
2	ENSG00000178562	CD28	204571198	ENSG00000163599	CTLA4	204732509	0.36
2	ENSG00000183671	GPR1	207082771	ENSG00000204186	ZDBF2	207139387	0.38
2	ENSG00000204186	ZDBF2	207139387	ENSG00000114948	ADAM23	207308263	0.37
2	ENSG00000118231	CRYGD	208989225	ENSG00000138413	IDH1	209130798	0.41
2	ENSG00000188674	C2orf80	209054797	ENSG00000138413	IDH1	209130798	0.35
2	ENSG00000188674	C2orf80	209054797	ENSG00000118231	CRYGD	208989225	0.34
2	ENSG00000138413	IDH1	209130798	ENSG00000115020	PIKFYVE	209130991	0.36
2	ENSG00000115365	LANCL1	211342376	ENSG00000021826	CPS1	211342406	0.52
2	ENSG00000127837	AAMP	219134980	ENSG00000074582	BCS1L	219523487	0.44
2	ENSG00000127837	AAMP	219134980	ENSG00000144579	CTDSP1	219262979	0.43
2	ENSG00000135913	USP37	219433084	ENSG00000144580	RQCD1	219433303	0.39
2	ENSG00000144580	RQCD1	219433303	ENSG00000135912	TTLL4	219575568	0.38
2	ENSG00000074582	BCS1L	219523487	ENSG00000127824	TUBA4A	220142892	0.39
2	ENSG00000163482	STK36	219536749	ENSG00000114923	SLC4A3	220492049	0.4
2	ENSG00000135912	TTLL4	219575568	ENSG00000123992	DNPEP	220264744	0.41
2	ENSG00000135929	CYP27A1	219646472	ENSG00000144567	FAM134A	220040947	0.4
2	ENSG00000135929	CYP27A1	219646472	ENSG00000182698	RESP18	220197899	0.39
2	ENSG00000115596	WNT6	219724544	ENSG00000135925	WNT10A	219745085	0.65
2	ENSG00000115649	CNPPD1	220042828	ENSG00000123989	CHPF	220408509	0.41
2	ENSG00000144567	FAM134A	220040947	ENSG00000198925	ATG9A	220094439	0.46
2	ENSG00000144567	FAM134A	220040947	ENSG00000123989	CHPF	220408509	0.4
2	ENSG00000124006	OBSL1	220436581	ENSG00000123999	INHA	220433884	0.44
2	ENSG00000135903	PAX3	223163715	ENSG00000163081	CCDC140	223162866	0.4
2	ENSG00000135903	PAX3	223163715	ENSG00000163082	SGPP2	223289236	0.37
2	ENSG00000123983	ACSL3	223725652	ENSG00000171951	SCG2	224467221	0.39
2	ENSG00000171951	SCG2	224467221	ENSG00000152056	AP1S3	224702744	0.4
2	ENSG00000081052	COL4A4	228028829	ENSG00000169031	COL4A3	228029281	0.48
2	ENSG00000187957	DNER	230579274	ENSG00000135932	CAB39	231577560	0.38
2	ENSG00000187957	DNER	230579274	ENSG00000079263	SP140	231067826	0.36
2	ENSG00000135898	GPR55	231825781	ENSG00000135914	HTR2B	231989832	0.38
2	ENSG00000115053	NCL	232348352	ENSG00000187514	PTMA	232571605	0.47
2	ENSG00000163295	ALPI	233320833	ENSG00000077044	DGKD	234263153	0.44
2	ENSG00000182600	C2orf82	233721980	ENSG00000085978	ATG16L1	234118697	0.41
2	ENSG00000085982	USP40	234475428	ENSG00000123485	HJURP	234763212	0.36
2	ENSG00000072080	SPP2	234959323	ENSG00000077044	DGKD	234263153	0.35
2	ENSG00000188042	ARL4C	235405697	ENSG00000130147	SH3BP4	235860617	0.34
2	ENSG00000163359	COL6A3	238323018	ENSG00000222022	AC112721.1	238333919	0.75
2	ENSG00000115648	MLPH	238394071	ENSG00000124831	LRRFIP1	238536219	0.39
2	ENSG00000124839	RAB17	238510257	ENSG00000124831	LRRFIP1	238536219	0.64
2	ENSG00000124839	RAB17	238510257	ENSG00000234949	AC104667.3	238499663	0.61
2	ENSG00000234949	AC104667.3	238499663	ENSG00000204104	TRAF3IP1	239229082	0.37
2	ENSG00000184182	UBE2F	238875469	ENSG00000204104	TRAF3IP1	239229082	0.45
2	ENSG00000184182	UBE2F	238875469	ENSG00000178752	FAM132B	239067623	0.38
2	ENSG00000068024	HDAC4	240323348	ENSG00000182083	OR6B2	240969906	0.41
2	ENSG00000063660	GPC1	241375088	ENSG00000172478	C2orf54	241836306	0.45
2	ENSG00000063660	GPC1	241375088	ENSG00000130294	KIF1A	241759725	0.37
2	ENSG00000172482	AGXT	241807896	ENSG00000172478	C2orf54	241836306	0.62
2	ENSG00000146205	ANO7	242127924	ENSG00000268485	AC104841.2	242167319	0.49
2	ENSG00000115677	HDLBP	242256476	ENSG00000115694	STK25	242449145	0.38
2	ENSG00000115694	STK25	242449145	ENSG00000176720	BOK	242498136	0.58
2	ENSG00000176720	BOK	242498136	ENSG00000168395	ING5	242641450	0.4
2	ENSG00000154252	GAL3ST2	242716240	ENSG00000204099	NEU4	242749920	0.45
3	ENSG00000134121	CHL1	238279	ENSG00000134115	CNTN6	1134260	0.43
3	ENSG00000072756	TRNT1	3168600	ENSG00000113851	CRBN	3221394	0.36
3	ENSG00000150995	ITPR1	4535032	ENSG00000235978	AC018816.3	4928977	0.35
3	ENSG00000180914	OXTR	8811314	ENSG00000114026	OGG1	9791628	0.34
3	ENSG00000156983	BRPF1	9773413	ENSG00000171135	JAGN1	9932238	0.41
3	ENSG00000241553	ARPC4	9834179	ENSG00000163705	FANCD2OS	10149915	0.42
3	ENSG00000125037	EMC3	10052800	ENSG00000157020	SEC13	10362862	0.46
3	ENSG00000157087	ATP2B2	10749716	ENSG00000132164	SLC6A11	10857885	0.42
3	ENSG00000197548	ATG7	11313995	ENSG00000157150	TIMP4	12200851	0.4
3	ENSG00000131378	RFTN1	16555533	ENSG00000154822	PLCL2	16844159	0.35
3	ENSG00000092345	DAZL	16711813	ENSG00000154822	PLCL2	16844159	0.53
3	ENSG00000174748	RPL15	23958036	ENSG00000174738	NR1D2	23986751	0.4
3	ENSG00000163527	STT3B	31574130	ENSG00000091317	CMTM6	32544900	0.39
3	ENSG00000144645	OSBPL10	32119072	ENSG00000197385	ZNF860	32023263	0.45
3	ENSG00000170293	CMTM8	32280171	ENSG00000170275	CRTAP	33155471	0.35
3	ENSG00000093167	LRRFIP2	37225180	ENSG00000060971	ACAA1	38178733	0.49
3	ENSG00000168026	TTC21A	39149152	ENSG00000093217	XYLB	38388251	0.36
3	ENSG00000093183	SEC22C	42642572	ENSG00000144647	POMGNT2	43147568	0.38
3	ENSG00000240747	KRBOX1	42850975	ENSG00000182983	ZNF662	42947223	0.54
3	ENSG00000144647	POMGNT2	43147568	ENSG00000163788	SNRK	43328004	0.38
3	ENSG00000196345	ZKSCAN7	44596685	ENSG00000186446	ZNF501	44771088	0.46
3	ENSG00000011376	LARS2	45429998	ENSG00000144791	LIMD1	45596886	0.38
3	ENSG00000211456	SACM1L	45730548	ENSG00000163827	LRRC2	46621589	0.41
3	ENSG00000211456	SACM1L	45730548	ENSG00000241186	TDGF1	46616045	0.39
3	ENSG00000172215	CXCR6	45982425	ENSG00000268537	AC109583.1	46930171	0.53
3	ENSG00000160791	CCR5	46411633	ENSG00000160808	MYL3	46923659	0.38
3	ENSG00000012223	LTF	46526724	ENSG00000163827	LRRC2	46621589	0.42
3	ENSG00000012223	LTF	46526724	ENSG00000268324	LUZPP1	46598888	0.39
3	ENSG00000163827	LRRC2	46621589	ENSG00000268324	LUZPP1	46598888	0.6
3	ENSG00000163827	LRRC2	46621589	ENSG00000178038	ALS2CL	46735194	0.49
3	ENSG00000268324	LUZPP1	46598888	ENSG00000241186	TDGF1	46616045	0.47
3	ENSG00000241186	TDGF1	46616045	ENSG00000178038	ALS2CL	46735194	0.54
3	ENSG00000241186	TDGF1	46616045	ENSG00000160801	PTH1R	46919236	0.42
3	ENSG00000206549	PRSS50	46854064	ENSG00000261603	PRSS46	46777919	0.45
3	ENSG00000114650	SCAP	47518616	ENSG00000163832	ELP6	47555251	0.4
3	ENSG00000164045	CDC25A	48229892	ENSG00000164051	CCDC51	48481866	0.4
3	ENSG00000164049	FBXW12	48413709	ENSG00000177479	ARIH2	48956254	0.4
3	ENSG00000114268	PFKFB4	48599448	ENSG00000213672	NCKIPSD	48723797	0.56
3	ENSG00000145040	UCN2	48601206	ENSG00000114270	COL7A1	48632700	0.47
3	ENSG00000221883	ARIH2OS	48956818	ENSG00000178149	DALRD3	49059726	0.39
3	ENSG00000178467	P4HTM	49027319	ENSG00000172037	LAMB2	49170551	0.41
3	ENSG00000178035	IMPDH2	49066841	ENSG00000067560	RHOA	49450431	0.48
3	ENSG00000178035	IMPDH2	49066841	ENSG00000172053	QARS	49142553	0.41
3	ENSG00000172037	LAMB2	49170551	ENSG00000173402	DAG1	49506146	0.42
3	ENSG00000173421	CCDC36	49235861	ENSG00000225399	RP11-3B7.1	49297518	0.69
3	ENSG00000225399	RP11-3B7.1	49297518	ENSG00000145022	TCTA	49449639	0.42
3	ENSG00000214706	IFRD2	50330349	ENSG00000164068	RNF123	49726932	0.38
3	ENSG00000068001	HYAL2	50360337	ENSG00000126062	TMEM115	50397041	0.39
3	ENSG00000068028	RASSF1	50378411	ENSG00000114388	NPRL2	50388522	0.4
3	ENSG00000004838	ZMYND10	50384283	ENSG00000088543	C3orf18	50608458	0.39
3	ENSG00000041880	PARP3	51976361	ENSG00000164088	PPM1M	52279841	0.49
3	ENSG00000163938	GNL3	52715172	ENSG00000163932	PRKCD	53190025	0.47
3	ENSG00000243696	RP5-966M1.6	52869745	ENSG00000248592	TMEM110-MUSTN1	52931578	0.55
3	ENSG00000016391	CHDH	53880417	ENSG00000056736	IL17RB	53880607	0.56
3	ENSG00000163947	ARHGEF3	57113357	ENSG00000157500	APPL1	57261765	0.45
3	ENSG00000163666	HESX1	57260549	ENSG00000157500	APPL1	57261765	0.42
3	ENSG00000168301	KCTD6	58477841	ENSG00000168306	ACOX2	58523046	0.37
3	ENSG00000163618	CADPS	62861054	ENSG00000163630	SYNPR	63213991	0.45
3	ENSG00000163634	THOC7	63849579	ENSG00000163636	PSMD6	64009658	0.34
3	ENSG00000144747	TMF1	69101484	ENSG00000114541	FRMD4B	69591734	0.39
3	ENSG00000163412	EIF4E3	71803924	ENSG00000170837	GPR27	71803201	0.31
3	ENSG00000163602	RYBP	72496069	ENSG00000163605	PPP4R2	73045936	0.37
3	ENSG00000206538	VGLL3	87040269	ENSG00000083937	CHMP2B	87276421	0.4
3	ENSG00000163320	CGGBP1	88199035	ENSG00000175105	ZNF654	88188254	0.4
3	ENSG00000229729	RP11-159G9.5	88108424	ENSG00000175105	ZNF654	88188254	0.33
3	ENSG00000175105	ZNF654	88188254	ENSG00000179021	C3orf38	88198893	0.37
3	ENSG00000184500	PROS1	93692910	ENSG00000169379	ARL13B	93698983	0.6
3	ENSG00000169379	ARL13B	93698983	ENSG00000178694	NSUN3	93781760	0.31
3	ENSG00000113966	ARL6	97483365	ENSG00000080822	CLDND1	98241910	0.49
3	ENSG00000233280	CRYBG3	97540884	ENSG00000080200	CRYBG3	97595819	0.43
3	ENSG00000144810	COL8A1	99357319	ENSG00000168386	FILIP1L	99833357	0.52
3	ENSG00000168386	FILIP1L	99833357	ENSG00000154175	ABI3BP	100712359	0.39
3	ENSG00000114021	NIT2	100053545	ENSG00000154174	TOMM70A	100120242	0.35
3	ENSG00000163507	KIAA1524	108308491	ENSG00000198919	DZIP3	108308529	0.35
3	ENSG00000186265	BTLA	112218408	ENSG00000144857	BOC	112929850	0.38
3	ENSG00000163430	FSTL1	120170100	ENSG00000065518	NDUFB4	120315156	0.38
3	ENSG00000065518	NDUFB4	120315156	ENSG00000145087	STXBP5L	120626919	0.44
3	ENSG00000065518	NDUFB4	120315156	ENSG00000153767	GTF2E1	120461484	0.44
3	ENSG00000065518	NDUFB4	120315156	ENSG00000144840	RABL3	120461840	0.43
3	ENSG00000113924	HGD	120401418	ENSG00000144840	RABL3	120461840	0.55
3	ENSG00000113924	HGD	120401418	ENSG00000153767	GTF2E1	120461484	0.45
3	ENSG00000113924	HGD	120401418	ENSG00000145087	STXBP5L	120626919	0.37
3	ENSG00000144840	RABL3	120461840	ENSG00000145087	STXBP5L	120626919	0.71
3	ENSG00000153767	GTF2E1	120461484	ENSG00000145087	STXBP5L	120626919	0.8
3	ENSG00000153767	GTF2E1	120461484	ENSG00000051341	POLQ	121264853	0.47
3	ENSG00000145087	STXBP5L	120626919	ENSG00000051341	POLQ	121264853	0.44
3	ENSG00000173226	IQCB1	121553926	ENSG00000145088	EAF2	121554030	0.53
3	ENSG00000138496	PARP9	122283424	ENSG00000163840	DTX3L	122283085	0.86
3	ENSG00000138496	PARP9	122283424	ENSG00000173200	PARP15	122296449	0.56
3	ENSG00000163840	DTX3L	122283085	ENSG00000173200	PARP15	122296449	0.5
3	ENSG00000163848	ZNF148	125094198	ENSG00000144909	OSBPL11	125313934	0.36
3	ENSG00000144908	ALDH1L1	125916837	ENSG00000163884	KLF15	126076285	0.37
3	ENSG00000159685	CHCHD6	126423063	ENSG00000114631	PODXL2	127348024	0.42
3	ENSG00000058262	SEC61A1	127770484	ENSG00000163902	RPN1	128399918	0.63
3	ENSG00000114656	KIAA1257	128721533	ENSG00000114654	EFCC1	128720472	0.47
3	ENSG00000129071	MBD4	129158878	ENSG00000163913	IFT122	129158968	0.39
3	ENSG00000129071	MBD4	129158878	ENSG00000187695	RP11-723O4.6	128690173	0.36
3	ENSG00000144867	SRPRB	133502877	ENSG00000163785	RYK	133969689	0.37
3	ENSG00000114054	PCCB	135969148	ENSG00000174564	IL20RB	136665072	0.46
3	ENSG00000114107	CEP70	138313380	ENSG00000206262	C3orf72	138666076	0.36
3	ENSG00000183770	FOXL2	138665982	ENSG00000206262	C3orf72	138666076	0.77
3	ENSG00000175110	MRPS22	138724648	ENSG00000184432	COPB2	139108574	0.42
3	ENSG00000177311	ZBTB38	141043055	ENSG00000155903	RASA2	141205889	0.35
3	ENSG00000152952	PLOD2	145881440	ENSG00000114698	PLSCR4	145968966	0.31
3	ENSG00000163746	PLSCR2	146213778	ENSG00000174963	ZIC4	147124647	0.33
3	ENSG00000174963	ZIC4	147124647	ENSG00000152977	ZIC1	147111209	0.67
3	ENSG00000163754	GYG1	148709128	ENSG00000163755	HPS3	148847371	0.4
3	ENSG00000163762	TM4SF18	149052201	ENSG00000169908	TM4SF1	149095652	0.38
3	ENSG00000082996	RNF13	149530495	ENSG00000198843	SELT	150320662	0.42
3	ENSG00000070087	PFN2	149768575	ENSG00000268175	AC117395.1	149689066	0.39
3	ENSG00000174944	P2RY14	150996255	ENSG00000169313	P2RY12	151102600	0.69
3	ENSG00000152601	MBNL1	151961617	ENSG00000198829	SUCNR1	151591431	0.35
3	ENSG00000163660	CCNL1	156878549	ENSG00000163661	PTX3	157154578	0.35
3	ENSG00000178053	MLF1	158288952	ENSG00000079257	LXN	158390482	0.35
3	ENSG00000184378	ACTRT3	169487683	ENSG00000013293	SLC7A14	170303863	0.35
3	ENSG00000013297	CLDN11	170136653	ENSG00000013293	SLC7A14	170303863	0.41
3	ENSG00000114416	FXR1	180585929	ENSG00000205981	DNAJC19	180707562	0.35
3	ENSG00000163872	YEATS2	183415606	ENSG00000180834	MAP6D1	183543382	0.4
3	ENSG00000145198	VWA5B2	183948217	ENSG00000156931	VPS8	184529931	0.37
3	ENSG00000175182	FAM131A	184053714	ENSG00000163882	POLR2H	184079506	0.38
3	ENSG00000090534	THPO	184095932	ENSG00000090539	CHRD	184097861	0.37
3	ENSG00000113790	EHHADH	184999778	ENSG00000073803	MAP3K13	185000729	0.55
3	ENSG00000163898	LIPH	185270401	ENSG00000073792	IGF2BP2	185542844	0.42
3	ENSG00000090530	LEPREL1	189840226	ENSG00000163347	CLDN1	190040264	0.59
3	ENSG00000072274	TFRC	195809060	ENSG00000119231	SENP5	196594727	0.39
3	ENSG00000163958	ZDHHC19	195938308	ENSG00000163959	SLC51A	195938358	0.46
3	ENSG00000163961	RNF168	196230639	ENSG00000119227	PIGZ	196695931	0.38
3	ENSG00000185798	WDR53	196295545	ENSG00000075711	DLG1	197026171	0.47
3	ENSG00000174013	FBXO45	196295482	ENSG00000180370	PAK2	196466728	0.5
3	ENSG00000174004	NRROS	196366557	ENSG00000174013	FBXO45	196295482	0.36
3	ENSG00000163964	PIGX	196366646	ENSG00000180370	PAK2	196466728	0.38
4	ENSG00000182903	ZNF721	492945	ENSG00000174227	PIGG	492989	0.37
4	ENSG00000178950	GAK	926161	ENSG00000127419	TMEM175	926175	0.38
4	ENSG00000145214	DGKQ	980683	ENSG00000127415	IDUA	980785	0.51
4	ENSG00000145214	DGKQ	980683	ENSG00000127418	FGFRL1	1003724	0.47
4	ENSG00000127415	IDUA	980785	ENSG00000127418	FGFRL1	1003724	0.42
4	ENSG00000163945	UVSSA	1341054	ENSG00000179979	CRIPAK	1385340	0.64
4	ENSG00000130997	POLN	2243848	ENSG00000159733	ZFYVE28	2420390	0.4
4	ENSG00000159733	ZFYVE28	2420390	ENSG00000185818	NAT8L	2061239	0.36
4	ENSG00000173040	EVC2	5711275	ENSG00000072840	EVC	5712924	0.42
4	ENSG00000074211	PPP2R2C	6565327	ENSG00000152969	JAKMIP1	6202318	0.35
4	ENSG00000178988	MRFAP1L1	6711607	ENSG00000109519	GRPEL1	7069924	0.37
4	ENSG00000186222	BLOC1S4	6717842	ENSG00000170871	KIAA0232	6783102	0.43
4	ENSG00000155269	GPR78	8560452	ENSG00000109625	CPZ	8594387	0.39
4	ENSG00000157869	RAB28	13485989	ENSG00000109705	NKX3-2	13546674	0.63
4	ENSG00000002549	LAP3	17578815	ENSG00000169744	LDB2	16900432	0.34
4	ENSG00000109819	PPARGC1A	23905712	ENSG00000109606	DHX15	24586173	0.36
4	ENSG00000163682	RPL9	39460568	ENSG00000121897	LIAS	39460620	0.36
4	ENSG00000078140	UBE2K	39699664	ENSG00000163694	RBM47	40632892	0.37
4	ENSG00000078177	N4BP2	40058446	ENSG00000163694	RBM47	40632892	0.38
4	ENSG00000168421	RHOH	40192673	ENSG00000163694	RBM47	40632892	0.38
4	ENSG00000188848	BEND4	42154895	ENSG00000178343	SHISA3	42399856	0.56
4	ENSG00000163285	GABRG1	46126098	ENSG00000151834	GABRA2	46477247	0.51
4	ENSG00000163285	GABRG1	46126098	ENSG00000109158	GABRA4	46996424	0.44
4	ENSG00000151834	GABRA2	46477247	ENSG00000109158	GABRA4	46996424	0.43
4	ENSG00000151834	GABRA2	46477247	ENSG00000169019	COMMD8	47465736	0.33
4	ENSG00000109158	GABRA4	46996424	ENSG00000163288	GABRB1	46995740	0.37
4	ENSG00000109158	GABRA4	46996424	ENSG00000145246	ATP10D	47487305	0.34
4	ENSG00000169019	COMMD8	47465736	ENSG00000145246	ATP10D	47487305	0.34
4	ENSG00000074966	TXK	48136273	ENSG00000135605	TEC	48271881	0.62
4	ENSG00000074966	TXK	48136273	ENSG00000109182	CWH43	48988264	0.36
4	ENSG00000145248	SLC10A4	48485360	ENSG00000182223	ZAR1	48492269	0.64
4	ENSG00000188993	LRRC66	52883786	ENSG00000128045	RASL11B	53728457	0.34
4	ENSG00000163069	SGCB	52904648	ENSG00000163071	SPATA18	52917497	0.54
4	ENSG00000226887	ERVMER34-1	53617807	ENSG00000128045	RASL11B	53728457	0.46
4	ENSG00000128052	KDR	55991756	ENSG00000134851	TMEM165	56262124	0.34
4	ENSG00000134852	CLOCK	56413305	ENSG00000109255	NMU	56502865	0.5
4	ENSG00000187054	TMPRSS11A	68829858	ENSG00000197888	UGT2B17	69434245	0.35
4	ENSG00000185873	TMPRSS11B	69111438	ENSG00000087128	TMPRSS11E	69313167	0.42
4	ENSG00000185873	TMPRSS11B	69111438	ENSG00000197888	UGT2B17	69434245	0.41
4	ENSG00000087128	TMPRSS11E	69313167	ENSG00000197888	UGT2B17	69434245	0.39
4	ENSG00000271271	UGT2A2	70505360	ENSG00000126550	HTN1	70916119	0.37
4	ENSG00000270386	UGT2A1	70518967	ENSG00000126550	HTN1	70916119	0.52
4	ENSG00000126545	CSN1S1	70796799	ENSG00000132464	ENAM	71494461	0.4
4	ENSG00000126545	CSN1S1	70796799	ENSG00000187689	AMTN	71384257	0.39
4	ENSG00000187533	C4orf40	70999333	ENSG00000132464	ENAM	71494461	0.38
4	ENSG00000109208	SMR3A	71226478	ENSG00000171195	MUC7	71296209	0.55
4	ENSG00000145321	GC	72669758	ENSG00000056291	NPFFR2	72897521	0.38
4	ENSG00000169429	IL8	74606223	ENSG00000163739	CXCL1	74735110	0.37
4	ENSG00000124875	CXCL6	74702214	ENSG00000163734	CXCL3	74904524	0.38
4	ENSG00000124882	EREG	75230860	ENSG00000109321	AREG	75310851	0.5
4	ENSG00000124882	EREG	75230860	ENSG00000205595	AREGB	75480629	0.47
4	ENSG00000169116	PARM1	75858305	ENSG00000174808	BTC	75719896	0.36
4	ENSG00000138757	G3BP2	76649709	ENSG00000138768	USO1	76649777	0.39
4	ENSG00000138744	NAAA	76862204	ENSG00000169248	CXCL11	76962568	0.43
4	ENSG00000138744	NAAA	76862204	ENSG00000156219	ART3	76932337	0.39
4	ENSG00000156219	ART3	76932337	ENSG00000169248	CXCL11	76962568	0.7
4	ENSG00000152784	PRDM8	81105033	ENSG00000138675	FGF5	81187753	0.65
4	ENSG00000138668	HNRNPD	83295656	ENSG00000152795	HNRNPDL	83351294	0.54
4	ENSG00000152795	HNRNPDL	83351294	ENSG00000173085	COQ2	84206067	0.34
4	ENSG00000189308	LIN54	83934079	ENSG00000173085	COQ2	84206067	0.35
4	ENSG00000109339	MAPK10	87515284	ENSG00000163629	PTPN13	87515468	0.42
4	ENSG00000163633	C4orf36	87857354	ENSG00000172493	AFF1	87856154	0.37
4	ENSG00000152583	SPARCL1	88452213	ENSG00000152592	DMP1	88571459	0.39
4	ENSG00000145337	PYURF	89444964	ENSG00000138646	HERC5	89378268	0.35
4	ENSG00000138823	MTTP	100484918	ENSG00000248713	RP11-766F14.2	100575805	0.36
4	ENSG00000138821	SLC39A8	103352415	ENSG00000164038	SLC9B2	104006986	0.38
4	ENSG00000138801	PAPSS1	108641608	ENSG00000164023	SGMS2	108745719	0.41
4	ENSG00000164023	SGMS2	108745719	ENSG00000155016	CYP2U1	108852525	0.41
4	ENSG00000155016	CYP2U1	108852525	ENSG00000138796	HADH	108910870	0.45
4	ENSG00000174749	C4orf32	113066553	ENSG00000145365	TIFA	113207059	0.39
4	ENSG00000145365	TIFA	113207059	ENSG00000178403	NEUROG2	113437328	0.35
4	ENSG00000145362	ANK2	113739265	ENSG00000145349	CAMK2D	114683083	0.44
4	ENSG00000145349	CAMK2D	114683083	ENSG00000174607	UGT8	115519611	0.36
4	ENSG00000164096	C4orf3	120225600	ENSG00000138735	PDE5A	120550146	0.35
4	ENSG00000173376	NDNF	121994176	ENSG00000123737	EXOSC9	122722472	0.34
4	ENSG00000186867	QRFPR	122302214	ENSG00000138741	TRPC3	122872909	0.34
4	ENSG00000164112	TMEM155	122686582	ENSG00000145386	CCNA2	122745087	0.47
4	ENSG00000164112	TMEM155	122686582	ENSG00000138741	TRPC3	122872909	0.4
4	ENSG00000109381	ELF2	140098372	ENSG00000137463	MGARP	140201492	0.49
4	ENSG00000109390	NDUFC1	140223705	ENSG00000109381	ELF2	140098372	0.33
4	ENSG00000153130	SCOC	141178440	ENSG00000109445	ZNF330	142142041	0.45
4	ENSG00000153130	SCOC	141178440	ENSG00000179387	ELMOD2	141445312	0.37
4	ENSG00000153132	CLGN	141349122	ENSG00000179387	ELMOD2	141445312	0.48
4	ENSG00000153132	CLGN	141349122	ENSG00000109436	TBC1D9	141677274	0.41
4	ENSG00000164161	HHIP	145567173	ENSG00000164164	OTUD4	146101313	0.35
4	ENSG00000151611	MMAA	146539415	ENSG00000151612	ZNF827	146859787	0.44
4	ENSG00000151623	NR3C2	149365850	ENSG00000164168	TMEM184C	148538534	0.31
4	ENSG00000169989	TIGD4	153700916	ENSG00000137460	FHDC1	153857504	0.37
4	ENSG00000171564	FGB	155484108	ENSG00000171560	FGA	155511918	0.63
4	ENSG00000171564	FGB	155484108	ENSG00000164114	MAP9	156298122	0.36
4	ENSG00000120251	GRIA2	158125334	ENSG00000164125	FAM198B	159094470	0.35
4	ENSG00000164128	NPY1R	164265984	ENSG00000164129	NPY5R	164265091	0.83
4	ENSG00000183439	TRIM61	165898820	ENSG00000250486	FAM218A	165878100	0.68
4	ENSG00000198948	MFAP3L	170954182	ENSG00000109576	AADAT	171012850	0.39
4	ENSG00000164117	FBXO8	175205415	ENSG00000145451	GLRA3	175750465	0.36
4	ENSG00000038002	AGA	178363657	ENSG00000231171	LINC01098	178649911	0.42
4	ENSG00000168556	ING2	184426147	ENSG00000168310	IRF2	185395734	0.4
4	ENSG00000164305	CASP3	185570663	ENSG00000164306	PRIMPOL	185570767	0.37
4	ENSG00000151729	SLC25A4	186064395	ENSG00000109762	SNX25	186125391	0.41
4	ENSG00000151729	SLC25A4	186064395	ENSG00000168491	CCDC110	186392913	0.38
4	ENSG00000186352	ANKRD37	186317175	ENSG00000205129	C4orf47	186347394	0.43
4	ENSG00000109775	UFSP2	186347139	ENSG00000205129	C4orf47	186347394	0.55
4	ENSG00000168491	CCDC110	186392913	ENSG00000154553	PDLIM3	186456766	0.4
4	ENSG00000168491	CCDC110	186392913	ENSG00000249679	RP11-279O9.4	186392670	0.37
4	ENSG00000249679	RP11-279O9.4	186392670	ENSG00000154553	PDLIM3	186456766	0.44
4	ENSG00000164344	KLKB1	187130133	ENSG00000145476	CYP4V2	187112674	0.34
5	ENSG00000185028	LRRC14B	191626	ENSG00000188818	ZDHHC11	851101	0.38
5	ENSG00000164366	CCDC127	218330	ENSG00000145506	NKD2	1008944	0.4
5	ENSG00000171368	TPPP	693510	ENSG00000145506	NKD2	1008944	0.38
5	ENSG00000170561	IRX2	2752969	ENSG00000186493	C5orf38	2752245	0.91
5	ENSG00000186493	C5orf38	2752245	ENSG00000170549	IRX1	3596168	0.79
5	ENSG00000124275	MTRR	7851299	ENSG00000124279	FASTKD3	7869150	0.33
5	ENSG00000112902	SEMA5A	9546187	ENSG00000145495	2021-03-06	10353815	0.34
5	ENSG00000145491	ROPN1L	10441636	ENSG00000164236	ANKRD33B	10564442	0.44
5	ENSG00000039139	DNAH5	13944652	ENSG00000038382	TRIO	14143811	0.37
5	ENSG00000113360	DROSHA	31532303	ENSG00000133401	PDZD2	31639517	0.36
5	ENSG00000113384	GOLPH3	32174456	ENSG00000056097	ZFR	32444867	0.37
5	ENSG00000151388	ADAMTS12	33892297	ENSG00000182631	RXFP3	33936491	0.38
5	ENSG00000039560	RAI14	34656342	ENSG00000113460	BRIX1	34915481	0.42
5	ENSG00000151876	FBXO4	41925356	ENSG00000198865	CCDC152	42756903	0.33
5	ENSG00000164283	ESM1	54318499	ENSG00000145649	GZMA	54398476	0.53
5	ENSG00000164287	CDC20B	54469005	ENSG00000152669	CCNO	54529508	0.44
5	ENSG00000164512	ANKRD55	55529186	ENSG00000268280	AC008914.1	55224569	0.35
5	ENSG00000155542	SETD9	56205087	ENSG00000134352	IL6ST	55290821	0.36
5	ENSG00000086200	IPO11	61699799	ENSG00000186105	LRRC70	61874562	0.39
5	ENSG00000112851	ERBB2IP	65222303	ENSG00000049192	ADAMTS6	64777747	0.36
5	ENSG00000145740	SLC30A5	68389473	ENSG00000134056	MRPS36	68513587	0.44
5	ENSG00000157111	TMEM171	72416119	ENSG00000251493	FOXD1	72744352	0.42
5	ENSG00000198780	FAM169A	74162776	ENSG00000164347	GFM2	74063196	0.33
5	ENSG00000171643	S100Z	76145826	ENSG00000145708	CRHBP	76248538	0.42
5	ENSG00000132846	ZBED3	76383148	ENSG00000113231	PDE8B	76506274	0.35
5	ENSG00000039319	ZFYVE16	79703832	ENSG00000152380	FAM151B	79783788	0.4
5	ENSG00000152380	FAM151B	79783788	ENSG00000189127	ANKRD34B	79866307	0.64
5	ENSG00000152380	FAM151B	79783788	ENSG00000113319	RASGRF2	80256491	0.39
5	ENSG00000152348	ATG10	81267844	ENSG00000205464	ATP6AP1L	81575281	0.62
5	ENSG00000145757	SPATA9	95034415	ENSG00000153113	CAST	95860971	0.37
5	ENSG00000164292	RHOBTB3	95049226	ENSG00000236882	C5orf27	95187936	0.36
5	ENSG00000164308	ERAP2	96211643	ENSG00000113441	LNPEP	96271098	0.35
5	ENSG00000164209	SLC25A46	110073837	ENSG00000164211	STARD4	110848288	0.48
5	ENSG00000145777	TSLP	110405760	ENSG00000164209	SLC25A46	110073837	0.32
5	ENSG00000268358	EPB41L4A-AS2	111755280	ENSG00000129595	EPB41L4A	111755013	0.34
5	ENSG00000152503	TRIM36	114516243	ENSG00000177879	AP3S1	115177178	0.43
5	ENSG00000129596	CDO1	115152651	ENSG00000145782	ATG12	115177555	0.42
5	ENSG00000205302	SNX2	122110691	ENSG00000168938	PPIC	122372436	0.35
5	ENSG00000173926	2021-03-03	126366500	ENSG00000145794	MEGF10	126626523	0.64
5	ENSG00000064651	SLC12A2	127419458	ENSG00000113396	SLC27A6	127873706	0.32
5	ENSG00000158987	RAPGEF6	130970929	ENSG00000131435	PDLIM4	131593364	0.38
5	ENSG00000224186	C5orf66	134368970	ENSG00000152700	SAR1B	133984961	0.36
5	ENSG00000031003	FAM13B	137387650	ENSG00000112981	NME5	137475132	0.35
5	ENSG00000120727	PAIP2	138677276	ENSG00000228672	PROB1	138730885	0.45
5	ENSG00000171604	CXXC5	139026884	ENSG00000146005	PSD2	139175406	0.43
5	ENSG00000185129	PURA	139487362	ENSG00000182700	IGIP	139505521	0.73
5	ENSG00000120306	CYSTM1	139554227	ENSG00000113068	PFDN1	139682706	0.44
5	ENSG00000113141	IK	140026643	ENSG00000146007	ZMAT2	140078265	0.42
5	ENSG00000256453	DND1	140053171	ENSG00000253537	PCDHGA7	140762467	0.43
5	ENSG00000256453	DND1	140053171	ENSG00000113205	PCDHB3	140480234	0.42
5	ENSG00000204970	PCDHA1	140165876	ENSG00000120328	PCDHB12	140588269	0.61
5	ENSG00000204970	PCDHA1	140165876	ENSG00000204956	PCDHGA1	140710252	0.58
5	ENSG00000204970	PCDHA1	140165876	ENSG00000254221	PCDHGB1	140729828	0.55
5	ENSG00000204970	PCDHA1	140165876	ENSG00000253731	PCDHGA6	140753651	0.52
5	ENSG00000204970	PCDHA1	140165876	ENSG00000262209	PCDHGB3	140749831	0.52
5	ENSG00000204970	PCDHA1	140165876	ENSG00000253485	PCDHGA5	140743898	0.5
5	ENSG00000204970	PCDHA1	140165876	ENSG00000113248	PCDHB15	140625147	0.5
5	ENSG00000204970	PCDHA1	140165876	ENSG00000253767	PCDHGA8	140772381	0.48
5	ENSG00000204970	PCDHA1	140165876	ENSG00000262576	PCDHGA4	140734768	0.44
5	ENSG00000204970	PCDHA1	140165876	ENSG00000113205	PCDHB3	140480234	0.44
5	ENSG00000204970	PCDHA1	140165876	ENSG00000113209	PCDHB5	140514800	0.43
5	ENSG00000204970	PCDHA1	140165876	ENSG00000196963	PCDHB16	140560980	0.43
5	ENSG00000204970	PCDHA1	140165876	ENSG00000253873	PCDHGA11	140800762	0.41
5	ENSG00000204969	PCDHA2	140174444	ENSG00000120328	PCDHB12	140588269	0.48
5	ENSG00000204969	PCDHA2	140174444	ENSG00000113248	PCDHB15	140625147	0.46
5	ENSG00000204969	PCDHA2	140174444	ENSG00000253953	PCDHGB4	140767452	0.46
5	ENSG00000204969	PCDHA2	140174444	ENSG00000253873	PCDHGA11	140800762	0.45
5	ENSG00000204969	PCDHA2	140174444	ENSG00000113209	PCDHB5	140514800	0.41
5	ENSG00000255408	PCDHA3	140180783	ENSG00000120328	PCDHB12	140588269	0.57
5	ENSG00000255408	PCDHA3	140180783	ENSG00000253537	PCDHGA7	140762467	0.51
5	ENSG00000255408	PCDHA3	140180783	ENSG00000253731	PCDHGA6	140753651	0.51
5	ENSG00000255408	PCDHA3	140180783	ENSG00000204956	PCDHGA1	140710252	0.48
5	ENSG00000255408	PCDHA3	140180783	ENSG00000113209	PCDHB5	140514800	0.46
5	ENSG00000255408	PCDHA3	140180783	ENSG00000113205	PCDHB3	140480234	0.45
5	ENSG00000255408	PCDHA3	140180783	ENSG00000253873	PCDHGA11	140800762	0.45
5	ENSG00000255408	PCDHA3	140180783	ENSG00000253953	PCDHGB4	140767452	0.44
5	ENSG00000255408	PCDHA3	140180783	ENSG00000113248	PCDHB15	140625147	0.41
5	ENSG00000255408	PCDHA3	140180783	ENSG00000253767	PCDHGA8	140772381	0.41
5	ENSG00000255408	PCDHA3	140180783	ENSG00000262576	PCDHGA4	140734768	0.4
5	ENSG00000081842	PCDHA6	140207563	ENSG00000113209	PCDHB5	140514800	0.49
5	ENSG00000204963	PCDHA7	140213969	ENSG00000113209	PCDHB5	140514800	0.49
5	ENSG00000204963	PCDHA7	140213969	ENSG00000253953	PCDHGB4	140767452	0.45
5	ENSG00000204963	PCDHA7	140213969	ENSG00000253537	PCDHGA7	140762467	0.44
5	ENSG00000204963	PCDHA7	140213969	ENSG00000254245	PCDHGA3	140723601	0.44
5	ENSG00000204963	PCDHA7	140213969	ENSG00000262209	PCDHGB3	140749831	0.42
5	ENSG00000204963	PCDHA7	140213969	ENSG00000253873	PCDHGA11	140800762	0.4
5	ENSG00000204963	PCDHA7	140213969	ENSG00000253767	PCDHGA8	140772381	0.4
5	ENSG00000204962	PCDHA8	140220907	ENSG00000113209	PCDHB5	140514800	0.45
5	ENSG00000204962	PCDHA8	140220907	ENSG00000253731	PCDHGA6	140753651	0.4
5	ENSG00000250120	PCDHA10	140235595	ENSG00000253953	PCDHGB4	140767452	0.54
5	ENSG00000250120	PCDHA10	140235595	ENSG00000113209	PCDHB5	140514800	0.49
5	ENSG00000250120	PCDHA10	140235595	ENSG00000253873	PCDHGA11	140800762	0.45
5	ENSG00000250120	PCDHA10	140235595	ENSG00000253767	PCDHGA8	140772381	0.45
5	ENSG00000249034	AC005609.1	140243224	ENSG00000176087	SLC35A4	139944041	0.39
5	ENSG00000249158	PCDHA11	140248689	ENSG00000255622	PCDHB17	140535577	0.49
5	ENSG00000249158	PCDHA11	140248689	ENSG00000113211	PCDHB6	140529683	0.46
5	ENSG00000249158	PCDHA11	140248689	ENSG00000253953	PCDHGB4	140767452	0.43
5	ENSG00000249158	PCDHA11	140248689	ENSG00000253873	PCDHGA11	140800762	0.42
5	ENSG00000248383	PCDHAC1	140306302	ENSG00000243232	PCDHAC2	140345820	0.73
5	ENSG00000113205	PCDHB3	140480234	ENSG00000204956	PCDHGA1	140710252	0.52
5	ENSG00000113205	PCDHB3	140480234	ENSG00000253485	PCDHGA5	140743898	0.41
5	ENSG00000113209	PCDHB5	140514800	ENSG00000253953	PCDHGB4	140767452	0.54
5	ENSG00000113209	PCDHB5	140514800	ENSG00000253731	PCDHGA6	140753651	0.52
5	ENSG00000113209	PCDHB5	140514800	ENSG00000253873	PCDHGA11	140800762	0.42
5	ENSG00000113209	PCDHB5	140514800	ENSG00000204956	PCDHGA1	140710252	0.4
5	ENSG00000255622	PCDHB17	140535577	ENSG00000204956	PCDHGA1	140710252	0.51
5	ENSG00000255622	PCDHB17	140535577	ENSG00000262576	PCDHGA4	140734768	0.47
5	ENSG00000255622	PCDHB17	140535577	ENSG00000253537	PCDHGA7	140762467	0.45
5	ENSG00000255622	PCDHB17	140535577	ENSG00000262209	PCDHGB3	140749831	0.44
5	ENSG00000120322	PCDHB8	140557371	ENSG00000253910	PCDHGB2	140739703	0.44
5	ENSG00000120322	PCDHB8	140557371	ENSG00000262576	PCDHGA4	140734768	0.43
5	ENSG00000196963	PCDHB16	140560980	ENSG00000254221	PCDHGB1	140729828	0.47
5	ENSG00000196963	PCDHB16	140560980	ENSG00000253485	PCDHGA5	140743898	0.41
5	ENSG00000196963	PCDHB16	140560980	ENSG00000204956	PCDHGA1	140710252	0.4
5	ENSG00000120328	PCDHB12	140588269	ENSG00000254221	PCDHGB1	140729828	0.68
5	ENSG00000120328	PCDHB12	140588269	ENSG00000204956	PCDHGA1	140710252	0.65
5	ENSG00000120328	PCDHB12	140588269	ENSG00000262576	PCDHGA4	140734768	0.61
5	ENSG00000120328	PCDHB12	140588269	ENSG00000253485	PCDHGA5	140743898	0.56
5	ENSG00000120328	PCDHB12	140588269	ENSG00000253731	PCDHGA6	140753651	0.53
5	ENSG00000120328	PCDHB12	140588269	ENSG00000262209	PCDHGB3	140749831	0.52
5	ENSG00000120328	PCDHB12	140588269	ENSG00000081853	PCDHGA2	140718539	0.45
5	ENSG00000187372	PCDHB13	140593509	ENSG00000254221	PCDHGB1	140729828	0.51
5	ENSG00000187372	PCDHB13	140593509	ENSG00000204956	PCDHGA1	140710252	0.44
5	ENSG00000120327	PCDHB14	140602931	ENSG00000253305	PCDHGB6	140787770	0.49
5	ENSG00000113248	PCDHB15	140625147	ENSG00000204956	PCDHGA1	140710252	0.51
5	ENSG00000113248	PCDHB15	140625147	ENSG00000253953	PCDHGB4	140767452	0.49
5	ENSG00000113248	PCDHB15	140625147	ENSG00000254221	PCDHGB1	140729828	0.47
5	ENSG00000113248	PCDHB15	140625147	ENSG00000178913	TAF7	140700330	0.4
5	ENSG00000113248	PCDHB15	140625147	ENSG00000253485	PCDHGA5	140743898	0.4
5	ENSG00000178913	TAF7	140700330	ENSG00000204956	PCDHGA1	140710252	0.45
5	ENSG00000178913	TAF7	140700330	ENSG00000253485	PCDHGA5	140743898	0.43
5	ENSG00000178913	TAF7	140700330	ENSG00000253953	PCDHGB4	140767452	0.39
5	ENSG00000204956	PCDHGA1	140710252	ENSG00000253485	PCDHGA5	140743898	0.61
5	ENSG00000204956	PCDHGA1	140710252	ENSG00000262209	PCDHGB3	140749831	0.49
5	ENSG00000204956	PCDHGA1	140710252	ENSG00000254221	PCDHGB1	140729828	0.48
5	ENSG00000204956	PCDHGA1	140710252	ENSG00000204969	PCDHA2	140174444	0.4
5	ENSG00000081853	PCDHGA2	140718539	ENSG00000254221	PCDHGB1	140729828	0.53
5	ENSG00000081853	PCDHGA2	140718539	ENSG00000253910	PCDHGB2	140739703	0.42
5	ENSG00000254245	PCDHGA3	140723601	ENSG00000253537	PCDHGA7	140762467	0.5
5	ENSG00000254221	PCDHGB1	140729828	ENSG00000262576	PCDHGA4	140734768	0.61
5	ENSG00000254221	PCDHGB1	140729828	ENSG00000262209	PCDHGB3	140749831	0.44
5	ENSG00000254221	PCDHGB1	140729828	ENSG00000253485	PCDHGA5	140743898	0.43
5	ENSG00000262576	PCDHGA4	140734768	ENSG00000262209	PCDHGB3	140749831	0.53
5	ENSG00000262576	PCDHGA4	140734768	ENSG00000253767	PCDHGA8	140772381	0.41
5	ENSG00000253485	PCDHGA5	140743898	ENSG00000262209	PCDHGB3	140749831	0.62
5	ENSG00000253485	PCDHGA5	140743898	ENSG00000253159	PCDHGA12	140810185	0.49
5	ENSG00000253485	PCDHGA5	140743898	ENSG00000253731	PCDHGA6	140753651	0.47
5	ENSG00000253485	PCDHGA5	140743898	ENSG00000253767	PCDHGA8	140772381	0.46
5	ENSG00000262209	PCDHGB3	140749831	ENSG00000253731	PCDHGA6	140753651	0.64
5	ENSG00000262209	PCDHGB3	140749831	ENSG00000253537	PCDHGA7	140762467	0.55
5	ENSG00000262209	PCDHGB3	140749831	ENSG00000253767	PCDHGA8	140772381	0.48
5	ENSG00000262209	PCDHGB3	140749831	ENSG00000253159	PCDHGA12	140810185	0.48
5	ENSG00000253731	PCDHGA6	140753651	ENSG00000253537	PCDHGA7	140762467	0.6
5	ENSG00000253537	PCDHGA7	140762467	ENSG00000253873	PCDHGA11	140800762	0.48
5	ENSG00000253537	PCDHGA7	140762467	ENSG00000253953	PCDHGB4	140767452	0.42
5	ENSG00000253953	PCDHGB4	140767452	ENSG00000253873	PCDHGA11	140800762	0.59
5	ENSG00000253953	PCDHGB4	140767452	ENSG00000253767	PCDHGA8	140772381	0.51
5	ENSG00000253767	PCDHGA8	140772381	ENSG00000253873	PCDHGA11	140800762	0.47
5	ENSG00000253305	PCDHGB6	140787770	ENSG00000242419	PCDHGC4	140864741	0.47
5	ENSG00000253305	PCDHGB6	140787770	ENSG00000240764	PCDHGC5	140868808	0.4
5	ENSG00000254122	PCDHGB7	140797427	ENSG00000242419	PCDHGC4	140864741	0.46
5	ENSG00000253873	PCDHGA11	140800762	ENSG00000253731	PCDHGA6	140753651	0.39
5	ENSG00000253159	PCDHGA12	140810185	ENSG00000253537	PCDHGA7	140762467	0.39
5	ENSG00000253159	PCDHGA12	140810185	ENSG00000250120	PCDHA10	140235595	0.39
5	ENSG00000240184	PCDHGC3	140855580	ENSG00000242419	PCDHGC4	140864741	0.44
5	ENSG00000240184	PCDHGC3	140855580	ENSG00000240764	PCDHGC5	140868808	0.4
5	ENSG00000242419	PCDHGC4	140864741	ENSG00000240764	PCDHGC5	140868808	0.56
5	ENSG00000187678	SPRY4	141706020	ENSG00000120318	ARAP3	141061788	0.37
5	ENSG00000164266	SPINK1	147211349	ENSG00000164265	SCGB3A2	147250245	0.63
5	ENSG00000164265	SCGB3A2	147250245	ENSG00000133710	SPINK5	147405246	0.44
5	ENSG00000113716	HMGXB3	149379884	ENSG00000070814	TCOF1	149737202	0.41
5	ENSG00000086570	FAT2	150948505	ENSG00000145907	G3BP1	151150606	0.38
5	ENSG00000113312	TTC1	159436120	ENSG00000135083	CCNJL	159772403	0.39
5	ENSG00000170234	PWWP2A	159546430	ENSG00000135083	CCNJL	159772403	0.5
5	ENSG00000170234	PWWP2A	159546430	ENSG00000145861	C1QTNF2	159797648	0.39
5	ENSG00000022355	GABRA1	161274197	ENSG00000113327	GABRG2	161494546	0.34
5	ENSG00000145936	KCNMB1	169816681	ENSG00000094755	GABRP	170190354	0.35
5	ENSG00000094755	GABRP	170190354	ENSG00000204764	RANBP17	170288874	0.41
5	ENSG00000164438	TLX3	170736288	ENSG00000156427	FGF18	170846660	0.49
5	ENSG00000072803	FBXW11	171433877	ENSG00000113719	ERGIC1	172261278	0.4
5	ENSG00000113742	CPEB4	173315283	ENSG00000185056	C5orf47	173400782	0.42
5	ENSG00000113742	CPEB4	173315283	ENSG00000170091	NSG2	173472607	0.33
5	ENSG00000170085	SIMC1	175665365	ENSG00000175414	ARL10	175792471	0.42
5	ENSG00000122203	KIAA1191	175788971	ENSG00000146066	HIGD2A	175815748	0.47
5	ENSG00000146066	HIGD2A	175815748	ENSG00000146083	RNF44	175965026	0.41
5	ENSG00000113194	FAF2	175874629	ENSG00000169223	LMAN2	176778853	0.39
5	ENSG00000169258	GPRIN1	176037134	ENSG00000113763	UNC5A	176237478	0.4
5	ENSG00000213347	MXD3	176739758	ENSG00000169223	LMAN2	176778853	0.41
5	ENSG00000169223	LMAN2	176778853	ENSG00000169220	RGS14	176784838	0.41
5	ENSG00000169223	LMAN2	176778853	ENSG00000113758	DBN1	176901402	0.38
5	ENSG00000113758	DBN1	176901402	ENSG00000213347	MXD3	176739758	0.38
5	ENSG00000178187	ZNF454	178368192	ENSG00000177932	ZNF354C	178487416	0.49
5	ENSG00000161013	MGAT4B	179233952	ENSG00000161011	SQSTM1	179233388	0.38
5	ENSG00000050748	MAPK9	179719099	ENSG00000131459	GFPT2	179780387	0.48
5	ENSG00000113303	BTNL8	180326077	ENSG00000165810	BTNL9	180467225	0.48
5	ENSG00000146063	TRIM41	180649499	ENSG00000268397	AC008443.1	180682720	0.35
6	ENSG00000137273	FOXF2	1390069	ENSG00000054598	FOXC1	1610681	0.37
6	ENSG00000170542	SERPINB9	2903514	ENSG00000124570	SERPINB6	2972090	0.54
6	ENSG00000124570	SERPINB6	2972090	ENSG00000137275	RIPK1	3064225	0.42
6	ENSG00000219607	PPP1R3G	5085720	ENSG00000124785	NRN1	6007200	0.43
6	ENSG00000137434	C6orf52	10695030	ENSG00000111843	TMEM14C	10723148	0.35
6	ENSG00000153157	SYCP2L	10748027	ENSG00000124827	GCM2	10882174	0.51
6	ENSG00000112293	GPLD1	24495433	ENSG00000112304	ACOT13	24667263	0.5
6	ENSG00000112293	GPLD1	24495433	ENSG00000137261	KIAA0319	24646383	0.49
6	ENSG00000112293	GPLD1	24495433	ENSG00000111802	TDP2	24667261	0.43
6	ENSG00000137261	KIAA0319	24646383	ENSG00000112304	ACOT13	24667263	0.66
6	ENSG00000137261	KIAA0319	24646383	ENSG00000111802	TDP2	24667261	0.64
6	ENSG00000111802	TDP2	24667261	ENSG00000112304	ACOT13	24667263	0.87
6	ENSG00000124610	HIST1H1A	26018040	ENSG00000196532	HIST1H3C	26045639	0.58
6	ENSG00000124610	HIST1H1A	26018040	ENSG00000196226	HIST1H2BB	26043885	0.52
6	ENSG00000124610	HIST1H1A	26018040	ENSG00000124575	HIST1H1D	26235216	0.45
6	ENSG00000124610	HIST1H1A	26018040	ENSG00000198327	HIST1H4F	26240561	0.44
6	ENSG00000124610	HIST1H1A	26018040	ENSG00000198366	HIST1H3A	26020718	0.44
6	ENSG00000198366	HIST1H3A	26020718	ENSG00000198327	HIST1H4F	26240561	0.61
6	ENSG00000198366	HIST1H3A	26020718	ENSG00000124575	HIST1H1D	26235216	0.5
6	ENSG00000198366	HIST1H3A	26020718	ENSG00000168274	HIST1H2AE	26217165	0.48
6	ENSG00000198366	HIST1H3A	26020718	ENSG00000196532	HIST1H3C	26045639	0.48
6	ENSG00000198366	HIST1H3A	26020718	ENSG00000196176	HIST1H4A	26021907	0.43
6	ENSG00000198366	HIST1H3A	26020718	ENSG00000187990	HIST1H2BG	26216872	0.38
6	ENSG00000198366	HIST1H3A	26020718	ENSG00000158373	HIST1H2BD	26158349	0.38
6	ENSG00000124529	HIST1H4B	26027480	ENSG00000197409	HIST1H3D	26199521	0.4
6	ENSG00000124693	HIST1H3B	26032288	ENSG00000168274	HIST1H2AE	26217165	0.41
6	ENSG00000124693	HIST1H3B	26032288	ENSG00000197697	HIST1H2BE	26183958	0.4
6	ENSG00000124693	HIST1H3B	26032288	ENSG00000168298	HIST1H1E	26156559	0.38
6	ENSG00000196226	HIST1H2BB	26043885	ENSG00000196532	HIST1H3C	26045639	0.51
6	ENSG00000196226	HIST1H2BB	26043885	ENSG00000168274	HIST1H2AE	26217165	0.43
6	ENSG00000196532	HIST1H3C	26045639	ENSG00000198327	HIST1H4F	26240561	0.46
6	ENSG00000196532	HIST1H3C	26045639	ENSG00000168274	HIST1H2AE	26217165	0.42
6	ENSG00000187837	HIST1H1C	26056699	ENSG00000158406	HIST1H4H	26285762	0.51
6	ENSG00000187837	HIST1H1C	26056699	ENSG00000158373	HIST1H2BD	26158349	0.51
6	ENSG00000187837	HIST1H1C	26056699	ENSG00000180573	HIST1H2AC	26124373	0.51
6	ENSG00000180596	HIST1H2BC	26124154	ENSG00000198518	HIST1H4E	26204858	0.52
6	ENSG00000180596	HIST1H2BC	26124154	ENSG00000158406	HIST1H4H	26285762	0.47
6	ENSG00000180596	HIST1H2BC	26124154	ENSG00000124575	HIST1H1D	26235216	0.38
6	ENSG00000180573	HIST1H2AC	26124373	ENSG00000158373	HIST1H2BD	26158349	0.67
6	ENSG00000180573	HIST1H2AC	26124373	ENSG00000198339	HIST1H4I	27107076	0.61
6	ENSG00000180573	HIST1H2AC	26124373	ENSG00000124635	HIST1H2BJ	27100541	0.59
6	ENSG00000180573	HIST1H2AC	26124373	ENSG00000187990	HIST1H2BG	26216872	0.49
6	ENSG00000180573	HIST1H2AC	26124373	ENSG00000158406	HIST1H4H	26285762	0.48
6	ENSG00000180573	HIST1H2AC	26124373	ENSG00000196787	HIST1H2AG	27100832	0.46
6	ENSG00000180573	HIST1H2AC	26124373	ENSG00000197903	HIST1H2BK	27114619	0.4
6	ENSG00000168298	HIST1H1E	26156559	ENSG00000197697	HIST1H2BE	26183958	0.44
6	ENSG00000168298	HIST1H1E	26156559	ENSG00000197846	HIST1H2BF	26199748	0.4
6	ENSG00000168298	HIST1H1E	26156559	ENSG00000168242	HIST1H2BI	26273144	0.4
6	ENSG00000158373	HIST1H2BD	26158349	ENSG00000198339	HIST1H4I	27107076	0.62
6	ENSG00000158373	HIST1H2BD	26158349	ENSG00000187990	HIST1H2BG	26216872	0.54
6	ENSG00000158373	HIST1H2BD	26158349	ENSG00000158406	HIST1H4H	26285762	0.54
6	ENSG00000158373	HIST1H2BD	26158349	ENSG00000197409	HIST1H3D	26199521	0.53
6	ENSG00000158373	HIST1H2BD	26158349	ENSG00000124575	HIST1H1D	26235216	0.48
6	ENSG00000158373	HIST1H2BD	26158349	ENSG00000196787	HIST1H2AG	27100832	0.46
6	ENSG00000158373	HIST1H2BD	26158349	ENSG00000198327	HIST1H4F	26240561	0.43
6	ENSG00000158373	HIST1H2BD	26158349	ENSG00000196966	HIST1H3E	26225383	0.43
6	ENSG00000158373	HIST1H2BD	26158349	ENSG00000198518	HIST1H4E	26204858	0.43
6	ENSG00000158373	HIST1H2BD	26158349	ENSG00000168242	HIST1H2BI	26273144	0.4
6	ENSG00000158373	HIST1H2BD	26158349	ENSG00000168274	HIST1H2AE	26217165	0.4
6	ENSG00000197697	HIST1H2BE	26183958	ENSG00000158406	HIST1H4H	26285762	0.43
6	ENSG00000197697	HIST1H2BE	26183958	ENSG00000196966	HIST1H3E	26225383	0.42
6	ENSG00000197697	HIST1H2BE	26183958	ENSG00000187990	HIST1H2BG	26216872	0.39
6	ENSG00000188987	HIST1H4D	26189304	ENSG00000124575	HIST1H1D	26235216	0.47
6	ENSG00000188987	HIST1H4D	26189304	ENSG00000124635	HIST1H2BJ	27100541	0.38
6	ENSG00000197409	HIST1H3D	26199521	ENSG00000168242	HIST1H2BI	26273144	0.49
6	ENSG00000197409	HIST1H3D	26199521	ENSG00000187990	HIST1H2BG	26216872	0.46
6	ENSG00000197409	HIST1H3D	26199521	ENSG00000184825	HIST1H2AH	27114861	0.45
6	ENSG00000197409	HIST1H3D	26199521	ENSG00000124635	HIST1H2BJ	27100541	0.4
6	ENSG00000197846	HIST1H2BF	26199748	ENSG00000198518	HIST1H4E	26204858	0.51
6	ENSG00000198518	HIST1H4E	26204858	ENSG00000124575	HIST1H1D	26235216	0.52
6	ENSG00000198518	HIST1H4E	26204858	ENSG00000168274	HIST1H2AE	26217165	0.42
6	ENSG00000198518	HIST1H4E	26204858	ENSG00000158406	HIST1H4H	26285762	0.39
6	ENSG00000187990	HIST1H2BG	26216872	ENSG00000124635	HIST1H2BJ	27100541	0.54
6	ENSG00000187990	HIST1H2BG	26216872	ENSG00000196966	HIST1H3E	26225383	0.51
6	ENSG00000187990	HIST1H2BG	26216872	ENSG00000198327	HIST1H4F	26240561	0.49
6	ENSG00000187990	HIST1H2BG	26216872	ENSG00000168242	HIST1H2BI	26273144	0.46
6	ENSG00000187990	HIST1H2BG	26216872	ENSG00000158406	HIST1H4H	26285762	0.45
6	ENSG00000187990	HIST1H2BG	26216872	ENSG00000198339	HIST1H4I	27107076	0.44
6	ENSG00000187990	HIST1H2BG	26216872	ENSG00000197459	HIST1H2BH	26251879	0.39
6	ENSG00000168274	HIST1H2AE	26217165	ENSG00000124575	HIST1H1D	26235216	0.44
6	ENSG00000168274	HIST1H2AE	26217165	ENSG00000198327	HIST1H4F	26240561	0.43
6	ENSG00000168274	HIST1H2AE	26217165	ENSG00000124635	HIST1H2BJ	27100541	0.41
6	ENSG00000168274	HIST1H2AE	26217165	ENSG00000196966	HIST1H3E	26225383	0.38
6	ENSG00000196966	HIST1H3E	26225383	ENSG00000158406	HIST1H4H	26285762	0.48
6	ENSG00000196966	HIST1H3E	26225383	ENSG00000124575	HIST1H1D	26235216	0.44
6	ENSG00000196966	HIST1H3E	26225383	ENSG00000196787	HIST1H2AG	27100832	0.41
6	ENSG00000196966	HIST1H3E	26225383	ENSG00000198339	HIST1H4I	27107076	0.39
6	ENSG00000124575	HIST1H1D	26235216	ENSG00000198327	HIST1H4F	26240561	0.48
6	ENSG00000124575	HIST1H1D	26235216	ENSG00000198339	HIST1H4I	27107076	0.47
6	ENSG00000124575	HIST1H1D	26235216	ENSG00000158406	HIST1H4H	26285762	0.38
6	ENSG00000124575	HIST1H1D	26235216	ENSG00000146109	ABT1	26597180	0.38
6	ENSG00000198327	HIST1H4F	26240561	ENSG00000124635	HIST1H2BJ	27100541	0.44
6	ENSG00000198327	HIST1H4F	26240561	ENSG00000256018	HIST1H3G	26271612	0.44
6	ENSG00000198327	HIST1H4F	26240561	ENSG00000198339	HIST1H4I	27107076	0.42
6	ENSG00000198327	HIST1H4F	26240561	ENSG00000168242	HIST1H2BI	26273144	0.39
6	ENSG00000198327	HIST1H4F	26240561	ENSG00000180573	HIST1H2AC	26124373	0.37
6	ENSG00000198327	HIST1H4F	26240561	ENSG00000184825	HIST1H2AH	27114861	0.37
6	ENSG00000168242	HIST1H2BI	26273144	ENSG00000184825	HIST1H2AH	27114861	0.41
6	ENSG00000158406	HIST1H4H	26285762	ENSG00000198339	HIST1H4I	27107076	0.53
6	ENSG00000158406	HIST1H4H	26285762	ENSG00000124635	HIST1H2BJ	27100541	0.51
6	ENSG00000124635	HIST1H2BJ	27100541	ENSG00000198339	HIST1H4I	27107076	0.45
6	ENSG00000124635	HIST1H2BJ	27100541	ENSG00000196747	HIST1H2AI	27775899	0.44
6	ENSG00000124635	HIST1H2BJ	27100541	ENSG00000198558	HIST1H4L	27841289	0.42
6	ENSG00000196787	HIST1H2AG	27100832	ENSG00000198339	HIST1H4I	27107076	0.64
6	ENSG00000196787	HIST1H2AG	27100832	ENSG00000203813	HIST1H3H	27777842	0.48
6	ENSG00000198339	HIST1H4I	27107076	ENSG00000203813	HIST1H3H	27777842	0.51
6	ENSG00000198339	HIST1H4I	27107076	ENSG00000196331	HIST1H2BO	27861203	0.47
6	ENSG00000198339	HIST1H4I	27107076	ENSG00000196747	HIST1H2AI	27775899	0.46
6	ENSG00000198339	HIST1H4I	27107076	ENSG00000233822	HIST1H2BN	27806323	0.42
6	ENSG00000184825	HIST1H2AH	27114861	ENSG00000185130	HIST1H2BL	27775709	0.58
6	ENSG00000184825	HIST1H2AH	27114861	ENSG00000197153	HIST1H3J	27860884	0.51
6	ENSG00000184825	HIST1H2AH	27114861	ENSG00000182611	HIST1H2AJ	27782607	0.42
6	ENSG00000184825	HIST1H2AH	27114861	ENSG00000184357	HIST1H1B	27835359	0.41
6	ENSG00000184825	HIST1H2AH	27114861	ENSG00000198374	HIST1H2AL	27833034	0.39
6	ENSG00000184825	HIST1H2AH	27114861	ENSG00000158373	HIST1H2BD	26158349	0.39
6	ENSG00000112812	PRSS16	27215480	ENSG00000124613	ZNF391	27342394	0.38
6	ENSG00000124613	ZNF391	27342394	ENSG00000096654	ZNF184	27440897	0.48
6	ENSG00000124613	ZNF391	27342394	ENSG00000198315	ZKSCAN8	28109688	0.46
6	ENSG00000185130	HIST1H2BL	27775709	ENSG00000182611	HIST1H2AJ	27782607	0.46
6	ENSG00000185130	HIST1H2BL	27775709	ENSG00000198558	HIST1H4L	27841289	0.44
6	ENSG00000185130	HIST1H2BL	27775709	ENSG00000198374	HIST1H2AL	27833034	0.43
6	ENSG00000185130	HIST1H2BL	27775709	ENSG00000184357	HIST1H1B	27835359	0.4
6	ENSG00000196747	HIST1H2AI	27775899	ENSG00000196331	HIST1H2BO	27861203	0.45
6	ENSG00000196747	HIST1H2AI	27775899	ENSG00000203813	HIST1H3H	27777842	0.39
6	ENSG00000203813	HIST1H3H	27777842	ENSG00000196331	HIST1H2BO	27861203	0.43
6	ENSG00000203813	HIST1H3H	27777842	ENSG00000184357	HIST1H1B	27835359	0.4
6	ENSG00000182611	HIST1H2AJ	27782607	ENSG00000233822	HIST1H2BN	27806323	0.43
6	ENSG00000182611	HIST1H2AJ	27782607	ENSG00000198558	HIST1H4L	27841289	0.41
6	ENSG00000182611	HIST1H2AJ	27782607	ENSG00000196331	HIST1H2BO	27861203	0.41
6	ENSG00000182611	HIST1H2AJ	27782607	ENSG00000196374	HIST1H2BM	27782822	0.38
6	ENSG00000196374	HIST1H2BM	27782822	ENSG00000196331	HIST1H2BO	27861203	0.48
6	ENSG00000196374	HIST1H2BM	27782822	ENSG00000198374	HIST1H2AL	27833034	0.44
6	ENSG00000196374	HIST1H2BM	27782822	ENSG00000184357	HIST1H1B	27835359	0.43
6	ENSG00000233822	HIST1H2BN	27806323	ENSG00000198374	HIST1H2AL	27833034	0.44
6	ENSG00000198374	HIST1H2AL	27833034	ENSG00000184357	HIST1H1B	27835359	0.39
6	ENSG00000198374	HIST1H2AL	27833034	ENSG00000124635	HIST1H2BJ	27100541	0.38
6	ENSG00000184357	HIST1H1B	27835359	ENSG00000196331	HIST1H2BO	27861203	0.41
6	ENSG00000184357	HIST1H1B	27835359	ENSG00000182572	HIST1H3I	27840099	0.38
6	ENSG00000184357	HIST1H1B	27835359	ENSG00000196747	HIST1H2AI	27775899	0.38
6	ENSG00000182572	HIST1H3I	27840099	ENSG00000196331	HIST1H2BO	27861203	0.41
6	ENSG00000196331	HIST1H2BO	27861203	ENSG00000185130	HIST1H2BL	27775709	0.37
6	ENSG00000196331	HIST1H2BO	27861203	ENSG00000197153	HIST1H3J	27860884	0.36
6	ENSG00000187626	ZKSCAN4	28227011	ENSG00000158691	ZSCAN12	28367511	0.42
6	ENSG00000157343	ARMC12	35704809	ENSG00000204140	CLPSL1	35748794	0.41
6	ENSG00000112062	MAPK14	35995488	ENSG00000124762	CDKN1A	36644305	0.49
6	ENSG00000112167	SAYSD1	39082965	ENSG00000124615	MOCS1	39902290	0.42
6	ENSG00000124701	APOBEC2	41021043	ENSG00000161911	TREML1	41122075	0.38
6	ENSG00000164663	USP49	41863099	ENSG00000124641	MED20	41888877	0.39
6	ENSG00000048545	GUCA1A	42123144	ENSG00000124496	TRERF1	42419789	0.42
6	ENSG00000124659	TBCC	42714558	ENSG00000124688	MAD2L1BP	43597277	0.53
6	ENSG00000137161	CNPY3	42896938	ENSG00000124733	MEA1	42981706	0.45
6	ENSG00000124733	MEA1	42981706	ENSG00000172426	RSPH9	43612783	0.45
6	ENSG00000112651	MRPL2	43027544	ENSG00000124571	XPO5	43543812	0.43
6	ENSG00000112655	PTK7	43044006	ENSG00000172426	RSPH9	43612783	0.42
6	ENSG00000137204	SLC22A7	43263432	ENSG00000172426	RSPH9	43612783	0.38
6	ENSG00000146215	CRIP3	43276535	ENSG00000171467	ZNF318	43337216	0.38
6	ENSG00000204052	LRRC73	43478424	ENSG00000112651	MRPL2	43027544	0.38
6	ENSG00000137216	TMEM63B	44094651	ENSG00000178233	TMEM151B	44238203	0.41
6	ENSG00000146232	NFKBIE	44233500	ENSG00000124608	AARS2	44281063	0.42
6	ENSG00000001561	ENPP4	46097730	ENSG00000112796	ENPP5	46138708	0.39
6	ENSG00000069122	GPR116	46922680	ENSG00000153292	GPR110	47010099	0.59
6	ENSG00000164393	GPR111	47624172	ENSG00000153294	GPR115	47653600	0.82
6	ENSG00000203972	GLYATL3	49467671	ENSG00000124812	CRISP1	49844809	0.59
6	ENSG00000096006	CRISP3	49712150	ENSG00000124812	CRISP1	49844809	0.54
6	ENSG00000112144	ICK	52926600	ENSG00000137270	GCM1	53013627	0.38
6	ENSG00000001084	GCLC	53481768	ENSG00000137269	LRRC1	53659295	0.35
6	ENSG00000151917	BEND6	56819773	ENSG00000168116	KIAA1586	56911347	0.34
6	ENSG00000168116	KIAA1586	56911347	ENSG00000112208	BAG2	57037124	0.36
6	ENSG00000112245	PTP4A1	64231666	ENSG00000146166	LGSN	64029882	0.31
6	ENSG00000079841	RIMS1	72596406	ENSG00000112309	B3GAT2	71666741	0.31
6	ENSG00000203907	OOEP	74104856	ENSG00000080007	DDX43	74104471	0.57
6	ENSG00000005700	IBTK	82957471	ENSG00000083097	DOPEY1	83777385	0.34
6	ENSG00000146242	TPBG	83072923	ENSG00000118420	UBE3D	83775560	0.35
6	ENSG00000013375	PGM3	83903655	ENSG00000013392	RWDD2A	83903098	0.39
6	ENSG00000065609	SNAP91	84419410	ENSG00000135324	MRAP2	84743475	0.4
6	ENSG00000112837	TBX18	85474237	ENSG00000135318	NT5E	86159809	0.42
6	ENSG00000203872	C6orf163	88054567	ENSG00000203871	C6orf164	88106840	0.48
6	ENSG00000203871	C6orf164	88106840	ENSG00000164414	SLC35A1	88180341	0.41
6	ENSG00000146282	RARS2	88299721	ENSG00000135336	ORC3	88299839	0.38
6	ENSG00000146278	PNRC1	89790470	ENSG00000146281	PM20D2	89855769	0.41
6	ENSG00000112234	FBXL4	99395849	ENSG00000123552	USP45	99969604	0.33
6	ENSG00000146267	FAXC	99797938	ENSG00000123552	USP45	99969604	0.43
6	ENSG00000130347	RTN4IP1	107077373	ENSG00000130348	QRSL1	107077453	0.34
6	ENSG00000025796	SEC63	108279393	ENSG00000081087	OSTM1	108487058	0.35
6	ENSG00000135596	MICAL1	109787171	ENSG00000112365	ZBTB24	109804440	0.49
6	ENSG00000135596	MICAL1	109787171	ENSG00000155085	AK9	110012420	0.37
6	ENSG00000155085	AK9	110012420	ENSG00000112367	FIG4	110012499	0.39
6	ENSG00000155130	MARCKS	114178541	ENSG00000196591	HDAC2	114332472	0.29
6	ENSG00000111879	FAM184A	119470552	ENSG00000111885	MAN1A1	119670926	0.42
6	ENSG00000146373	RNF217	125283691	ENSG00000111907	TPD52L1	125440195	0.44
6	ENSG00000118507	AKAP7	131456806	ENSG00000154269	ENPP3	131949582	0.36
6	ENSG00000118507	AKAP7	131456806	ENSG00000197594	ENPP1	132129156	0.35
6	ENSG00000112282	MED23	131949369	ENSG00000154269	ENPP3	131949582	0.38
6	ENSG00000180658	OR2A4	132022635	ENSG00000236761	CTAGE9	132032206	0.86
6	ENSG00000079931	MOXD1	132722684	ENSG00000079950	STX7	132834337	0.36
6	ENSG00000051620	HEBP2	138724668	ENSG00000146386	ABRACL	139349819	0.37
6	ENSG00000024862	CCDC28A	139094657	ENSG00000112406	HECA	139456249	0.43
6	ENSG00000024862	CCDC28A	139094657	ENSG00000051620	HEBP2	138724668	0.33
6	ENSG00000112406	HECA	139456249	ENSG00000164442	CITED2	139695757	0.43
6	ENSG00000155906	RMND1	151773259	ENSG00000146476	C6orf211	151773422	0.38
6	ENSG00000131018	SYNE1	152958936	ENSG00000120279	MYCT1	153019030	0.44
6	ENSG00000112031	MTRF1L	153323820	ENSG00000091844	RGS17	153452384	0.35
6	ENSG00000130340	SNX9	158244296	ENSG00000078269	SYNJ2	158402888	0.4
6	ENSG00000130340	SNX9	158244296	ENSG00000092820	EZR	159240444	0.39
6	ENSG00000120438	TCP1	160210781	ENSG00000112110	MRPL18	160210844	0.35
6	ENSG00000130368	MAS1	160327974	ENSG00000112110	MRPL18	160210844	0.34
6	ENSG00000112499	SLC22A2	160698670	ENSG00000146477	SLC22A3	160769300	0.45
6	ENSG00000125337	KIF25	168396921	ENSG00000153303	FRMD1	168482237	0.39
6	ENSG00000112562	SMOC2	168841831	ENSG00000186340	THBS2	169654139	0.39
6	ENSG00000184465	WDR27	170102159	ENSG00000130023	ERMARD	170151718	0.36
6	ENSG00000130024	PHF10	170124151	ENSG00000071994	PDCD2	170893780	0.37
6	ENSG00000198719	DLL1	170599561	ENSG00000112584	FAM120B	170599791	0.55
6	ENSG00000198719	DLL1	170599561	ENSG00000008018	PSMB1	170862429	0.35
7	ENSG00000225968	ELFN1	1727755	ENSG00000106003	LFNG	2552163	0.41
7	ENSG00000136213	CHST12	2443223	ENSG00000146555	SDK1	3341080	0.4
7	ENSG00000157927	RADIL	4923350	ENSG00000164638	SLC29A4	5314000	0.41
7	ENSG00000157927	RADIL	4923350	ENSG00000218823	PAPOLB	4901625	0.37
7	ENSG00000106346	USP42	6144515	ENSG00000146576	C7orf26	6629648	0.46
7	ENSG00000106346	USP42	6144515	ENSG00000178397	FAM220A	6388612	0.45
7	ENSG00000008256	CYTH3	6312275	ENSG00000178397	FAM220A	6388612	0.36
7	ENSG00000189043	NDUFA4	10979883	ENSG00000005108	THSD7A	11871824	0.36
7	ENSG00000105849	TWISTNB	19748710	ENSG00000105855	ITGB8	20370325	0.46
7	ENSG00000136237	RAPGEF5	22396763	ENSG00000105889	STEAP1B	22672544	0.48
7	ENSG00000122566	HNRNPA2B1	26241149	ENSG00000122565	CBX3	26240782	0.48
7	ENSG00000105991	HOXA1	27135615	ENSG00000078399	HOXA9	27210117	0.53
7	ENSG00000105991	HOXA1	27135615	ENSG00000106038	EVX1	27282164	0.48
7	ENSG00000105991	HOXA1	27135615	ENSG00000122592	HOXA7	27197555	0.46
7	ENSG00000105991	HOXA1	27135615	ENSG00000105997	HOXA3	27192200	0.45
7	ENSG00000105996	HOXA2	27142430	ENSG00000106004	HOXA5	27183287	0.63
7	ENSG00000105996	HOXA2	27142430	ENSG00000105997	HOXA3	27192200	0.49
7	ENSG00000105996	HOXA2	27142430	ENSG00000122592	HOXA7	27197555	0.43
7	ENSG00000105997	HOXA3	27192200	ENSG00000078399	HOXA9	27210117	0.58
7	ENSG00000105997	HOXA3	27192200	ENSG00000122592	HOXA7	27197555	0.54
7	ENSG00000105997	HOXA3	27192200	ENSG00000106004	HOXA5	27183287	0.52
7	ENSG00000105997	HOXA3	27192200	ENSG00000253293	HOXA10	27219880	0.45
7	ENSG00000106004	HOXA5	27183287	ENSG00000122592	HOXA7	27197555	0.53
7	ENSG00000106004	HOXA5	27183287	ENSG00000078399	HOXA9	27210117	0.45
7	ENSG00000106004	HOXA5	27183287	ENSG00000253293	HOXA10	27219880	0.4
7	ENSG00000122592	HOXA7	27197555	ENSG00000078399	HOXA9	27210117	0.52
7	ENSG00000122592	HOXA7	27197555	ENSG00000253293	HOXA10	27219880	0.47
7	ENSG00000122592	HOXA7	27197555	ENSG00000005073	HOXA11	27224842	0.37
7	ENSG00000078399	HOXA9	27210117	ENSG00000253293	HOXA10	27219880	0.69
7	ENSG00000078399	HOXA9	27210117	ENSG00000005073	HOXA11	27224842	0.59
7	ENSG00000078399	HOXA9	27210117	ENSG00000106031	HOXA13	27239725	0.46
7	ENSG00000257184	RP1-170O19.20	27219632	ENSG00000005073	HOXA11	27224842	0.54
7	ENSG00000257184	RP1-170O19.20	27219632	ENSG00000253293	HOXA10	27219880	0.53
7	ENSG00000257184	RP1-170O19.20	27219632	ENSG00000106031	HOXA13	27239725	0.45
7	ENSG00000253293	HOXA10	27219880	ENSG00000005073	HOXA11	27224842	0.85
7	ENSG00000253293	HOXA10	27219880	ENSG00000106031	HOXA13	27239725	0.65
7	ENSG00000005073	HOXA11	27224842	ENSG00000106031	HOXA13	27239725	0.74
7	ENSG00000106128	GHRHR	30978284	ENSG00000078549	ADCYAP1R1	31092076	0.49
7	ENSG00000078549	ADCYAP1R1	31092076	ENSG00000180347	CCDC129	31553704	0.39
7	ENSG00000106355	LSM5	32534895	ENSG00000122642	FKBP9	32997017	0.35
7	ENSG00000122507	BBS9	33168856	ENSG00000164619	BMPER	33944523	0.48
7	ENSG00000155849	ELMO1	37488852	ENSG00000086288	NME8	37888199	0.43
7	ENSG00000155849	ELMO1	37488852	ENSG00000187037	GPR141	37723399	0.39
7	ENSG00000187037	GPR141	37723399	ENSG00000086288	NME8	37888199	0.44
7	ENSG00000106536	POU6F2	39017598	ENSG00000006451	RALA	39663082	0.42
7	ENSG00000106591	MRPL32	42971799	ENSG00000062582	MRPS24	43909492	0.34
7	ENSG00000164543	STK17A	43622357	ENSG00000106603	COA1	43769316	0.49
7	ENSG00000136279	DBNL	44084239	ENSG00000122678	POLM	44122139	0.36
7	ENSG00000105953	OGDH	44646171	ENSG00000136270	TBRG4	45151646	0.41
7	ENSG00000136274	NACAD	45128513	ENSG00000122679	RAMP3	45197390	0.42
7	ENSG00000164746	C7orf57	48075108	ENSG00000183696	UPP1	48128225	0.35
7	ENSG00000164776	PHKG1	56160689	ENSG00000106153	CHCHD2	56174269	0.54
7	ENSG00000234444	ZNF736	63767837	ENSG00000173041	ZNF680	64023484	0.55
7	ENSG00000234444	ZNF736	63767837	ENSG00000196247	ZNF107	64126511	0.49
7	ENSG00000249319	AC068533.7	65552756	ENSG00000243335	KCTD7	66093868	0.4
7	ENSG00000196313	POM121	72349936	ENSG00000155428	TRIM74	72439997	0.42
7	ENSG00000188763	FZD9	72848109	ENSG00000106682	EIF4H	73588575	0.43
7	ENSG00000009954	BAZ1B	72936608	ENSG00000106089	STX1A	73134002	0.37
7	ENSG00000106683	LIMK1	73497263	ENSG00000106682	EIF4H	73588575	0.38
7	ENSG00000196275	GTF2IRD2	74267847	ENSG00000135213	POM121C	75115548	0.48
7	ENSG00000196275	GTF2IRD2	74267847	ENSG00000183086	GATSL1	74379083	0.37
7	ENSG00000183086	GATSL1	74379083	ENSG00000135213	POM121C	75115548	0.51
7	ENSG00000243566	UPK3B	76139745	ENSG00000146707	POMZP3	76256578	0.37
7	ENSG00000198822	GRM3	86273230	ENSG00000005471	ABCB4	87109751	0.53
7	ENSG00000164647	STEAP1	89783689	ENSG00000157214	STEAP2	89796904	0.47
7	ENSG00000205413	SAMD9	92747336	ENSG00000177409	SAMD9L	92777682	0.39
7	ENSG00000105825	TFPI2	93520303	ENSG00000127920	GNG11	93551011	0.57
7	ENSG00000127990	SGCE	94285521	ENSG00000242265	PEG10	94285637	0.39
7	ENSG00000006377	DLX6	96634860	ENSG00000105880	DLX5	96654409	0.75
7	ENSG00000006128	TAC1	97361220	ENSG00000070669	ASNS	97501854	0.53
7	ENSG00000070669	ASNS	97501854	ENSG00000106236	NPTX2	98246609	0.41
7	ENSG00000248919	ATP5J2-PTCD1	99063820	ENSG00000214300	SPDYE3	99905325	0.51
7	ENSG00000248919	ATP5J2-PTCD1	99063820	ENSG00000221838	AP4M1	99699172	0.44
7	ENSG00000160908	ZNF394	99097947	ENSG00000166526	ZNF3	99680171	0.45
7	ENSG00000160908	ZNF394	99097947	ENSG00000197037	ZSCAN25	99214569	0.42
7	ENSG00000146833	TRIM4	99517223	ENSG00000176402	GJC3	99527243	0.44
7	ENSG00000176402	GJC3	99527243	ENSG00000160862	AZGP1	99573780	0.49
7	ENSG00000166529	ZSCAN21	99647390	ENSG00000106290	TAF6	99717464	0.56
7	ENSG00000166529	ZSCAN21	99647390	ENSG00000166526	ZNF3	99680171	0.39
7	ENSG00000221838	AP4M1	99699172	ENSG00000214300	SPDYE3	99905325	0.42
7	ENSG00000166997	CNPY4	99717236	ENSG00000188186	LAMTOR4	99746530	0.44
7	ENSG00000160813	PPP1R35	100034188	ENSG00000128564	VGF	100808874	0.41
7	ENSG00000172336	POP7	100303676	ENSG00000106400	ZNHIT1	100860949	0.42
7	ENSG00000087085	ACHE	100494594	ENSG00000169894	MUC3A	100547187	0.47
7	ENSG00000169894	MUC3A	100547187	ENSG00000106400	ZNHIT1	100860949	0.38
7	ENSG00000106367	AP1S1	100797678	ENSG00000128564	VGF	100808874	0.56
7	ENSG00000106367	AP1S1	100797678	ENSG00000106397	PLOD3	100861701	0.39
7	ENSG00000128564	VGF	100808874	ENSG00000106397	PLOD3	100861701	0.49
7	ENSG00000128564	VGF	100808874	ENSG00000167011	NAT16	100823557	0.41
7	ENSG00000161036	LRWD1	102105376	ENSG00000173678	SPDYE2B	102290772	0.41
7	ENSG00000005075	POLR2J	102119354	ENSG00000105808	RASA4	102257204	0.44
7	ENSG00000005075	POLR2J	102119354	ENSG00000170667	RASA4B	102158228	0.4
7	ENSG00000170667	RASA4B	102158228	ENSG00000168255	POLR2J3	102213103	0.7
7	ENSG00000170667	RASA4B	102158228	ENSG00000228049	POLR2J2	102312076	0.64
7	ENSG00000170667	RASA4B	102158228	ENSG00000173678	SPDYE2B	102290772	0.44
7	ENSG00000205238	SPDYE2	102191679	ENSG00000105821	DNAJC2	102985320	0.37
7	ENSG00000105808	RASA4	102257204	ENSG00000173678	SPDYE2B	102290772	0.38
7	ENSG00000228049	POLR2J2	102312076	ENSG00000173678	SPDYE2B	102290772	0.44
7	ENSG00000146776	ATXN7L1	105517050	ENSG00000128536	CDHR3	105517242	0.37
7	ENSG00000075790	BCAP29	107220422	ENSG00000091140	DLD	107531415	0.47
7	ENSG00000135241	PNPLA8	108210110	ENSG00000128590	DNAJB9	108210012	0.47
7	ENSG00000128512	DOCK4	111846466	ENSG00000214194	LINC00998	112758668	0.34
7	ENSG00000105971	CAV2	115927434	ENSG00000105974	CAV1	116164839	0.64
7	ENSG00000077063	CTTNBP2	117514193	ENSG00000004866	ST7	116593292	0.33
7	ENSG00000196937	FAM3C	121036418	ENSG00000002745	WNT16	120965421	0.34
7	ENSG00000179562	GCC1	127233665	ENSG00000004059	ARF5	127228399	0.37
7	ENSG00000106348	IMPDH1	128050306	ENSG00000128617	OPN1SW	128415844	0.37
7	ENSG00000128595	CALU	128379346	ENSG00000128591	FLNC	128470431	0.37
7	ENSG00000186591	UBE2H	129592789	ENSG00000091732	ZC3HC1	129691291	0.36
7	ENSG00000155530	LRGUK	133812052	ENSG00000085662	AKR1B1	134144036	0.35
7	ENSG00000085662	AKR1B1	134144036	ENSG00000146859	TMEM140	134832824	0.36
7	ENSG00000146859	TMEM140	134832824	ENSG00000236338	AC015987.2	135611542	0.55
7	ENSG00000155561	NUP205	135242667	ENSG00000243317	C7orf73	135347244	0.37
7	ENSG00000243317	C7orf73	135347244	ENSG00000164707	SLC13A4	135414006	0.38
7	ENSG00000181072	CHRM2	136553416	ENSG00000157680	DGKI	137531838	0.31
7	ENSG00000127366	TAS2R5	141490017	ENSG00000127364	TAS2R4	141478242	0.35
7	ENSG00000258223	PRSS58	141957878	ENSG00000268170	AC073342.1	142919360	0.51
7	ENSG00000271321	CTAGE6	143454789	ENSG00000050327	ARHGEF5	144052381	0.87
7	ENSG00000271321	CTAGE6	143454789	ENSG00000243896	OR2A7	143956815	0.78
7	ENSG00000271321	CTAGE6	143454789	ENSG00000213214	ARHGEF35	143991230	0.42
7	ENSG00000221836	OR2A5	143747461	ENSG00000221933	OR2A25	143771275	0.99
7	ENSG00000221836	OR2A5	143747461	ENSG00000244693	CTAGE8	143966381	0.66
7	ENSG00000221933	OR2A25	143771275	ENSG00000221938	OR2A14	143826151	0.97
7	ENSG00000221933	OR2A25	143771275	ENSG00000244693	CTAGE8	143966381	0.65
7	ENSG00000221933	OR2A25	143771275	ENSG00000221989	OR2A2	143806607	0.37
7	ENSG00000221938	OR2A14	143826151	ENSG00000244693	CTAGE8	143966381	0.65
7	ENSG00000213214	ARHGEF35	143991230	ENSG00000221970	OR2A1	144015218	0.38
7	ENSG00000213214	ARHGEF35	143991230	ENSG00000243896	OR2A7	143956815	0.37
7	ENSG00000212807	OR2A42	143929936	ENSG00000244693	CTAGE8	143966381	0.5
7	ENSG00000243896	OR2A7	143956815	ENSG00000050327	ARHGEF5	144052381	0.87
7	ENSG00000244693	CTAGE8	143966381	ENSG00000050327	ARHGEF5	144052381	0.4
7	ENSG00000055130	CUL1	148395006	ENSG00000204946	ZNF783	148959262	0.42
7	ENSG00000106462	EZH2	148581413	ENSG00000106479	ZNF862	149535456	0.45
7	ENSG00000196453	ZNF777	149158214	ENSG00000181220	ZNF746	149194908	0.49
7	ENSG00000106526	ACTR3C	150020814	ENSG00000188707	ZBED6CL	150026938	0.74
7	ENSG00000106526	ACTR3C	150020814	ENSG00000127399	LRRC61	150019728	0.66
7	ENSG00000127399	LRRC61	150019728	ENSG00000188707	ZBED6CL	150026938	0.89
7	ENSG00000214022	REPIN1	150065278	ENSG00000196456	ZNF775	150065879	0.55
7	ENSG00000179144	GIMAP7	150211918	ENSG00000213203	GIMAP1	150413645	0.54
7	ENSG00000179144	GIMAP7	150211918	ENSG00000133574	GIMAP4	150264365	0.4
7	ENSG00000196329	GIMAP5	150419341	ENSG00000106560	GIMAP2	150382785	0.38
7	ENSG00000106565	TMEM176B	150498448	ENSG00000055118	KCNH2	150675403	0.47
7	ENSG00000055118	KCNH2	150675403	ENSG00000164867	NOS3	150688083	0.43
7	ENSG00000164885	CDK5	150755617	ENSG00000164889	SLC4A2	150754297	0.45
7	ENSG00000164889	SLC4A2	150754297	ENSG00000164900	GBX1	150871832	0.43
7	ENSG00000164889	SLC4A2	150754297	ENSG00000133612	AGAP3	150782918	0.4
7	ENSG00000164889	SLC4A2	150754297	ENSG00000082014	SMARCD3	150974982	0.4
7	ENSG00000187260	WDR86	151107813	ENSG00000127377	CRYGN	151137899	0.5
7	ENSG00000106617	PRKAG2	151574210	ENSG00000133612	AGAP3	150782918	0.36
7	ENSG00000220575	HTR5A-AS1	154863267	ENSG00000157219	HTR5A	154862034	0.73
7	ENSG00000218672	AC008060.7	155174771	ENSG00000146910	CNPY1	155326557	0.74
7	ENSG00000218672	AC008060.7	155174771	ENSG00000164778	EN2	155250824	0.59
7	ENSG00000164778	EN2	155250824	ENSG00000146910	CNPY1	155326557	0.82
7	ENSG00000155093	PTPRN2	158380480	ENSG00000222012	AC005481.5	157406715	0.38
7	ENSG00000146918	NCAPG2	158497520	ENSG00000126870	WDR60	158649269	0.53
7	ENSG00000146918	NCAPG2	158497520	ENSG00000117868	ESYT2	158622944	0.49
7	ENSG00000117868	ESYT2	158622944	ENSG00000126870	WDR60	158649269	0.69
8	ENSG00000172748	ZNF596	182137	ENSG00000147364	FBXO25	356428	0.38
8	ENSG00000176595	KBTBD11	1922044	ENSG00000036448	MYOM2	1993155	0.4
8	ENSG00000091879	ANGPT2	6420930	ENSG00000164822	DEFA6	6783598	0.57
8	ENSG00000164825	DEFB1	6735544	ENSG00000240247	DEFA1B	6875778	0.44
8	ENSG00000164816	DEFA5	6914256	ENSG00000164825	DEFB1	6735544	0.35
8	ENSG00000104626	ERI1	8859657	ENSG00000147324	MFHAS1	8751155	0.33
8	ENSG00000173281	PPP1R3B	9009084	ENSG00000253426	RP11-10A14.4	9009252	0.44
8	ENSG00000136574	GATA4	11534468	ENSG00000255394	C8orf49	11618896	0.68
8	ENSG00000104613	INTS10	19674651	ENSG00000175445	LPL	19759228	0.36
8	ENSG00000036565	SLC18A1	20040717	ENSG00000147416	ATP6V1B2	20054878	0.33
8	ENSG00000158806	NPM2	21881636	ENSG00000168476	REEP4	21999464	0.43
8	ENSG00000158806	NPM2	21881636	ENSG00000158856	DMTN	21906506	0.38
8	ENSG00000158815	FGF17	21899909	ENSG00000158856	DMTN	21906506	0.54
8	ENSG00000158856	DMTN	21906506	ENSG00000120913	PDLIM2	22435792	0.38
8	ENSG00000158856	DMTN	21906506	ENSG00000168481	LGI3	22014597	0.37
8	ENSG00000158863	FAM160B2	21946670	ENSG00000168476	REEP4	21999464	0.45
8	ENSG00000158863	FAM160B2	21946670	ENSG00000168487	BMP1	22022249	0.4
8	ENSG00000168476	REEP4	21999464	ENSG00000168487	BMP1	22022249	0.41
8	ENSG00000168481	LGI3	22014597	ENSG00000120910	PPP3CC	22298332	0.37
8	ENSG00000120896	SORBS3	22402499	ENSG00000120913	PDLIM2	22435792	0.61
8	ENSG00000120896	SORBS3	22402499	ENSG00000241852	C8orf58	22457114	0.42
8	ENSG00000120913	PDLIM2	22435792	ENSG00000241852	C8orf58	22457114	0.44
8	ENSG00000158941	CCAR2	22462145	ENSG00000147457	CHMP7	23101150	0.5
8	ENSG00000008853	RHOBTB2	22844930	ENSG00000167034	NKX3-1	23540440	0.39
8	ENSG00000120889	TNFRSF10B	22926692	ENSG00000173535	TNFRSF10C	22941868	0.55
8	ENSG00000159167	STC1	23712320	ENSG00000173530	TNFRSF10D	23021543	0.34
8	ENSG00000134028	ADAMDEC1	24241798	ENSG00000069206	ADAM7	24298443	0.5
8	ENSG00000221818	EBF2	25902913	ENSG00000240694	PNMA2	26371608	0.35
8	ENSG00000120907	ADRA1A	26724790	ENSG00000120915	EPHX2	27348296	0.42
8	ENSG00000120885	CLU	27472548	ENSG00000168077	SCARA3	27491385	0.47
8	ENSG00000157110	RBPMS	30241944	ENSG00000104695	PPP2CB	30671830	0.39
8	ENSG00000129696	TTI2	33371119	ENSG00000133874	RNF122	33424643	0.48
8	ENSG00000133874	RNF122	33424643	ENSG00000133878	DUSP26	33457624	0.33
8	ENSG00000147526	TACC1	38585704	ENSG00000169495	HTRA4	38831683	0.45
8	ENSG00000169499	PLEKHA2	38758753	ENSG00000169495	HTRA4	38831683	0.54
8	ENSG00000168615	ADAM9	38854388	ENSG00000197140	ADAM32	38964509	0.4
8	ENSG00000168575	SLC20A2	42397069	ENSG00000185900	POMK	42948658	0.36
8	ENSG00000253729	PRKDC	48872743	ENSG00000104738	MCM4	48872745	0.35
8	ENSG00000196711	FAM150A	53478067	ENSG00000082556	OPRK1	54164257	0.43
8	ENSG00000047249	ATP6V1H	54756118	ENSG00000120992	LYPLA1	55014577	0.36
8	ENSG00000047249	ATP6V1H	54756118	ENSG00000147509	RGS20	54764368	0.35
8	ENSG00000187735	TCEA1	54935089	ENSG00000120992	LYPLA1	55014577	0.64
8	ENSG00000181690	PLAG1	57123883	ENSG00000170791	CHCHD7	57124245	0.35
8	ENSG00000198363	ASPH	62627155	ENSG00000185942	NKAIN3	63161150	0.37
8	ENSG00000185697	MYBL1	67526482	ENSG00000104205	SGK3	67624653	0.37
8	ENSG00000248801	RP11-664D7.4	69243726	ENSG00000165084	C8orf34	69242957	0.45
8	ENSG00000246366	RP11-382J12.1	71520812	ENSG00000221947	XKR9	71581600	0.35
8	ENSG00000104313	EYA1	72274467	ENSG00000178860	MSC	72756703	0.47
8	ENSG00000104313	EYA1	72274467	ENSG00000235531	RP11-383H13.1	72740402	0.37
8	ENSG00000235531	RP11-383H13.1	72740402	ENSG00000178860	MSC	72756703	0.71
8	ENSG00000254349	RP11-758M4.1	75512010	ENSG00000137558	PI15	75736772	0.46
8	ENSG00000171033	PKIA	79428374	ENSG00000104427	ZC2HC1A	79578282	0.39
8	ENSG00000104435	STMN2	80523049	ENSG00000164683	HEY1	80680098	0.38
8	ENSG00000104325	DECR1	91013633	ENSG00000104327	CALB1	91107703	0.36
8	ENSG00000104325	DECR1	91013633	ENSG00000180694	TMEM64	91803860	0.36
8	ENSG00000180694	TMEM64	91803860	ENSG00000123119	NECAB1	91803778	0.86
8	ENSG00000180694	TMEM64	91803860	ENSG00000253250	C8orf88	91997485	0.69
8	ENSG00000180694	TMEM64	91803860	ENSG00000155100	OTUD6B	92082424	0.41
8	ENSG00000180694	TMEM64	91803860	ENSG00000155099	TMEM55A	92053292	0.4
8	ENSG00000180694	TMEM64	91803860	ENSG00000104327	CALB1	91107703	0.33
8	ENSG00000123119	NECAB1	91803778	ENSG00000253250	C8orf88	91997485	0.7
8	ENSG00000123119	NECAB1	91803778	ENSG00000155100	OTUD6B	92082424	0.41
8	ENSG00000123119	NECAB1	91803778	ENSG00000155099	TMEM55A	92053292	0.38
8	ENSG00000155099	TMEM55A	92053292	ENSG00000253250	C8orf88	91997485	0.33
8	ENSG00000214954	LRRC69	92114060	ENSG00000147606	SLC26A7	92221722	0.57
8	ENSG00000265817	FSBP	95449180	ENSG00000156170	NDUFAF6	95907995	0.42
8	ENSG00000175895	PLEKHF2	96146032	ENSG00000156172	C8orf37	96281429	0.37
8	ENSG00000104490	NCALD	103137135	ENSG00000048392	RRM2B	103251346	0.39
8	ENSG00000164932	CTHRC1	104383743	ENSG00000164935	DCSTAMP	105351315	0.35
8	ENSG00000147655	RSPO2	109095913	ENSG00000164841	TMEM74	109799844	0.48
8	ENSG00000164841	TMEM74	109799844	ENSG00000120533	ENY2	110346553	0.4
8	ENSG00000156802	ATAD2	124428590	ENSG00000156795	WDYHV1	124428965	0.37
8	ENSG00000176853	FAM91A1	124780696	ENSG00000156802	ATAD2	124428590	0.35
8	ENSG00000104549	SQLE	126010739	ENSG00000173334	TRIB1	126442563	0.36
8	ENSG00000184156	KCNQ3	133493200	ENSG00000129295	LRRC6	133687838	0.4
8	ENSG00000104419	NDRG1	134314265	ENSG00000008513	ST3GAL1	134584183	0.35
8	ENSG00000147724	FAM135B	139509065	ENSG00000169436	COL22A1	139926249	0.57
8	ENSG00000169436	COL22A1	139926249	ENSG00000169427	KCNK9	140715299	0.48
8	ENSG00000022567	SLC45A4	142318404	ENSG00000204882	GPR20	142377367	0.35
8	ENSG00000181790	BAI1	143530791	ENSG00000158106	RHPN1	144451057	0.42
8	ENSG00000130193	THEM6	143808621	ENSG00000180155	LYNX1	143859640	0.73
8	ENSG00000130193	THEM6	143808621	ENSG00000261667	RP11-520P18.5	144161874	0.71
8	ENSG00000130193	THEM6	143808621	ENSG00000160932	LY6E	144099399	0.64
8	ENSG00000130193	THEM6	143808621	ENSG00000176956	LY6H	144242128	0.61
8	ENSG00000130193	THEM6	143808621	ENSG00000181638	ZFP41	144328991	0.48
8	ENSG00000180155	LYNX1	143859640	ENSG00000160932	LY6E	144099399	0.72
8	ENSG00000180155	LYNX1	143859640	ENSG00000261667	RP11-520P18.5	144161874	0.57
8	ENSG00000180155	LYNX1	143859640	ENSG00000181638	ZFP41	144328991	0.54
8	ENSG00000180155	LYNX1	143859640	ENSG00000176956	LY6H	144242128	0.49
8	ENSG00000160932	LY6E	144099399	ENSG00000181638	ZFP41	144328991	0.56
8	ENSG00000160932	LY6E	144099399	ENSG00000176956	LY6H	144242128	0.53
8	ENSG00000160932	LY6E	144099399	ENSG00000261667	RP11-520P18.5	144161874	0.51
8	ENSG00000261667	RP11-520P18.5	144161874	ENSG00000176956	LY6H	144242128	0.61
8	ENSG00000176956	LY6H	144242128	ENSG00000181638	ZFP41	144328991	0.53
8	ENSG00000182851	GPIHBP1	144295068	ENSG00000186583	SPATC1	145086582	0.44
8	ENSG00000158106	RHPN1	144451057	ENSG00000181085	MAPK15	144798429	0.64
8	ENSG00000158106	RHPN1	144451057	ENSG00000185189	NRBP2	144924200	0.43
8	ENSG00000182759	MAFA	144512576	ENSG00000179886	TIGD5	144680074	0.4
8	ENSG00000179886	TIGD5	144680074	ENSG00000179091	CYC1	145149930	0.44
8	ENSG00000179886	TIGD5	144680074	ENSG00000182325	FBXL6	145583036	0.41
8	ENSG00000104524	PYCRL	144691943	ENSG00000197858	GPAA1	145137493	0.54
8	ENSG00000104524	PYCRL	144691943	ENSG00000180921	FAM83H	144815971	0.5
8	ENSG00000181085	MAPK15	144798429	ENSG00000185189	NRBP2	144924200	0.5
8	ENSG00000181085	MAPK15	144798429	ENSG00000167702	KIFC2	145691426	0.45
8	ENSG00000180921	FAM83H	144815971	ENSG00000167700	MFSD3	145734457	0.45
8	ENSG00000180921	FAM83H	144815971	ENSG00000160957	RECQL4	145743229	0.39
8	ENSG00000185189	NRBP2	144924200	ENSG00000167702	KIFC2	145691426	0.48
8	ENSG00000185189	NRBP2	144924200	ENSG00000178814	OPLAH	145118735	0.43
8	ENSG00000227184	EPPK1	144952632	ENSG00000160949	TONSL	145669827	0.41
8	ENSG00000178719	GRINA	145064226	ENSG00000197858	GPAA1	145137493	0.53
8	ENSG00000178719	GRINA	145064226	ENSG00000178814	OPLAH	145118735	0.52
8	ENSG00000178719	GRINA	145064226	ENSG00000182325	FBXL6	145583036	0.49
8	ENSG00000178719	GRINA	145064226	ENSG00000179091	CYC1	145149930	0.46
8	ENSG00000178814	OPLAH	145118735	ENSG00000179526	SHARPIN	145163027	0.49
8	ENSG00000178814	OPLAH	145118735	ENSG00000197858	GPAA1	145137493	0.47
8	ENSG00000178814	OPLAH	145118735	ENSG00000167700	MFSD3	145734457	0.42
8	ENSG00000197858	GPAA1	145137493	ENSG00000167700	MFSD3	145734457	0.45
8	ENSG00000197858	GPAA1	145137493	ENSG00000179091	CYC1	145149930	0.43
8	ENSG00000197858	GPAA1	145137493	ENSG00000235173	FAM203A	145192672	0.4
8	ENSG00000235173	FAM203A	145192672	ENSG00000204775	KM-PA-2	145331153	0.94
8	ENSG00000235173	FAM203A	145192672	ENSG00000170727	BOP1	145515082	0.89
8	ENSG00000235173	FAM203A	145192672	ENSG00000179832	MROH1	145202919	0.52
8	ENSG00000179832	MROH1	145202919	ENSG00000204775	KM-PA-2	145331153	0.59
8	ENSG00000179832	MROH1	145202919	ENSG00000230567	FAM203B	145437880	0.53
8	ENSG00000179832	MROH1	145202919	ENSG00000170727	BOP1	145515082	0.52
8	ENSG00000204775	KM-PA-2	145331153	ENSG00000230567	FAM203B	145437880	0.72
8	ENSG00000230567	FAM203B	145437880	ENSG00000170727	BOP1	145515082	0.71
8	ENSG00000170727	BOP1	145515082	ENSG00000197858	GPAA1	145137493	0.39
8	ENSG00000185000	DGAT1	145550573	ENSG00000182325	FBXL6	145583036	0.42
8	ENSG00000214597	TMEM249	145578574	ENSG00000173137	ADCK5	145596790	0.49
8	ENSG00000214597	TMEM249	145578574	ENSG00000182325	FBXL6	145583036	0.4
8	ENSG00000182325	FBXL6	145583036	ENSG00000160957	RECQL4	145743229	0.49
8	ENSG00000182325	FBXL6	145583036	ENSG00000173137	ADCK5	145596790	0.44
8	ENSG00000173137	ADCK5	145596790	ENSG00000147804	SLC39A4	145642279	0.41
8	ENSG00000160949	TONSL	145669827	ENSG00000160957	RECQL4	145743229	0.4
8	ENSG00000160957	RECQL4	145743229	ENSG00000227184	EPPK1	144952632	0.39
8	ENSG00000160959	LRRC14	145743376	ENSG00000213563	C8orf82	145754516	0.44
8	ENSG00000198169	ZNF251	145981802	ENSG00000196378	ZNF34	146012730	0.52
9	ENSG00000183784	C9orf66	215893	ENSG00000107099	DOCK8	214854	0.48
9	ENSG00000064218	DMRT3	976964	ENSG00000137090	DMRT1	841690	0.33
9	ENSG00000120217	CD274	5450503	ENSG00000197646	PDCD1LG2	5510545	0.46
9	ENSG00000197646	PDCD1LG2	5510545	ENSG00000137033	IL33	6215805	0.4
9	ENSG00000197646	PDCD1LG2	5510545	ENSG00000147854	UHRF2	6413151	0.39
9	ENSG00000137033	IL33	6215805	ENSG00000147854	UHRF2	6413151	0.42
9	ENSG00000164946	FREM1	14910993	ENSG00000155158	TTC39B	15307358	0.38
9	ENSG00000137055	PLAA	26947461	ENSG00000096872	IFT74	26947037	0.36
9	ENSG00000096872	IFT74	26947037	ENSG00000120156	TEK	27109139	0.4
9	ENSG00000122729	ACO1	32384618	ENSG00000241043	GVQW1	32566787	0.37
9	ENSG00000137074	APTX	33025166	ENSG00000122692	SMU1	33076665	0.41
9	ENSG00000086061	DNAJA1	33025209	ENSG00000086065	CHMP5	33264940	0.4
9	ENSG00000137073	UBAP2	34048947	ENSG00000137094	DNAJB5	34989638	0.38
9	ENSG00000164978	NUDT2	34329504	ENSG00000164967	RPP25L	34612101	0.38
9	ENSG00000164970	FAM219A	34458568	ENSG00000122735	DNAI1	34457412	0.4
9	ENSG00000164970	FAM219A	34458568	ENSG00000122756	CNTFR	34590121	0.39
9	ENSG00000164970	FAM219A	34458568	ENSG00000168913	ENHO	34523039	0.39
9	ENSG00000122735	DNAI1	34457412	ENSG00000168913	ENHO	34523039	0.38
9	ENSG00000168913	ENHO	34523039	ENSG00000205143	ARID3C	34628104	0.4
9	ENSG00000221829	FANCG	35080013	ENSG00000137076	TLN1	35732392	0.43
9	ENSG00000165283	STOML2	35103154	ENSG00000204930	FAM221B	35828744	0.42
9	ENSG00000107140	TESK1	35605367	ENSG00000159921	GNE	36277053	0.41
9	ENSG00000122694	GLIPR2	36136732	ENSG00000198467	TPM2	35691017	0.37
9	ENSG00000137106	GRHPR	37422663	ENSG00000107338	SHB	38069210	0.36
9	ENSG00000106714	CNTNAP3	39288312	ENSG00000204848	SPATA31A2	39884975	0.45
9	ENSG00000204848	SPATA31A2	39884975	ENSG00000196409	ZNF658	40836415	0.35
9	ENSG00000185775	SPATA31A6	43630730	ENSG00000154529	CNTNAP3B	43684902	0.5
9	ENSG00000212952	BX088651.1	44402427	ENSG00000154537	FAM27C	44990314	0.32
9	ENSG00000184659	FOXD4L4	70429731	ENSG00000228537	AL353608.1	70866572	0.45
9	ENSG00000184659	FOXD4L4	70429731	ENSG00000147996	CBWD5	70497240	0.41
9	ENSG00000147996	CBWD5	70497240	ENSG00000228537	AL353608.1	70866572	0.52
9	ENSG00000135063	FAM189A2	71939488	ENSG00000165072	MAMDC2	72658497	0.5
9	ENSG00000107282	APBA1	72287222	ENSG00000188647	PTAR1	72374875	0.42
9	ENSG00000107372	ZFAND5	74980163	ENSG00000165091	TMC1	75136717	0.43
9	ENSG00000135002	RFK	79009433	ENSG00000106772	PRUNE2	79521003	0.45
9	ENSG00000106772	PRUNE2	79521003	ENSG00000204612	FOXB2	79634571	0.45
9	ENSG00000106772	PRUNE2	79521003	ENSG00000156049	GNA14	80263223	0.39
9	ENSG00000106772	PRUNE2	79521003	ENSG00000197969	VPS13A	79792269	0.33
9	ENSG00000169071	ROR2	94712444	ENSG00000090054	SPTLC1	94877666	0.39
9	ENSG00000090054	SPTLC1	94877666	ENSG00000196305	IARS	95056038	0.39
9	ENSG00000090054	SPTLC1	94877666	ENSG00000198000	NOL8	95087918	0.37
9	ENSG00000196305	IARS	95056038	ENSG00000188312	CENPP	95087766	0.41
9	ENSG00000106809	OGN	95166978	ENSG00000106819	ASPN	95244788	0.87
9	ENSG00000106809	OGN	95166978	ENSG00000106823	ECM2	95298937	0.64
9	ENSG00000106809	OGN	95166978	ENSG00000127083	OMD	95186743	0.43
9	ENSG00000127083	OMD	95186743	ENSG00000106819	ASPN	95244788	0.62
9	ENSG00000127083	OMD	95186743	ENSG00000106823	ECM2	95298937	0.43
9	ENSG00000106819	ASPN	95244788	ENSG00000106823	ECM2	95298937	0.64
9	ENSG00000127084	FGD3	95709733	ENSG00000157303	SUSD3	95820989	0.42
9	ENSG00000157303	SUSD3	95820989	ENSG00000165233	C9orf89	95858500	0.47
9	ENSG00000136842	TMOD1	100263462	ENSG00000136938	ANP32B	100745643	0.36
9	ENSG00000136925	TSTD2	100395962	ENSG00000136932	C9orf156	100684852	0.36
9	ENSG00000136936	XPA	100459639	ENSG00000095380	NANS	100819021	0.39
9	ENSG00000136936	XPA	100459639	ENSG00000136938	ANP32B	100745643	0.36
9	ENSG00000106785	TRIM14	100881494	ENSG00000106789	CORO2A	100954922	0.36
9	ENSG00000119514	GALNT12	101569981	ENSG00000119523	ALG2	101984238	0.36
9	ENSG00000106799	TGFBR1	101866320	ENSG00000119523	ALG2	101984238	0.39
9	ENSG00000119523	ALG2	101984238	ENSG00000023318	ERP44	102861322	0.41
9	ENSG00000155827	RNF20	104296133	ENSG00000136870	ZNF189	104161155	0.35
9	ENSG00000198785	GRIN3A	104500862	ENSG00000188386	PPP3R2	104357283	0.33
9	ENSG00000070159	PTPN3	112260590	ENSG00000243444	PALM2	112403068	0.4
9	ENSG00000070159	PTPN3	112260590	ENSG00000157654	PALM2-AKAP2	112542589	0.39
9	ENSG00000136866	ZFP37	115819039	ENSG00000119321	FKBP15	115983641	0.41
9	ENSG00000136866	ZFP37	115819039	ENSG00000136867	SLC31A2	115913222	0.4
9	ENSG00000136866	ZFP37	115819039	ENSG00000148218	ALAD	116163613	0.37
9	ENSG00000148180	GSN	123970072	ENSG00000136848	DAB2IP	124329336	0.35
9	ENSG00000095303	PTGS1	125132824	ENSG00000148204	CRB2	126118449	0.41
9	ENSG00000239590	OR1J4	125281420	ENSG00000165202	OR1Q1	125376948	0.37
9	ENSG00000136830	FAM129B	130341268	ENSG00000167103	PIP5KL1	130693076	0.39
9	ENSG00000187024	PTRH1	130487152	ENSG00000167113	COQ4	131084815	0.49
9	ENSG00000160401	C9orf117	130469268	ENSG00000106992	AK1	130640022	0.39
9	ENSG00000160401	C9orf117	130469268	ENSG00000175854	SWI5	131037658	0.39
9	ENSG00000136840	ST6GALNAC4	130679317	ENSG00000167103	PIP5KL1	130693076	0.39
9	ENSG00000167114	SLC27A4	131102925	ENSG00000175283	DOLK	131709898	0.39
9	ENSG00000167114	SLC27A4	131102925	ENSG00000167123	CERCAM	131174030	0.39
9	ENSG00000160445	ZER1	131534693	ENSG00000107021	TBC1D13	131549483	0.47
9	ENSG00000171097	CCBL1	131644773	ENSG00000136802	LRRC8A	131644391	0.43
9	ENSG00000175283	DOLK	131709898	ENSG00000136827	TOR1A	132586413	0.46
9	ENSG00000148343	FAM73B	131798900	ENSG00000136878	USP20	132596977	0.45
9	ENSG00000148335	NTMT1	132371163	ENSG00000171097	CCBL1	131644773	0.38
9	ENSG00000148335	NTMT1	132371163	ENSG00000167130	DOLPP1	131843379	0.37
9	ENSG00000148331	ASB6	132404444	ENSG00000136816	TOR1B	132565432	0.42
9	ENSG00000136816	TOR1B	132565432	ENSG00000136827	TOR1A	132586413	0.42
9	ENSG00000136827	TOR1A	132586413	ENSG00000148358	GPR107	132815705	0.44
9	ENSG00000136819	C9orf78	132598142	ENSG00000107164	FUBP3	133454352	0.44
9	ENSG00000136878	USP20	132596977	ENSG00000107130	NCS1	132934857	0.45
9	ENSG00000130713	EXOSC2	133569108	ENSG00000130717	UCK1	134406655	0.37
9	ENSG00000126882	FAM78A	134151934	ENSG00000130717	UCK1	134406655	0.39
9	ENSG00000165699	TSC1	135820020	ENSG00000148303	RPL7A	136215069	0.4
9	ENSG00000170835	CEL	135937365	ENSG00000160271	RALGDS	136039301	0.39
9	ENSG00000160323	ADAMTS13	136279478	ENSG00000198870	C9orf96	136243117	0.37
9	ENSG00000204007	GLT6D1	138531386	ENSG00000148386	LCN9	138555168	0.84
9	ENSG00000204007	GLT6D1	138531386	ENSG00000267845	DKFZP434A062	139219640	0.37
9	ENSG00000165684	SNAPC4	139293249	ENSG00000165689	SDCCAG3	139305061	0.42
9	ENSG00000165684	SNAPC4	139293249	ENSG00000148396	SEC16A	139372141	0.41
9	ENSG00000165684	SNAPC4	139293249	ENSG00000148384	INPP5E	139334274	0.39
9	ENSG00000165688	PMPCA	139305110	ENSG00000177239	MAN1B1	139981379	0.43
9	ENSG00000148400	NOTCH1	139440314	ENSG00000107331	ABCA2	139923367	0.52
9	ENSG00000148400	NOTCH1	139440314	ENSG00000197191	C9orf169	140119087	0.39
9	ENSG00000169692	AGPAT2	139581875	ENSG00000054179	ENTPD2	139948497	0.48
9	ENSG00000169692	AGPAT2	139581875	ENSG00000148362	C9orf142	139886870	0.45
9	ENSG00000169692	AGPAT2	139581875	ENSG00000176978	DPP7	140009629	0.41
9	ENSG00000169692	AGPAT2	139581875	ENSG00000107331	ABCA2	139923367	0.4
9	ENSG00000196642	RABL6	139702374	ENSG00000181090	EHMT1	140513444	0.49
9	ENSG00000177943	MAMDC4	139745395	ENSG00000107331	ABCA2	139923367	0.46
9	ENSG00000177943	MAMDC4	139745395	ENSG00000188747	NOXA1	140317802	0.45
9	ENSG00000177943	MAMDC4	139745395	ENSG00000212864	RNF208	140116033	0.44
9	ENSG00000177943	MAMDC4	139745395	ENSG00000127191	TRAF2	139776364	0.42
9	ENSG00000107317	PTGDS	139871956	ENSG00000214402	LCNL1	139876356	0.55
9	ENSG00000107317	PTGDS	139871956	ENSG00000148362	C9orf142	139886870	0.43
9	ENSG00000148362	C9orf142	139886870	ENSG00000107331	ABCA2	139923367	0.55
9	ENSG00000148362	C9orf142	139886870	ENSG00000107281	NPDC1	139940655	0.53
9	ENSG00000148362	C9orf142	139886870	ENSG00000176978	DPP7	140009629	0.47
9	ENSG00000148362	C9orf142	139886870	ENSG00000054179	ENTPD2	139948497	0.43
9	ENSG00000148362	C9orf142	139886870	ENSG00000197355	UAP1L1	139971953	0.39
9	ENSG00000107331	ABCA2	139923367	ENSG00000176978	DPP7	140009629	0.62
9	ENSG00000107331	ABCA2	139923367	ENSG00000107281	NPDC1	139940655	0.55
9	ENSG00000107331	ABCA2	139923367	ENSG00000054179	ENTPD2	139948497	0.55
9	ENSG00000107331	ABCA2	139923367	ENSG00000186193	SAPCD2	139965040	0.5
9	ENSG00000107331	ABCA2	139923367	ENSG00000197355	UAP1L1	139971953	0.47
9	ENSG00000107331	ABCA2	139923367	ENSG00000176058	TPRN	140098645	0.42
9	ENSG00000107281	NPDC1	139940655	ENSG00000176978	DPP7	140009629	0.57
9	ENSG00000054179	ENTPD2	139948497	ENSG00000186193	SAPCD2	139965040	0.42
9	ENSG00000054179	ENTPD2	139948497	ENSG00000176978	DPP7	140009629	0.39
9	ENSG00000186193	SAPCD2	139965040	ENSG00000197355	UAP1L1	139971953	0.52
9	ENSG00000186193	SAPCD2	139965040	ENSG00000176978	DPP7	140009629	0.44
9	ENSG00000197355	UAP1L1	139971953	ENSG00000176978	DPP7	140009629	0.59
9	ENSG00000197355	UAP1L1	139971953	ENSG00000176884	GRIN1	140032842	0.44
9	ENSG00000197355	UAP1L1	139971953	ENSG00000176058	TPRN	140098645	0.44
9	ENSG00000176978	DPP7	140009629	ENSG00000176884	GRIN1	140032842	0.41
9	ENSG00000176884	GRIN1	140032842	ENSG00000176058	TPRN	140098645	0.41
9	ENSG00000176884	GRIN1	140032842	ENSG00000148362	C9orf142	139886870	0.39
9	ENSG00000188163	FAM166A	140142222	ENSG00000177239	MAN1B1	139981379	0.38
9	ENSG00000182154	MRPL41	140445651	ENSG00000054148	PHPT1	139743176	0.38
10	ENSG00000173876	TUBB8	120103	ENSG00000015171	ZMYND11	180405	0.33
10	ENSG00000151240	DIP2C	735683	ENSG00000107929	LARP4B	977564	0.47
10	ENSG00000107937	GTPBP4	1034338	ENSG00000180525	PRR26	695888	0.34
10	ENSG00000048740	CELF2	11047259	ENSG00000148426	PROSER2	11865338	0.33
10	ENSG00000151468	CCDC3	13141652	ENSG00000123240	OPTN	13141449	0.46
10	ENSG00000065809	FAM107B	14816896	ENSG00000152465	NMT2	15210692	0.46
10	ENSG00000065809	FAM107B	14816896	ENSG00000187522	HSPA14	14880163	0.37
10	ENSG00000187522	HSPA14	14880163	ENSG00000152465	NMT2	15210692	0.43
10	ENSG00000187522	HSPA14	14880163	ENSG00000152455	SUV39H2	14920819	0.37
10	ENSG00000187522	HSPA14	14880163	ENSG00000152457	DCLRE1C	14996431	0.37
10	ENSG00000152457	DCLRE1C	14996431	ENSG00000176244	ACBD7	15130775	0.67
10	ENSG00000152457	DCLRE1C	14996431	ENSG00000152464	RPP38	15139179	0.51
10	ENSG00000152457	DCLRE1C	14996431	ENSG00000152465	NMT2	15210692	0.42
10	ENSG00000152457	DCLRE1C	14996431	ENSG00000148468	FAM171A1	15413061	0.35
10	ENSG00000176244	ACBD7	15130775	ENSG00000152464	RPP38	15139179	0.4
10	ENSG00000152464	RPP38	15139179	ENSG00000152465	NMT2	15210692	0.48
10	ENSG00000107611	CUBN	17171830	ENSG00000107614	TRDMT1	17244053	0.45
10	ENSG00000078114	NEBL	21463116	ENSG00000180592	SKIDA1	21814611	0.5
10	ENSG00000078114	NEBL	21463116	ENSG00000204682	CASC10	21786191	0.49
10	ENSG00000078403	MLLT10	21823094	ENSG00000168283	BMI1	22610140	0.46
10	ENSG00000148444	COMMD3	22604903	ENSG00000168283	BMI1	22610140	0.57
10	ENSG00000168283	BMI1	22610140	ENSG00000077327	SPAG6	22634399	0.4
10	ENSG00000077327	SPAG6	22634399	ENSG00000150867	PIP4K2A	23003484	0.39
10	ENSG00000136758	YME1L1	27444195	ENSG00000120539	MASTL	27443753	0.43
10	ENSG00000204365	C10orf126	29135337	ENSG00000197321	SVIL	30025710	0.32
10	ENSG00000198105	ZNF248	38147034	ENSG00000175395	ZNF25	38265561	0.58
10	ENSG00000198105	ZNF248	38147034	ENSG00000075407	ZNF37A	38383264	0.58
10	ENSG00000198105	ZNF248	38147034	ENSG00000189180	ZNF33A	38299578	0.41
10	ENSG00000198105	ZNF248	38147034	ENSG00000225119	LINC00999	38717074	0.35
10	ENSG00000175395	ZNF25	38265561	ENSG00000189180	ZNF33A	38299578	0.57
10	ENSG00000175395	ZNF25	38265561	ENSG00000075407	ZNF37A	38383264	0.52
10	ENSG00000175395	ZNF25	38265561	ENSG00000225119	LINC00999	38717074	0.45
10	ENSG00000189180	ZNF33A	38299578	ENSG00000075407	ZNF37A	38383264	0.41
10	ENSG00000075407	ZNF37A	38383264	ENSG00000225119	LINC00999	38717074	0.53
10	ENSG00000165733	BMS1	43278249	ENSG00000198915	RASGEF1A	43762367	0.35
10	ENSG00000198915	RASGEF1A	43762367	ENSG00000169813	HNRNPF	43904614	0.35
10	ENSG00000169813	HNRNPF	43904614	ENSG00000196793	ZNF239	44070066	0.37
10	ENSG00000196793	ZNF239	44070066	ENSG00000198298	ZNF485	44101855	0.48
10	ENSG00000196793	ZNF239	44070066	ENSG00000169740	ZNF32	44144304	0.38
10	ENSG00000107562	CXCL12	44881941	ENSG00000107551	RASSF4	45454855	0.44
10	ENSG00000107551	RASSF4	45454855	ENSG00000165507	C10orf10	45474258	0.38
10	ENSG00000165511	C10orf25	45496336	ENSG00000165512	ZNF22	45495923	0.4
10	ENSG00000172671	ZFAND4	46168228	ENSG00000012779	ALOX5	45869661	0.35
10	ENSG00000189090	FAM25B	47181681	ENSG00000198250	ANTXRL	47657581	0.44
10	ENSG00000198250	ANTXRL	47657581	ENSG00000107618	RBP3	48390991	0.42
10	ENSG00000215033	AL603965.1	47746962	ENSG00000198035	AGAP9	48189612	0.5
10	ENSG00000070748	CHAT	50817141	ENSG00000187714	SLC18A3	50818347	0.39
10	ENSG00000174196	FAM21D	51187938	ENSG00000204152	TIMM23B	51371390	0.74
10	ENSG00000174196	FAM21D	51187938	ENSG00000138297	TIMM23	51623365	0.52
10	ENSG00000204152	TIMM23B	51371390	ENSG00000099290	FAM21A	51827648	0.52
10	ENSG00000138297	TIMM23	51623365	ENSG00000099290	FAM21A	51827648	0.38
10	ENSG00000151151	IPMK	60027694	ENSG00000072401	UBE2D1	60094735	0.35
10	ENSG00000072401	UBE2D1	60094735	ENSG00000108064	TFAM	60144782	0.35
10	ENSG00000151150	ANK3	62493248	ENSG00000170312	CDK1	62538089	0.39
10	ENSG00000148572	NRBF2	64893050	ENSG00000171988	JMJD1C	65225722	0.37
10	ENSG00000096717	SIRT1	69644427	ENSG00000060339	CCAR1	70480769	0.38
10	ENSG00000197467	COL13A1	71561644	ENSG00000079332	SAR1A	71930279	0.4
10	ENSG00000148730	EIF4EBP2	72164135	ENSG00000197604	AC022532.1	72194585	0.39
10	ENSG00000166224	SGPL1	72575717	ENSG00000166228	PCBD1	72648541	0.41
10	ENSG00000166228	PCBD1	72648541	ENSG00000198246	SLC29A3	73079015	0.36
10	ENSG00000197746	PSAP	73611126	ENSG00000148719	DNAJB12	74114988	0.39
10	ENSG00000138303	ASCC1	73976892	ENSG00000168209	DDIT4	74033678	0.37
10	ENSG00000166295	ANAPC16	73975787	ENSG00000168209	DDIT4	74033678	0.45
10	ENSG00000168209	DDIT4	74033678	ENSG00000122884	P4HA1	74856732	0.38
10	ENSG00000156026	MCU	74451889	ENSG00000213551	DNAJC9	75008620	0.4
10	ENSG00000177791	MYOZ1	75401515	ENSG00000166317	SYNPO2L	75423561	0.39
10	ENSG00000122861	PLAU	75668935	ENSG00000035403	VCL	75757872	0.53
10	ENSG00000122861	PLAU	75668935	ENSG00000222047	C10orf55	75682535	0.49
10	ENSG00000151208	DLG5	79686378	ENSG00000138326	RPS24	79793518	0.36
10	ENSG00000189129	PLAC9	81891438	ENSG00000122378	FAM213A	82167585	0.38
10	ENSG00000122367	LDB3	88428206	ENSG00000173267	SNCG	88718375	0.37
10	ENSG00000107789	MINPP1	89264632	ENSG00000138138	ATAD1	89601100	0.57
10	ENSG00000152766	ANKRD22	90611575	ENSG00000026103	FAS	90750414	0.52
10	ENSG00000107796	ACTA2	90751147	ENSG00000026103	FAS	90750414	0.37
10	ENSG00000107798	LIPA	91174314	ENSG00000185745	IFIT1	91152303	0.51
10	ENSG00000119922	IFIT2	91061712	ENSG00000119917	IFIT3	91087651	0.44
10	ENSG00000119917	IFIT3	91087651	ENSG00000152778	IFIT5	91174343	0.42
10	ENSG00000185745	IFIT1	91152303	ENSG00000152778	IFIT5	91174343	0.73
10	ENSG00000185745	IFIT1	91152303	ENSG00000119917	IFIT3	91087651	0.37
10	ENSG00000148680	HTR7	92617671	ENSG00000148688	RPP30	92631473	0.46
10	ENSG00000180628	PCGF5	92979908	ENSG00000174721	FGFBP3	93669240	0.33
10	ENSG00000138160	KIF11	94353043	ENSG00000138180	CEP55	95256389	0.36
10	ENSG00000152804	HHEX	94447945	ENSG00000095596	CYP26A1	94833232	0.37
10	ENSG00000187553	CYP26C1	94821021	ENSG00000095596	CYP26A1	94833232	0.68
10	ENSG00000187553	CYP26C1	94821021	ENSG00000108231	LGI1	95517566	0.35
10	ENSG00000173124	C10orf129	96953957	ENSG00000107438	PDLIM1	97050781	0.36
10	ENSG00000107438	PDLIM1	97050781	ENSG00000095637	SORBS1	97321171	0.47
10	ENSG00000059573	ALDH18A1	97416463	ENSG00000077147	TM9SF3	98347209	0.49
10	ENSG00000059573	ALDH18A1	97416463	ENSG00000119977	TCTN3	97453900	0.46
10	ENSG00000173088	C10orf131	97667360	ENSG00000197430	OPALIN	98119092	0.37
10	ENSG00000107447	DNTT	98064085	ENSG00000107443	CCNJ	97803151	0.36
10	ENSG00000095587	TLL2	98273675	ENSG00000196233	LCOR	98592017	0.38
10	ENSG00000213390	ARHGAP19	99052413	ENSG00000155229	MMS19	99258551	0.4
10	ENSG00000165886	UBTD1	99258625	ENSG00000155252	PI4K2A	99344131	0.43
10	ENSG00000120057	SFRP5	99531709	ENSG00000095713	CRTAC1	99790585	0.37
10	ENSG00000095485	CWF19L1	102027437	ENSG00000186862	PDZD7	102790890	0.41
10	ENSG00000186862	PDZD7	102790890	ENSG00000107819	SFXN3	102790991	0.38
10	ENSG00000107819	SFXN3	102790991	ENSG00000236311	TLX1NB	102890883	0.43
10	ENSG00000107821	KAZALD1	102821598	ENSG00000236311	TLX1NB	102890883	0.43
10	ENSG00000107821	KAZALD1	102821598	ENSG00000107807	TLX1	102889257	0.42
10	ENSG00000236311	TLX1NB	102890883	ENSG00000107807	TLX1	102889257	0.86
10	ENSG00000107829	FBXW4	103455052	ENSG00000107815	C10orf2	102747124	0.38
10	ENSG00000107831	FGF8	103535854	ENSG00000107833	NPM3	103543170	0.43
10	ENSG00000107882	SUFU	104263744	ENSG00000148835	TAF5	105127724	0.39
10	ENSG00000148834	GSTO1	105995114	ENSG00000065621	GSTO2	106028631	0.38
10	ENSG00000108039	XPNPEP1	111683311	ENSG00000148700	ADD3	111756126	0.4
10	ENSG00000108039	XPNPEP1	111683311	ENSG00000203876	RP11-451M19.3	111713649	0.39
10	ENSG00000203876	RP11-451M19.3	111713649	ENSG00000148700	ADD3	111756126	0.36
10	ENSG00000023041	ZDHHC6	114206672	ENSG00000151532	VTI1A	114206756	0.44
10	ENSG00000165868	HSPA12A	118502085	ENSG00000170370	EMX2	119301955	0.4
10	ENSG00000148704	VAX1	118897812	ENSG00000186795	KCNK18	118957000	0.55
10	ENSG00000148704	VAX1	118897812	ENSG00000170370	EMX2	119301955	0.52
10	ENSG00000170370	EMX2	119301955	ENSG00000107560	RAB11FIP2	119806114	0.42
10	ENSG00000203805	PPAPDC1A	122216466	ENSG00000177234	C10orf85	122357721	0.38
10	ENSG00000107669	ATE1	123688316	ENSG00000107672	NSMCE4A	123734732	0.33
10	ENSG00000188620	HMX3	124895478	ENSG00000188816	HMX2	124907638	0.55
10	ENSG00000188816	HMX2	124907638	ENSG00000154473	BUB3	124913793	0.42
10	ENSG00000065154	OAT	126107545	ENSG00000229544	NKX1-2	126138753	0.4
10	ENSG00000176769	TCERG1L	133109984	ENSG00000176171	BNIP3	133795435	0.42
10	ENSG00000176769	TCERG1L	133109984	ENSG00000189275	AL450307.1	133622535	0.39
10	ENSG00000176769	TCERG1L	133109984	ENSG00000188385	JAKMIP3	133918175	0.37
10	ENSG00000189275	AL450307.1	133622535	ENSG00000176171	BNIP3	133795435	0.39
10	ENSG00000176171	BNIP3	133795435	ENSG00000188385	JAKMIP3	133918175	0.4
10	ENSG00000176171	BNIP3	133795435	ENSG00000151640	DPYSL4	134000404	0.38
10	ENSG00000148826	NKX6-2	134599556	ENSG00000171794	UTF1	135043778	0.47
10	ENSG00000148826	NKX6-2	134599556	ENSG00000151650	VENTX	135050908	0.39
10	ENSG00000197177	GPR123	134884433	ENSG00000151651	ADAM8	135090372	0.38
10	ENSG00000171794	UTF1	135043778	ENSG00000151650	VENTX	135050908	0.66
11	ENSG00000142082	SIRT3	236931	ENSG00000185627	PSMD13	236546	0.39
11	ENSG00000174885	NLRP6	278365	ENSG00000142089	IFITM3	327537	0.46
11	ENSG00000185201	IFITM2	307631	ENSG00000142102	ATHL1	289135	0.38
11	ENSG00000177600	RPLP2	809647	ENSG00000177666	PNPLA2	818902	0.4
11	ENSG00000177685	EFCAB4A	826144	ENSG00000177697	CD151	832843	0.5
11	ENSG00000177685	EFCAB4A	826144	ENSG00000214063	TSPAN4	842808	0.42
11	ENSG00000117983	MUC5B	1244296	ENSG00000174672	BRSK2	1411129	0.38
11	ENSG00000117984	CTSD	1785222	ENSG00000110651	CD81	2397407	0.57
11	ENSG00000130592	LSP1	1874200	ENSG00000167244	IGF2	2170833	0.6
11	ENSG00000214026	MRPL23	1968508	ENSG00000181649	PHLDA2	2950685	0.41
11	ENSG00000053918	KCNQ1	2465914	ENSG00000129757	CDKN1C	2907111	0.42
11	ENSG00000148985	PGAP2	3818954	ENSG00000177105	RHOG	3862213	0.41
11	ENSG00000132109	TRIM21	4414926	ENSG00000167333	TRIM68	4629489	0.52
11	ENSG00000181963	OR52K2	4470525	ENSG00000184698	OR51M1	5410607	0.5
11	ENSG00000181963	OR52K2	4470525	ENSG00000244734	HBB	5250625	0.41
11	ENSG00000232268	OR52I1	4615037	ENSG00000176895	OR51A7	4928600	0.49
11	ENSG00000232268	OR52I1	4615037	ENSG00000244734	HBB	5250625	0.46
11	ENSG00000180785	OR51E1	4664650	ENSG00000167332	OR51E2	4719084	0.49
11	ENSG00000176787	OR52E2	5080857	ENSG00000171944	OR52A5	5153872	0.72
11	ENSG00000244734	HBB	5250625	ENSG00000184698	OR51M1	5410607	0.41
11	ENSG00000184321	OR51J1	5423827	ENSG00000258588	TRIM6-TRIM34	5617955	0.45
11	ENSG00000181616	OR52H1	5566779	ENSG00000265264	TIMM10B	6502715	0.43
11	ENSG00000132256	TRIM5	5959849	ENSG00000149054	ZNF215	6947635	0.4
11	ENSG00000132274	TRIM22	5710919	ENSG00000181074	OR52N4	5775923	0.58
11	ENSG00000132275	RRP8	6624850	ENSG00000166337	TAF10	6633898	0.38
11	ENSG00000166333	ILK	6624961	ENSG00000166341	DCHS1	6677085	0.4
11	ENSG00000188124	OR2AG2	6790286	ENSG00000110148	CCKBR	6280966	0.39
11	ENSG00000149054	ZNF215	6947635	ENSG00000149050	ZNF214	7041599	0.39
[truncated: 1,997 more rows]

## Sheet: LCL_scCOPs
List of scCOPs (signficantly co-expressed gene pairs, 5% FDR, corr > 0.2) detected across for LCL (GM12878) with single cell data. Genes are identified by ENSEMBL IDs, gene name and transcription start site (TSS).
[truncated: 2,590 more rows]
