# Supplementary material for: Shared regulation and functional relevance of local gene co-expression revealed by single cell analysis
Source: Commun Biol. 2022 Aug 26;5:876. doi: 10.1038/s42003-022-03831-w (PMC9418141; doi:10.1038/s42003-022-03831-w)
Supplement: Supplementary file 7 — Supplementary Data 4 [file 42003_2022_3831_MOESM7_ESM.xlsx]

## Sheet: gene_enhancer_associations
Supplementary Data 4: list of 32,883 gene-enhancer associations identified using SHARE-seq LCL data. ENSEMBL gene IDs are shown, as well as enhancer coordiantes (hg19). Corr and p_value refer to Spearman correlation tests, 'fdr' refers to the false discovery rate from the Benjamini-Hochberg procedure.
chr	gene	enh_start	enh_end	corr	p_value	fdr
1	ENSG00000137996	100215200	100216200	0.059	1.94e-21	3.0912e-20
1	ENSG00000156869	100215200	100216200	0.053	4.36e-18	5.37433e-17
1	ENSG00000162688	100215200	100216200	0.064	2.81e-25	5.90076e-24
1	ENSG00000079335	100216600	100219000	0.063	2.12e-24	4.18363e-23
1	ENSG00000137996	100216600	100219000	0.058	3.67e-21	5.73275e-20
1	ENSG00000156869	100216600	100219000	0.064	3.72e-25	7.74573e-24
1	ENSG00000156875	100216600	100219000	0.055	5.43e-19	7.17489e-18
1	ENSG00000162688	100216600	100219000	0.058	2.97e-21	4.67035e-20
1	ENSG00000117620	100223800	100224800	0.071	1.17e-30	3.50572e-29
1	ENSG00000137992	100223800	100224800	0.052	2.54e-17	2.94387e-16
1	ENSG00000137996	100223800	100224800	0.067	3.2e-27	7.66053e-26
1	ENSG00000156869	100223800	100224800	0.061	9.1e-23	1.59908e-21
1	ENSG00000156876	100223800	100224800	0.054	1.23e-18	1.58058e-17
1	ENSG00000162688	100223800	100224800	0.076	5.87e-35	2.32189e-33
1	ENSG00000079335	100250600	100253400	0.07	6.93e-30	1.98119e-28
1	ENSG00000117620	100250600	100253400	0.065	2.84e-26	6.3792e-25
1	ENSG00000137992	100250600	100253400	0.061	8.48e-23	1.49388e-21
1	ENSG00000137996	100250600	100253400	0.057	2.33e-20	3.42193e-19
1	ENSG00000156869	100250600	100253400	0.061	3.53e-23	6.39329e-22
1	ENSG00000156875	100250600	100253400	0.069	2.21e-29	6.1149e-28
1	ENSG00000156876	100250600	100253400	0.074	7.21e-33	2.48848e-31
1	ENSG00000162688	100250600	100253400	0.088	9.91e-47	8.11198e-45
1	ENSG00000079335	100540400	100544800	0.063	1.27e-24	2.54306e-23
1	ENSG00000117620	100540400	100544800	0.055	3.13e-19	4.21436e-18
1	ENSG00000137996	100540400	100544800	0.057	3.08e-20	4.48131e-19
1	ENSG00000156869	100540400	100544800	0.064	4.62e-25	9.55945e-24
1	ENSG00000156875	100540400	100544800	0.053	4.36e-18	5.37433e-17
1	ENSG00000156876	100540400	100544800	0.058	1.14e-20	1.71363e-19
1	ENSG00000162688	100540400	100544800	0.077	5.33e-36	2.25746e-34
1	ENSG00000162694	100540400	100544800	0.07	7.01e-30	2.00308e-28
1	ENSG00000162695	100540400	100544800	0.069	2.76e-29	7.58815e-28
1	ENSG00000137996	100918000	100919000	0.055	6.97e-19	9.13359e-18
1	ENSG00000054523	10092400	10093000	0.09	3.56e-48	3.21384e-46
1	ENSG00000120948	10092400	10093000	0.091	1.27e-49	1.24575e-47
1	ENSG00000130940	10092400	10093000	0.064	7.33e-25	1.49469e-23
1	ENSG00000142655	10092400	10093000	0.093	1.52e-51	1.6587e-49
1	ENSG00000142657	10092400	10093000	0.08	1.5e-38	7.44224e-37
1	ENSG00000160049	10092400	10093000	0.062	7.82e-24	1.48231e-22
1	ENSG00000171603	10092400	10093000	0.089	2.23e-47	1.91633e-45
1	ENSG00000171608	10092400	10093000	0.096	2.27e-54	2.92786e-52
1	ENSG00000171612	10092400	10093000	0.053	6.46e-18	7.85069e-17
1	ENSG00000173614	10092400	10093000	0.066	6.66e-27	1.56147e-25
1	ENSG00000079335	101643200	101645800	0.08	2.48e-38	1.21564e-36
1	ENSG00000117543	101643200	101645800	0.065	3.04e-26	6.81314e-25
1	ENSG00000137992	101643200	101645800	0.07	7.07e-30	2.01957e-28
1	ENSG00000137996	101643200	101645800	0.063	2.3e-24	4.52788e-23
1	ENSG00000162692	101643200	101645800	0.063	2.46e-24	4.83281e-23
1	ENSG00000162694	101643200	101645800	0.083	5.31e-41	3.04581e-39
1	ENSG00000162695	101643200	101645800	0.089	8.6e-47	7.06443e-45
1	ENSG00000170989	101643200	101645800	0.058	6.54e-21	1.00201e-19
1	ENSG00000162692	101687200	101688400	0.052	5.73e-17	6.45814e-16
1	ENSG00000162695	101687200	101688400	0.054	3.96e-18	4.8954e-17
1	ENSG00000079335	101711600	101714000	0.058	3.28e-21	5.14259e-20
1	ENSG00000117543	101711600	101714000	0.051	1.34e-16	1.46506e-15
1	ENSG00000137992	101711600	101714000	0.056	1.01e-19	1.41208e-18
1	ENSG00000137996	101711600	101714000	0.065	1.25e-25	2.69205e-24
1	ENSG00000162694	101711600	101714000	0.051	8.53e-17	9.48e-16
1	ENSG00000162695	101711600	101714000	0.067	1.11e-27	2.7412e-26
1	ENSG00000079335	101755600	101761000	0.073	9.17e-33	3.14235e-31
1	ENSG00000117543	101755600	101761000	0.061	2.62e-23	4.79125e-22
1	ENSG00000162692	101755600	101761000	0.071	7.35e-31	2.23036e-29
1	ENSG00000162694	101755600	101761000	0.086	2.12e-44	1.50433e-42
1	ENSG00000162695	101755600	101761000	0.088	6.72e-46	5.2422e-44
1	ENSG00000117543	101835200	101837000	0.062	1.71e-23	3.17133e-22
1	ENSG00000162694	101835200	101837000	0.074	5.9e-33	2.04927e-31
1	ENSG00000162695	101835200	101837000	0.092	5.91e-51	6.2019e-49
1	ENSG00000162694	101842800	101846400	0.054	2.72e-18	3.40456e-17
1	ENSG00000162695	101842800	101846400	0.066	1.86e-26	4.22645e-25
1	ENSG00000117543	101852600	101856800	0.076	9.45e-35	3.68715e-33
1	ENSG00000162692	101852600	101856800	0.055	5.86e-19	7.7215e-18
1	ENSG00000162694	101852600	101856800	0.076	5.14e-35	2.04074e-33
1	ENSG00000162695	101852600	101856800	0.094	5.08e-53	6.05488e-51
1	ENSG00000117543	101863000	101874000	0.069	4.46e-29	1.20958e-27
1	ENSG00000162692	101863000	101874000	0.061	7.32e-23	1.29442e-21
1	ENSG00000162694	101863000	101874000	0.103	6.9e-63	1.44168e-60
1	ENSG00000162695	101863000	101874000	0.102	8.09e-62	1.59694e-59
1	ENSG00000117543	101875200	101878200	0.072	7.28e-32	2.35721e-30
1	ENSG00000162692	101875200	101878200	0.052	2.44e-17	2.83266e-16
1	ENSG00000162694	101875200	101878200	0.091	1.35e-49	1.32126e-47
1	ENSG00000162695	101875200	101878200	0.089	1.64e-47	1.42083e-45
1	ENSG00000162694	101898200	101905000	0.074	7.61e-33	2.62369e-31
1	ENSG00000162695	101898200	101905000	0.058	2.78e-21	4.38102e-20
1	ENSG00000162694	101909000	101920600	0.072	9.9e-32	3.1788e-30
1	ENSG00000162695	101909000	101920600	0.067	1.86e-27	4.5257e-26
1	ENSG00000142655	10229000	10231400	0.053	1.42e-17	1.67851e-16
1	ENSG00000171603	10229000	10231400	0.053	7.34e-18	8.87823e-17
1	ENSG00000171608	10229000	10231400	0.06	1.86e-22	3.19785e-21
1	ENSG00000120948	10570000	10571400	0.056	9.65e-20	1.35122e-18
1	ENSG00000171603	10570000	10571400	0.054	3.31e-18	4.11642e-17
1	ENSG00000054523	10571800	10578600	0.083	9.31e-42	5.59018e-40
1	ENSG00000120948	10571800	10578600	0.083	1.72e-41	1.01536e-39
1	ENSG00000130940	10571800	10578600	0.059	1.16e-21	1.88174e-20
1	ENSG00000142655	10571800	10578600	0.077	9.6e-36	3.9978e-34
1	ENSG00000142657	10571800	10578600	0.055	2.89e-19	3.90126e-18
1	ENSG00000160049	10571800	10578600	0.051	7.38e-17	8.23748e-16
1	ENSG00000171603	10571800	10578600	0.079	6.14e-38	2.93812e-36
1	ENSG00000171608	10571800	10578600	0.071	1.71e-30	5.07252e-29
1	ENSG00000171824	10571800	10578600	0.063	2.64e-24	5.17858e-23
1	ENSG00000173614	10571800	10578600	0.057	2.81e-20	4.10056e-19
1	ENSG00000198793	10571800	10578600	0.064	5.31e-25	1.09393e-23
1	ENSG00000134215	107993400	107994000	0.052	1.85e-17	2.16661e-16
1	ENSG00000162631	107993400	107994000	0.057	2.31e-20	3.39298e-19
1	ENSG00000134215	107994600	107995800	0.051	1.62e-16	1.75905e-15
1	ENSG00000116266	108319600	108320400	0.058	3.29e-21	5.15757e-20
1	ENSG00000116266	108478000	108478800	0.068	1.21e-28	3.18778e-27
1	ENSG00000134186	108478000	108478800	0.085	2.84e-43	1.87433e-41
1	ENSG00000162631	108478000	108478800	0.056	8.2e-20	1.15488e-18
1	ENSG00000134215	108492000	108493400	0.057	2.1e-20	3.09309e-19
1	ENSG00000031698	110167200	110167600	0.053	1.22e-17	1.44909e-16
1	ENSG00000134186	110167200	110167600	0.051	1.06e-16	1.16867e-15
1	ENSG00000011021	11024400	11027000	0.054	1.58e-18	2.01357e-17
1	ENSG00000054523	11024400	11027000	0.08	1.32e-38	6.57525e-37
1	ENSG00000083444	11024400	11027000	0.061	4.52e-23	8.11995e-22
1	ENSG00000116649	11024400	11027000	0.056	1.91e-19	2.61514e-18
1	ENSG00000120948	11024400	11027000	0.086	1.23e-44	8.85716e-43
1	ENSG00000130940	11024400	11027000	0.055	7.9e-19	1.03079e-17
1	ENSG00000142655	11024400	11027000	0.079	1.04e-37	4.90755e-36
1	ENSG00000142657	11024400	11027000	0.073	4.04e-32	1.33164e-30
1	ENSG00000171824	11024400	11027000	0.072	2.05e-31	6.43544e-30
1	ENSG00000177000	11024400	11027000	0.052	2.13e-17	2.48282e-16
1	ENSG00000198793	11024400	11027000	0.077	1.67e-35	6.85183e-34
1	ENSG00000011021	11044400	11047200	0.051	1.07e-16	1.17929e-15
1	ENSG00000054523	11044400	11047200	0.055	1e-18	1.29314e-17
1	ENSG00000120948	11044400	11047200	0.065	2.38e-26	5.37317e-25
1	ENSG00000142655	11044400	11047200	0.058	5e-21	7.73609e-20
1	ENSG00000171824	11044400	11047200	0.053	5.76e-18	7.02976e-17
1	ENSG00000143119	110448600	110449400	0.053	5.51e-18	6.73474e-17
1	ENSG00000031698	110553800	110555600	0.063	8.01e-25	1.62871e-23
1	ENSG00000065135	110553800	110555600	0.061	7.35e-23	1.29959e-21
1	ENSG00000143106	110553800	110555600	0.057	1.31e-20	1.95925e-19
1	ENSG00000143119	110553800	110555600	0.066	9.19e-27	2.13364e-25
1	ENSG00000197780	110553800	110555600	0.054	4.17e-18	5.14792e-17
1	ENSG00000197106	111162600	111163000	0.086	2.53e-44	1.78549e-42
1	ENSG00000064886	111173600	111175200	0.057	1.76e-20	2.60865e-19
1	ENSG00000116473	111173600	111175200	0.056	6.77e-20	9.60472e-19
1	ENSG00000121931	111173600	111175200	0.051	1.25e-16	1.37017e-15
1	ENSG00000134255	111173600	111175200	0.051	7.19e-17	8.0359e-16
1	ENSG00000143119	111173600	111175200	0.062	4.57e-24	8.8061e-23
1	ENSG00000162775	111173600	111175200	0.068	6.59e-28	1.64953e-26
1	ENSG00000162777	111173600	111175200	0.051	2.7e-16	2.87602e-15
1	ENSG00000168710	111173600	111175200	0.051	1.42e-16	1.54962e-15
1	ENSG00000064886	111175600	111179600	0.076	2.89e-35	1.16512e-33
1	ENSG00000116455	111175600	111179600	0.055	2.69e-19	3.6397e-18
1	ENSG00000116459	111175600	111179600	0.081	2.46e-39	1.27982e-37
1	ENSG00000116473	111175600	111179600	0.093	6.28e-52	6.99696e-50
1	ENSG00000134248	111175600	111179600	0.051	7.2e-17	8.04656e-16
1	ENSG00000134255	111175600	111179600	0.089	6.47e-47	5.36128e-45
1	ENSG00000143093	111175600	111179600	0.069	8.07e-29	2.15263e-27
1	ENSG00000143119	111175600	111179600	0.099	2.21e-58	3.55981e-56
1	ENSG00000156171	111175600	111179600	0.073	1.51e-32	5.11487e-31
1	ENSG00000162775	111175600	111179600	0.062	7.45e-24	1.41447e-22
1	ENSG00000162777	111175600	111179600	0.075	5.99e-34	2.22155e-32
1	ENSG00000168679	111175600	111179600	0.069	4.1e-29	1.11419e-27
1	ENSG00000168710	111175600	111179600	0.082	2.53e-40	1.39719e-38
1	ENSG00000184371	111175600	111179600	0.065	7.84e-26	1.70937e-24
1	ENSG00000054523	11121800	11123600	0.052	4.36e-17	4.95954e-16
1	ENSG00000116688	11121800	11123600	0.053	1.47e-17	1.73509e-16
1	ENSG00000116459	111329600	111331400	0.056	6.5e-20	9.23214e-19
1	ENSG00000116473	111329600	111331400	0.074	4.91e-33	1.71579e-31
1	ENSG00000134255	111329600	111331400	0.054	2.33e-18	2.93171e-17
1	ENSG00000143093	111329600	111331400	0.062	1.96e-23	3.61774e-22
1	ENSG00000143119	111329600	111331400	0.082	2.08e-40	1.15378e-38
1	ENSG00000162777	111329600	111331400	0.076	6.35e-35	2.50609e-33
1	ENSG00000168710	111329600	111331400	0.054	1.8e-18	2.28371e-17
1	ENSG00000116473	111669400	111673000	0.055	6.81e-19	8.9306e-18
1	ENSG00000134255	111669400	111673000	0.06	4.09e-22	6.8535e-21
1	ENSG00000143119	111669400	111673000	0.062	5.78e-24	1.10562e-22
1	ENSG00000134255	111674200	111675200	0.053	7.48e-18	9.04288e-17
1	ENSG00000162777	111674200	111675200	0.057	4.71e-20	6.76132e-19
1	ENSG00000162777	111736800	111738800	0.054	1.16e-18	1.49326e-17
1	ENSG00000064703	111755200	111765000	0.083	1.97e-41	1.15845e-39
1	ENSG00000064886	111755200	111765000	0.124	1.24e-90	1.21292e-87
1	ENSG00000116455	111755200	111765000	0.078	2.71e-36	1.16814e-34
1	ENSG00000116459	111755200	111765000	0.138	5.11e-112	1.47887e-108
1	ENSG00000116473	111755200	111765000	0.158	4.2e-146	5.65679e-142
1	ENSG00000121931	111755200	111765000	0.102	5.66e-62	1.12743e-59
1	ENSG00000134248	111755200	111765000	0.075	5.06e-34	1.88522e-32
1	ENSG00000134255	111755200	111765000	0.165	3.02e-160	6.57106e-156
1	ENSG00000143119	111755200	111765000	0.183	1.37e-195	7.99582e-191
1	ENSG00000156171	111755200	111765000	0.11	5.72e-71	1.85124e-68
1	ENSG00000162775	111755200	111765000	0.113	5.86e-75	2.40289e-72
1	ENSG00000162777	111755200	111765000	0.153	6.72e-137	6.36006e-133
1	ENSG00000168679	111755200	111765000	0.091	7e-50	6.96187e-48
1	ENSG00000197852	111755200	111765000	0.066	6.03e-27	1.41804e-25
1	ENSG00000064886	111765400	111770200	0.053	1.15e-17	1.36943e-16
1	ENSG00000116459	111765400	111770200	0.061	9.34e-23	1.63978e-21
1	ENSG00000134255	111765400	111770200	0.066	1.32e-26	3.03148e-25
1	ENSG00000143119	111765400	111770200	0.066	2.09e-26	4.73556e-25
1	ENSG00000162777	111765400	111770200	0.059	5.83e-22	9.65962e-21
1	ENSG00000143119	111771000	111772400	0.051	2.69e-16	2.8658e-15
1	ENSG00000116459	112013400	112014200	0.059	1.96e-21	3.12264e-20
1	ENSG00000143119	112013400	112014200	0.051	1.56e-16	1.69664e-15
1	ENSG00000116459	112018800	112020200	0.053	5.76e-18	7.02976e-17
1	ENSG00000064703	112048000	112050400	0.063	2.22e-24	4.3758e-23
1	ENSG00000064886	112048000	112050400	0.072	7.48e-32	2.41906e-30
1	ENSG00000116459	112048000	112050400	0.085	9.92e-44	6.72697e-42
1	ENSG00000116473	112048000	112050400	0.097	4.08e-56	5.83875e-54
1	ENSG00000121931	112048000	112050400	0.063	3.33e-24	6.48774e-23
1	ENSG00000134255	112048000	112050400	0.094	3.1e-52	3.51543e-50
1	ENSG00000143079	112048000	112050400	0.08	4.2e-38	2.02948e-36
1	ENSG00000143119	112048000	112050400	0.104	3.39e-64	7.67367e-62
1	ENSG00000156171	112048000	112050400	0.069	2.05e-29	5.68387e-28
1	ENSG00000162777	112048000	112050400	0.089	8.16e-47	6.71086e-45
1	ENSG00000197852	112048000	112050400	0.063	3.44e-24	6.69497e-23
1	ENSG00000064886	112050800	112051400	0.061	2.17e-23	3.99084e-22
1	ENSG00000116473	112050800	112051400	0.06	4.33e-22	7.24145e-21
1	ENSG00000134255	112050800	112051400	0.061	3.66e-23	6.61983e-22
1	ENSG00000143079	112050800	112051400	0.054	1.79e-18	2.27185e-17
1	ENSG00000143119	112050800	112051400	0.066	5.98e-27	1.40656e-25
1	ENSG00000156171	112050800	112051400	0.065	7.02e-26	1.53546e-24
1	ENSG00000162777	112050800	112051400	0.071	8.82e-31	2.66305e-29
1	ENSG00000064703	112134800	112137400	0.081	8.86e-40	4.72959e-38
1	ENSG00000064886	112134800	112137400	0.086	2.13e-44	1.51081e-42
1	ENSG00000116459	112134800	112137400	0.082	1.63e-40	9.09491e-39
1	ENSG00000116473	112134800	112137400	0.105	8.05e-66	1.97268e-63
1	ENSG00000121931	112134800	112137400	0.066	1.05e-26	2.42781e-25
1	ENSG00000134255	112134800	112137400	0.099	1.46e-58	2.37798e-56
1	ENSG00000143079	112134800	112137400	0.081	3.27e-39	1.68818e-37
1	ENSG00000143119	112134800	112137400	0.106	9.8e-67	2.50678e-64
1	ENSG00000156171	112134800	112137400	0.083	2.15e-41	1.26155e-39
1	ENSG00000162777	112134800	112137400	0.088	7.55e-46	5.86745e-44
1	ENSG00000197852	112134800	112137400	0.063	8.93e-25	1.80957e-23
1	ENSG00000116459	112138600	112141800	0.072	2.07e-31	6.49415e-30
1	ENSG00000116473	112138600	112141800	0.067	3.49e-27	8.33596e-26
1	ENSG00000134255	112138600	112141800	0.06	3.22e-22	5.43677e-21
1	ENSG00000143079	112138600	112141800	0.069	4.97e-29	1.34332e-27
1	ENSG00000143119	112138600	112141800	0.062	1.01e-23	1.90132e-22
1	ENSG00000162777	112138600	112141800	0.052	3.34e-17	3.83893e-16
1	ENSG00000064703	112142200	112143800	0.066	9.75e-27	2.25946e-25
1	ENSG00000064886	112142200	112143800	0.082	5.71e-40	3.08809e-38
1	ENSG00000116455	112142200	112143800	0.058	4.47e-21	6.93937e-20
1	ENSG00000116459	112142200	112143800	0.088	3.06e-46	2.43094e-44
1	ENSG00000116473	112142200	112143800	0.106	1.47e-66	3.71673e-64
1	ENSG00000121931	112142200	112143800	0.076	3.67e-35	1.46944e-33
1	ENSG00000134245	112142200	112143800	0.074	7.71e-33	2.65791e-31
1	ENSG00000134255	112142200	112143800	0.096	1.65e-54	2.15035e-52
1	ENSG00000143079	112142200	112143800	0.094	2.38e-52	2.71565e-50
1	ENSG00000143119	112142200	112143800	0.104	2.36e-64	5.3804e-62
1	ENSG00000156171	112142200	112143800	0.073	1.91e-32	6.42814e-31
1	ENSG00000162777	112142200	112143800	0.09	1.24e-48	1.1521e-46
1	ENSG00000197852	112142200	112143800	0.055	3.02e-19	4.07079e-18
1	ENSG00000116473	112144200	112147400	0.063	9.88e-25	1.99573e-23
1	ENSG00000143119	112144200	112147400	0.058	3.04e-21	4.77507e-20
1	ENSG00000156171	112144200	112147400	0.052	3.86e-17	4.41358e-16
1	ENSG00000116473	112157800	112161600	0.058	8.59e-21	1.30377e-19
1	ENSG00000134255	112157800	112161600	0.054	2.65e-18	3.31968e-17
1	ENSG00000143119	112157800	112161600	0.057	2.46e-20	3.60529e-19
1	ENSG00000064703	113008400	113009600	0.051	2.33e-16	2.49663e-15
1	ENSG00000081026	113008400	113009600	0.064	1.44e-25	3.08568e-24
1	ENSG00000116473	113008400	113009600	0.085	5.79e-43	3.74295e-41
1	ENSG00000116489	113008400	113009600	0.085	3.99e-43	2.60482e-41
1	ENSG00000143079	113008400	113009600	0.078	2.3e-36	9.95081e-35
1	ENSG00000155363	113008400	113009600	0.071	8.49e-31	2.56585e-29
1	ENSG00000155380	113008400	113009600	0.074	5.72e-33	1.98892e-31
1	ENSG00000198799	113008400	113009600	0.067	2.19e-27	5.30212e-26
1	ENSG00000116489	113242800	113244600	0.071	6.71e-31	2.04128e-29
1	ENSG00000143079	113242800	113244600	0.062	5.16e-24	9.90484e-23
1	ENSG00000155380	113242800	113244600	0.056	8.7e-20	1.22294e-18
1	ENSG00000009307	114325800	114327400	0.067	1.13e-27	2.78921e-26
1	ENSG00000052723	114325800	114327400	0.051	1.85e-16	1.9998e-15
1	ENSG00000081019	114325800	114327400	0.053	1.45e-17	1.71276e-16
1	ENSG00000134242	114325800	114327400	0.053	1.38e-17	1.63288e-16
1	ENSG00000155380	114325800	114327400	0.053	7.56e-18	9.13644e-17
1	ENSG00000163349	114325800	114327400	0.054	2.06e-18	2.60142e-17
1	ENSG00000197323	114325800	114327400	0.071	2.19e-30	6.45864e-29
1	ENSG00000009307	114400200	114401400	0.054	1.45e-18	1.85302e-17
1	ENSG00000116752	114415000	114417400	0.054	1.8e-18	2.28371e-17
1	ENSG00000155380	114415000	114417400	0.055	6.25e-19	8.21931e-18
1	ENSG00000009307	114482600	114484200	0.073	1.16e-32	3.95532e-31
1	ENSG00000052723	114482600	114484200	0.054	2.58e-18	3.23592e-17
1	ENSG00000134242	114482600	114484200	0.056	5.32e-20	7.61048e-19
1	ENSG00000155380	114482600	114484200	0.054	1.79e-18	2.27185e-17
1	ENSG00000163349	114482600	114484200	0.059	8.65e-22	1.41632e-20
1	ENSG00000197323	114482600	114484200	0.058	1.03e-20	1.55275e-19
1	ENSG00000213281	114482600	114484200	0.056	6.35e-20	9.02458e-19
1	ENSG00000116815	116931200	116933800	0.052	3.74e-17	4.2807e-16
1	ENSG00000116830	116931200	116933800	0.054	1.75e-18	2.22221e-17
1	ENSG00000163399	116931200	116933800	0.055	6.86e-19	8.99449e-18
1	ENSG00000116815	117046400	117048400	0.076	3.25e-35	1.305e-33
1	ENSG00000116830	117046400	117048400	0.083	9.23e-42	5.54595e-40
1	ENSG00000163399	117046400	117048400	0.089	7e-47	5.78403e-45
1	ENSG00000198162	117046400	117048400	0.075	3.92e-34	1.4735e-32
1	ENSG00000116815	117050400	117052400	0.058	8.47e-21	1.28651e-19
1	ENSG00000116830	117050400	117052400	0.066	1.3e-26	2.98692e-25
1	ENSG00000163399	117050400	117052400	0.065	3.95e-26	8.779e-25
1	ENSG00000116815	117057400	117058800	0.076	5.99e-35	2.36802e-33
1	ENSG00000116830	117057400	117058800	0.077	3.97e-36	1.69519e-34
1	ENSG00000163399	117057400	117058800	0.085	2.05e-43	1.36478e-41
1	ENSG00000198162	117057400	117058800	0.067	1.75e-27	4.26605e-26
1	ENSG00000116815	117080600	117089000	0.089	2.36e-47	2.02407e-45
1	ENSG00000116830	117080600	117089000	0.102	1.89e-61	3.65055e-59
1	ENSG00000163399	117080600	117089000	0.096	1.05e-54	1.38647e-52
1	ENSG00000198162	117080600	117089000	0.076	2.69e-35	1.08687e-33
1	ENSG00000116815	117098400	117101000	0.121	3.36e-86	2.54128e-83
1	ENSG00000116830	117098400	117101000	0.104	4.9e-64	1.10134e-61
1	ENSG00000134253	117098400	117101000	0.056	1.73e-19	2.37565e-18
1	ENSG00000163399	117098400	117101000	0.111	3.82e-72	1.33503e-69
1	ENSG00000198162	117098400	117101000	0.093	1.78e-51	1.93519e-49
1	ENSG00000116815	117102200	117102800	0.057	3.13e-20	4.55122e-19
1	ENSG00000116830	117102200	117102800	0.074	1.81e-33	6.50749e-32
1	ENSG00000163399	117102200	117102800	0.062	4.15e-24	8.02504e-23
1	ENSG00000116815	117128600	117129800	0.057	1.69e-20	2.50893e-19
1	ENSG00000163399	117128600	117129800	0.051	1.21e-16	1.3279e-15
1	ENSG00000116815	117170600	117171800	0.053	7.59e-18	9.1708e-17
1	ENSG00000116830	117170600	117171800	0.052	4.62e-17	5.24592e-16
1	ENSG00000116815	117279400	117284000	0.107	1.49e-67	4.00131e-65
1	ENSG00000116830	117279400	117284000	0.112	3.7e-74	1.46239e-71
1	ENSG00000163399	117279400	117284000	0.112	1.56e-74	6.28635e-72
1	ENSG00000198162	117279400	117284000	0.091	7.01e-50	6.96983e-48
1	ENSG00000120937	11730200	11731200	0.079	3.27e-37	1.49666e-35
1	ENSG00000116815	117311800	117312400	0.077	6.65e-36	2.80162e-34
1	ENSG00000116830	117311800	117312400	0.077	7.11e-36	2.98751e-34
1	ENSG00000163399	117311800	117312400	0.081	8.05e-40	4.31166e-38
1	ENSG00000198162	117311800	117312400	0.064	1.4e-25	3.00383e-24
1	ENSG00000116815	117543800	117544400	0.062	9.38e-24	1.7694e-22
1	ENSG00000116830	117543800	117544400	0.06	1.04e-22	1.8194e-21
1	ENSG00000163399	117543800	117544400	0.067	1.89e-27	4.59742e-26
1	ENSG00000198162	117543800	117544400	0.055	2.41e-19	3.27311e-18
1	ENSG00000163399	117593800	117595400	0.051	1.86e-16	2.0103e-15
1	ENSG00000065183	117604400	117604800	0.058	9.88e-21	1.49239e-19
1	ENSG00000116815	117604400	117604800	0.089	4.89e-47	4.09761e-45
1	ENSG00000116830	117604400	117604800	0.093	4.28e-51	4.54451e-49
1	ENSG00000163399	117604400	117604800	0.082	7.85e-41	4.46545e-39
1	ENSG00000198162	117604400	117604800	0.074	3.79e-33	1.33373e-31
1	ENSG00000116815	117610800	117613600	0.052	1.78e-17	2.08756e-16
1	ENSG00000065183	118196400	118199600	0.07	1.25e-29	3.5156e-28
1	ENSG00000116830	118196400	118199600	0.084	9.62e-43	6.13728e-41
1	ENSG00000196505	118196400	118199600	0.061	2.49e-23	4.56162e-22
1	ENSG00000198162	118196400	118199600	0.086	8.08e-44	5.50374e-42
1	ENSG00000028137	11874200	11876200	0.053	8.16e-18	9.83711e-17
1	ENSG00000011021	11967400	11968600	0.081	1.84e-39	9.65296e-38
1	ENSG00000028137	11967400	11968600	0.103	1.95e-62	3.96778e-60
1	ENSG00000048707	11967400	11968600	0.109	9.24e-70	2.79179e-67
1	ENSG00000083444	11967400	11968600	0.069	1.1e-28	2.90915e-27
1	ENSG00000116649	11967400	11968600	0.061	8e-23	1.41146e-21
1	ENSG00000116663	11967400	11968600	0.065	9.99e-26	2.16493e-24
1	ENSG00000116688	11967400	11968600	0.098	2.11e-57	3.23221e-55
1	ENSG00000120948	11967400	11968600	0.105	1.58e-65	3.82633e-63
1	ENSG00000120949	11967400	11968600	0.103	2.68e-63	5.77531e-61
1	ENSG00000171824	11967400	11968600	0.101	6.63e-61	1.2489e-58
1	ENSG00000177000	11967400	11968600	0.058	3.29e-21	5.15757e-20
1	ENSG00000198793	11967400	11968600	0.102	3.64e-61	6.94261e-59
1	ENSG00000011021	11969400	11970200	0.059	1.97e-21	3.138e-20
1	ENSG00000028137	11969400	11970200	0.059	5.99e-22	9.91675e-21
1	ENSG00000048707	11969400	11970200	0.076	1.58e-34	6.08343e-33
1	ENSG00000083444	11969400	11970200	0.052	3.4e-17	3.9052e-16
1	ENSG00000116688	11969400	11970200	0.073	1.82e-32	6.13467e-31
1	ENSG00000120948	11969400	11970200	0.086	1.01e-44	7.31962e-43
1	ENSG00000120949	11969400	11970200	0.077	5.03e-36	2.13298e-34
1	ENSG00000171824	11969400	11970200	0.087	1.44e-45	1.09837e-43
1	ENSG00000198793	11969400	11970200	0.082	2.85e-40	1.56946e-38
1	ENSG00000092621	119866000	119867400	0.051	9.69e-17	1.07209e-15
1	ENSG00000120949	12064400	12067000	0.061	9.96e-23	1.74452e-21
1	ENSG00000011021	12099400	12102000	0.061	3.96e-23	7.14142e-22
1	ENSG00000028137	12099400	12102000	0.087	1.61e-45	1.22324e-43
1	ENSG00000048707	12099400	12102000	0.078	4.37e-37	1.98662e-35
1	ENSG00000083444	12099400	12102000	0.062	1.11e-23	2.08263e-22
1	ENSG00000116688	12099400	12102000	0.075	7.71e-34	2.83722e-32
1	ENSG00000120949	12099400	12102000	0.093	3.2e-51	3.43211e-49
1	ENSG00000171824	12099400	12102000	0.092	1.12e-50	1.16416e-48
1	ENSG00000198793	12099400	12102000	0.071	6.23e-31	1.89823e-29
1	ENSG00000011021	12106400	12109400	0.057	2.47e-20	3.61934e-19
1	ENSG00000028137	12106400	12109400	0.059	2.17e-21	3.44389e-20
1	ENSG00000048707	12106400	12109400	0.054	1.99e-18	2.51657e-17
1	ENSG00000116688	12106400	12109400	0.061	2.44e-23	4.47353e-22
1	ENSG00000120949	12106400	12109400	0.069	3.07e-29	8.42258e-28
1	ENSG00000171824	12106400	12109400	0.066	6.16e-27	1.44754e-25
1	ENSG00000198793	12106400	12109400	0.066	7.44e-27	1.73864e-25
1	ENSG00000011021	12111200	12120600	0.091	2.24e-49	2.16388e-47
1	ENSG00000028137	12111200	12120600	0.099	4.87e-58	7.67846e-56
1	ENSG00000048707	12111200	12120600	0.102	3.67e-62	7.37754e-60
1	ENSG00000083444	12111200	12120600	0.077	6.07e-36	2.56313e-34
1	ENSG00000116688	12111200	12120600	0.097	5.55e-56	7.84623e-54
1	ENSG00000120949	12111200	12120600	0.116	1.29e-79	6.7023e-77
1	ENSG00000171824	12111200	12120600	0.105	1.26e-64	2.92787e-62
1	ENSG00000198793	12111200	12120600	0.086	4.49e-44	3.10857e-42
1	ENSG00000028137	12145600	12149400	0.064	6.43e-25	1.31669e-23
1	ENSG00000048707	12145600	12149400	0.06	1.24e-22	2.15925e-21
1	ENSG00000083444	12145600	12149400	0.053	1.25e-17	1.48347e-16
1	ENSG00000116688	12145600	12149400	0.054	3.01e-18	3.75534e-17
1	ENSG00000120949	12145600	12149400	0.09	1.35e-48	1.25164e-46
1	ENSG00000171824	12145600	12149400	0.053	7.11e-18	8.61163e-17
1	ENSG00000198793	12145600	12149400	0.056	1.5e-19	2.0689e-18
1	ENSG00000011021	12206800	12214000	0.081	8.65e-40	4.62313e-38
1	ENSG00000028137	12206800	12214000	0.088	4.52e-46	3.56171e-44
1	ENSG00000048707	12206800	12214000	0.101	2.49e-60	4.5367e-58
1	ENSG00000083444	12206800	12214000	0.059	5.3e-22	8.80815e-21
1	ENSG00000116663	12206800	12214000	0.065	1.05e-25	2.27222e-24
1	ENSG00000116688	12206800	12214000	0.086	1.69e-44	1.21049e-42
1	ENSG00000120949	12206800	12214000	0.117	4.74e-81	2.69896e-78
1	ENSG00000177000	12206800	12214000	0.059	6.56e-22	1.08307e-20
1	ENSG00000198793	12206800	12214000	0.082	1.45e-40	8.11124e-39
1	ENSG00000028137	12217200	12219200	0.052	5.61e-17	6.32696e-16
1	ENSG00000120949	12217200	12219200	0.056	1.29e-19	1.78962e-18
1	ENSG00000028137	12220000	12224200	0.052	5.49e-17	6.19661e-16
1	ENSG00000048707	12220000	12224200	0.072	1.76e-31	5.55194e-30
1	ENSG00000116688	12220000	12224200	0.066	6.63e-27	1.55496e-25
1	ENSG00000120949	12220000	12224200	0.079	1.91e-37	8.86008e-36
1	ENSG00000198793	12220000	12224200	0.071	5.56e-31	1.6997e-29
1	ENSG00000215910	12235000	12235800	0.06	1.5e-22	2.59484e-21
1	ENSG00000011021	12255600	12265000	0.054	1.22e-18	1.56825e-17
1	ENSG00000028137	12255600	12265000	0.08	4.57e-38	2.20068e-36
1	ENSG00000048707	12255600	12265000	0.084	1.56e-42	9.83055e-41
1	ENSG00000116688	12255600	12265000	0.063	1.62e-24	3.22253e-23
1	ENSG00000120949	12255600	12265000	0.084	9.57e-43	6.10649e-41
1	ENSG00000198793	12255600	12265000	0.051	1.72e-16	1.86342e-15
1	ENSG00000162572	1336400	1338000	0.089	5.06e-47	4.23297e-45
1	ENSG00000232423	14052200	14052600	0.063	1.81e-24	3.58663e-23
1	ENSG00000116731	14057200	14057600	0.093	9.03e-52	9.95951e-50
1	ENSG00000189337	14057200	14057600	0.072	2.14e-31	6.70895e-30
1	ENSG00000078369	1440200	1441600	0.052	2.81e-17	3.24703e-16
1	ENSG00000131591	1440200	1441600	0.058	1.04e-20	1.56728e-19
1	ENSG00000221978	1440200	1441600	0.051	1.08e-16	1.1899e-15
1	ENSG00000121848	145454000	145457400	0.092	3.21e-50	3.2488e-48
1	ENSG00000131779	145454000	145457400	0.057	3e-20	4.36926e-19
1	ENSG00000178104	145454000	145457400	0.101	9.24e-61	1.72386e-58
1	ENSG00000186141	145454000	145457400	0.067	7.77e-28	1.93618e-26
1	ENSG00000117262	145589400	145590200	0.055	4.09e-19	5.45762e-18
1	ENSG00000121848	145589400	145590200	0.064	1.8e-25	3.82922e-24
1	ENSG00000178104	145589400	145590200	0.06	1.11e-22	1.93876e-21
1	ENSG00000186141	145589400	145590200	0.053	8.61e-18	1.03586e-16
1	ENSG00000203827	147993800	147994200	0.079	2.5e-37	1.15146e-35
1	ENSG00000023902	149223800	149224600	0.083	4.75e-41	2.73175e-39
1	ENSG00000136631	149223800	149224600	0.095	1.54e-53	1.89354e-51
1	ENSG00000143368	149223800	149224600	0.071	1.37e-30	4.08854e-29
1	ENSG00000143401	149223800	149224600	0.118	5.73e-82	3.47153e-79
1	ENSG00000163113	149223800	149224600	0.097	3.29e-56	4.72559e-54
1	ENSG00000184260	149223800	149224600	0.092	2.41e-50	2.46046e-48
1	ENSG00000184270	149223800	149224600	0.088	3.36e-46	2.66383e-44
1	ENSG00000023902	149858000	149858800	0.077	4.36e-36	1.85651e-34
1	ENSG00000117360	149858000	149858800	0.09	2.46e-48	2.24102e-46
1	ENSG00000136631	149858000	149858800	0.098	9.13e-57	1.35129e-54
1	ENSG00000143368	149858000	149858800	0.073	1.66e-32	5.60886e-31
1	ENSG00000143374	149858000	149858800	0.089	9.22e-48	8.10818e-46
1	ENSG00000143384	149858000	149858800	0.111	3.56e-73	1.30676e-70
1	ENSG00000143401	149858000	149858800	0.115	8.41e-78	3.94776e-75
1	ENSG00000143420	149858000	149858800	0.11	4.51e-71	1.476e-68
1	ENSG00000143437	149858000	149858800	0.1	2.07e-59	3.56731e-57
1	ENSG00000143457	149858000	149858800	0.087	3.38e-45	2.51887e-43
1	ENSG00000163113	149858000	149858800	0.072	1.2e-31	3.82957e-30
1	ENSG00000163125	149858000	149858800	0.112	1.1e-73	4.21444e-71
1	ENSG00000163131	149858000	149858800	0.111	2.93e-72	1.02809e-69
1	ENSG00000184260	149858000	149858800	0.095	1.07e-53	1.32307e-51
1	ENSG00000184270	149858000	149858800	0.091	1.53e-49	1.49242e-47
1	ENSG00000184678	149858000	149858800	0.061	4.97e-23	8.89777e-22
1	ENSG00000187145	149858000	149858800	0.087	5.36e-45	3.94986e-43
1	ENSG00000203814	149858000	149858800	0.061	6.92e-23	1.22616e-21
1	ENSG00000023902	150132400	150132800	0.06	1.05e-22	1.83607e-21
1	ENSG00000117360	150132400	150132800	0.072	1.25e-31	3.98332e-30
1	ENSG00000136631	150132400	150132800	0.072	1.78e-31	5.61199e-30
1	ENSG00000143374	150132400	150132800	0.066	6.85e-27	1.60462e-25
1	ENSG00000143379	150132400	150132800	0.077	7.83e-36	3.27785e-34
1	ENSG00000143384	150132400	150132800	0.092	1.32e-50	1.36798e-48
1	ENSG00000143401	150132400	150132800	0.087	7.65e-45	5.58335e-43
1	ENSG00000143420	150132400	150132800	0.089	6.77e-47	5.59927e-45
1	ENSG00000143437	150132400	150132800	0.085	5.07e-43	3.28599e-41
1	ENSG00000143457	150132400	150132800	0.076	1.33e-34	5.14234e-33
1	ENSG00000163113	150132400	150132800	0.069	6.35e-29	1.70513e-27
1	ENSG00000163125	150132400	150132800	0.094	3.29e-52	3.72486e-50
1	ENSG00000163131	150132400	150132800	0.103	2.45e-63	5.29923e-61
1	ENSG00000184260	150132400	150132800	0.068	4.37e-28	1.10795e-26
1	ENSG00000184270	150132400	150132800	0.056	1.49e-19	2.05543e-18
1	ENSG00000187145	150132400	150132800	0.056	6.99e-20	9.90439e-19
1	ENSG00000197622	150132400	150132800	0.06	1.59e-22	2.74578e-21
1	ENSG00000023902	150135400	150137800	0.081	1.89e-39	9.90043e-38
1	ENSG00000117360	150135400	150137800	0.074	5.32e-33	1.85333e-31
1	ENSG00000136631	150135400	150137800	0.091	4.57e-49	4.34991e-47
1	ENSG00000143368	150135400	150137800	0.06	1.93e-22	3.3143e-21
1	ENSG00000143374	150135400	150137800	0.071	1.13e-30	3.38934e-29
1	ENSG00000143379	150135400	150137800	0.06	4.62e-22	7.71208e-21
1	ENSG00000143384	150135400	150137800	0.097	9.28e-56	1.29367e-53
1	ENSG00000143401	150135400	150137800	0.1	4.64e-59	7.8005e-57
1	ENSG00000143420	150135400	150137800	0.094	1.47e-52	1.69834e-50
1	ENSG00000143437	150135400	150137800	0.078	6.53e-37	2.93052e-35
1	ENSG00000143457	150135400	150137800	0.069	3.94e-29	1.07262e-27
1	ENSG00000143458	150135400	150137800	0.051	2.16e-16	2.32193e-15
1	ENSG00000163113	150135400	150137800	0.076	3.9e-35	1.55903e-33
1	ENSG00000163125	150135400	150137800	0.096	7.13e-55	9.50075e-53
1	ENSG00000163131	150135400	150137800	0.096	1.21e-54	1.59054e-52
1	ENSG00000184260	150135400	150137800	0.064	5.33e-25	1.09792e-23
1	ENSG00000184270	150135400	150137800	0.059	1.55e-21	2.49246e-20
1	ENSG00000184678	150135400	150137800	0.056	1.7e-19	2.33592e-18
1	ENSG00000187145	150135400	150137800	0.057	1.35e-20	2.01718e-19
1	ENSG00000197622	150135400	150137800	0.078	1.16e-36	5.11408e-35
1	ENSG00000136631	150185800	150186200	0.052	2.63e-17	3.04516e-16
1	ENSG00000143379	150185800	150186200	0.053	4.91e-18	6.02472e-17
1	ENSG00000143384	150185800	150186200	0.059	1.14e-21	1.85041e-20
1	ENSG00000143398	150185800	150186200	0.058	9.62e-21	1.45449e-19
1	ENSG00000143401	150185800	150186200	0.055	9.71e-19	1.25698e-17
1	ENSG00000143420	150185800	150186200	0.06	2.4e-22	4.09211e-21
1	ENSG00000143457	150185800	150186200	0.054	2.11e-18	2.66255e-17
1	ENSG00000163125	150185800	150186200	0.057	4.28e-20	6.16173e-19
1	ENSG00000163131	150185800	150186200	0.061	8.19e-23	1.4441e-21
1	ENSG00000023902	150536800	150540000	0.077	1.74e-35	7.12734e-34
1	ENSG00000117360	150536800	150540000	0.072	6.71e-32	2.1789e-30
1	ENSG00000136631	150536800	150540000	0.097	1e-55	1.38906e-53
1	ENSG00000143368	150536800	150540000	0.065	6.66e-26	1.45927e-24
1	ENSG00000143373	150536800	150540000	0.06	2.98e-22	5.04419e-21
1	ENSG00000143374	150536800	150540000	0.07	4.22e-30	1.22301e-28
1	ENSG00000143379	150536800	150540000	0.081	5.11e-39	2.61154e-37
1	ENSG00000143384	150536800	150540000	0.112	1.22e-73	4.664e-71
1	ENSG00000143390	150536800	150540000	0.063	1.74e-24	3.45241e-23
1	ENSG00000143393	150536800	150540000	0.074	1.43e-33	5.17314e-32
1	ENSG00000143398	150536800	150540000	0.1	1.46e-59	2.54235e-57
1	ENSG00000143401	150536800	150540000	0.096	1.67e-54	2.1748e-52
1	ENSG00000143420	150536800	150540000	0.1	8.79e-59	1.45468e-56
1	ENSG00000143437	150536800	150540000	0.077	1e-35	4.15844e-34
1	ENSG00000143442	150536800	150540000	0.103	1.59e-62	3.25798e-60
1	ENSG00000143457	150536800	150540000	0.087	1.47e-45	1.12028e-43
1	ENSG00000159352	150536800	150540000	0.079	1.35e-37	6.32013e-36
1	ENSG00000159377	150536800	150540000	0.073	4.83e-32	1.58428e-30
1	ENSG00000163113	150536800	150540000	0.072	8.37e-32	2.69966e-30
1	ENSG00000163125	150536800	150540000	0.107	4.79e-68	1.31662e-65
1	ENSG00000163131	150536800	150540000	0.107	1.4e-67	3.77991e-65
1	ENSG00000163156	150536800	150540000	0.061	2.55e-23	4.66787e-22
1	ENSG00000163159	150536800	150540000	0.052	2.42e-17	2.81019e-16
1	ENSG00000184260	150536800	150540000	0.073	1.84e-32	6.2003e-31
1	ENSG00000184270	150536800	150540000	0.075	3.74e-34	1.40735e-32
1	ENSG00000187145	150536800	150540000	0.056	1.93e-19	2.64118e-18
1	ENSG00000197622	150536800	150540000	0.082	5.94e-40	3.20604e-38
1	ENSG00000023902	150541400	150546000	0.053	1.63e-17	1.9171e-16
1	ENSG00000117360	150541400	150546000	0.065	4.13e-26	9.16684e-25
1	ENSG00000136631	150541400	150546000	0.064	5.31e-25	1.09393e-23
1	ENSG00000143368	150541400	150546000	0.062	5.13e-24	9.84887e-23
1	ENSG00000143379	150541400	150546000	0.056	9.05e-20	1.27005e-18
1	ENSG00000143384	150541400	150546000	0.092	2.73e-50	2.77583e-48
1	ENSG00000143390	150541400	150546000	0.062	1.46e-23	2.71762e-22
1	ENSG00000143393	150541400	150546000	0.064	5.26e-25	1.08414e-23
1	ENSG00000143398	150541400	150546000	0.078	7.31e-37	3.2701e-35
1	ENSG00000143401	150541400	150546000	0.083	1.24e-41	7.38228e-40
1	ENSG00000143420	150541400	150546000	0.073	5e-32	1.63805e-30
1	ENSG00000143437	150541400	150546000	0.058	6.98e-21	1.0669e-19
1	ENSG00000143442	150541400	150546000	0.075	5.1e-34	1.89912e-32
1	ENSG00000143457	150541400	150546000	0.054	2.52e-18	3.16339e-17
1	ENSG00000159352	150541400	150546000	0.064	1.87e-25	3.97403e-24
1	ENSG00000159377	150541400	150546000	0.053	8.61e-18	1.03586e-16
1	ENSG00000163113	150541400	150546000	0.061	5.83e-23	1.0387e-21
1	ENSG00000163125	150541400	150546000	0.084	6.99e-42	4.22978e-40
1	ENSG00000163131	150541400	150546000	0.084	6.78e-42	4.10483e-40
1	ENSG00000184260	150541400	150546000	0.061	2.78e-23	5.07325e-22
1	ENSG00000184270	150541400	150546000	0.055	3.24e-19	4.35694e-18
1	ENSG00000197622	150541400	150546000	0.053	8e-18	9.64988e-17
1	ENSG00000213190	150541400	150546000	0.051	2.51e-16	2.68105e-15
1	ENSG00000023902	150583200	150588600	0.06	1.35e-22	2.34474e-21
1	ENSG00000117360	150583200	150588600	0.069	2.28e-29	6.30212e-28
1	ENSG00000136631	150583200	150588600	0.082	5.62e-40	3.04083e-38
1	ENSG00000143368	150583200	150588600	0.066	4.28e-27	1.01626e-25
1	ENSG00000143374	150583200	150588600	0.065	2.92e-26	6.55175e-25
1	ENSG00000143379	150583200	150588600	0.066	1.94e-26	4.40366e-25
1	ENSG00000143384	150583200	150588600	0.087	3.53e-45	2.62674e-43
1	ENSG00000143390	150583200	150588600	0.074	7.17e-33	2.47541e-31
1	ENSG00000143393	150583200	150588600	0.075	1.17e-33	4.25278e-32
1	ENSG00000143398	150583200	150588600	0.1	8.11e-60	1.43144e-57
1	ENSG00000143401	150583200	150588600	0.095	3.3e-54	4.21291e-52
1	ENSG00000143420	150583200	150588600	0.087	2.97e-45	2.22231e-43
1	ENSG00000143437	150583200	150588600	0.058	7.57e-21	1.15436e-19
1	ENSG00000143442	150583200	150588600	0.085	1.37e-43	9.21001e-42
1	ENSG00000143457	150583200	150588600	0.07	3.81e-30	1.10767e-28
1	ENSG00000159352	150583200	150588600	0.074	3.8e-33	1.33711e-31
1	ENSG00000163113	150583200	150588600	0.064	4.87e-25	1.00613e-23
1	ENSG00000163125	150583200	150588600	0.086	3.52e-44	2.45791e-42
1	ENSG00000163131	150583200	150588600	0.086	2.16e-44	1.53147e-42
1	ENSG00000184260	150583200	150588600	0.061	2.59e-23	4.73837e-22
1	ENSG00000187145	150583200	150588600	0.055	2.61e-19	3.53473e-18
1	ENSG00000197622	150583200	150588600	0.061	2.62e-23	4.79125e-22
1	ENSG00000117360	151253400	151254000	0.078	1.58e-36	6.89971e-35
1	ENSG00000143374	151253400	151254000	0.078	5.93e-37	2.66707e-35
1	ENSG00000143376	151253400	151254000	0.1	2.86e-59	4.8807e-57
1	ENSG00000143379	151253400	151254000	0.063	1.09e-24	2.1943e-23
1	ENSG00000143384	151253400	151254000	0.097	9.87e-56	1.37264e-53
1	ENSG00000143390	151253400	151254000	0.072	7.28e-32	2.35721e-30
1	ENSG00000143393	151253400	151254000	0.075	8.75e-34	3.20747e-32
1	ENSG00000143398	151253400	151254000	0.086	3.74e-44	2.60685e-42
1	ENSG00000143420	151253400	151254000	0.095	3.33e-53	4.0169e-51
1	ENSG00000143436	151253400	151254000	0.065	3.33e-26	7.44165e-25
1	ENSG00000143437	151253400	151254000	0.076	2.61e-35	1.0554e-33
1	ENSG00000143442	151253400	151254000	0.096	8.14e-55	1.07973e-52
1	ENSG00000143457	151253400	151254000	0.075	9.42e-34	3.44369e-32
1	ENSG00000159352	151253400	151254000	0.076	3.46e-35	1.38726e-33
1	ENSG00000159377	151253400	151254000	0.058	2.99e-21	4.6999e-20
1	ENSG00000159445	151253400	151254000	0.053	1.07e-17	1.27725e-16
1	ENSG00000163125	151253400	151254000	0.084	1.41e-42	8.90775e-41
1	ENSG00000163131	151253400	151254000	0.094	4.44e-52	4.98976e-50
1	ENSG00000163159	151253400	151254000	0.056	8.33e-20	1.17258e-18
1	ENSG00000163191	151253400	151254000	0.051	1.98e-16	2.1348e-15
1	ENSG00000187145	151253400	151254000	0.053	9.56e-18	1.14574e-16
1	ENSG00000197622	151253400	151254000	0.077	7.51e-36	3.14992e-34
1	ENSG00000143393	151892200	151896000	0.059	1.02e-21	1.66164e-20
1	ENSG00000143376	152020000	152021200	0.084	4.12e-42	2.52273e-40
1	ENSG00000143390	152020000	152021200	0.056	1.97e-19	2.69413e-18
1	ENSG00000143393	152020000	152021200	0.062	1.01e-23	1.90132e-22
1	ENSG00000143398	152020000	152021200	0.088	3.33e-46	2.64124e-44
1	ENSG00000143436	152020000	152021200	0.052	5.23e-17	5.91325e-16
1	ENSG00000143442	152020000	152021200	0.092	3.94e-50	3.96698e-48
1	ENSG00000159352	152020000	152021200	0.063	2.22e-24	4.3758e-23
1	ENSG00000159377	152020000	152021200	0.066	7.81e-27	1.82292e-25
1	ENSG00000197622	152020000	152021200	0.062	1.58e-23	2.93646e-22
1	ENSG00000143549	153316200	153319400	0.074	2.25e-33	8.04482e-32
1	ENSG00000143612	153316200	153319400	0.051	2.21e-16	2.37342e-15
1	ENSG00000143614	153316200	153319400	0.078	1.34e-36	5.8832e-35
1	ENSG00000143621	153316200	153319400	0.071	1.56e-30	4.64054e-29
1	ENSG00000143624	153316200	153319400	0.063	2.29e-24	4.5092e-23
1	ENSG00000160741	153316200	153319400	0.055	7.2e-19	9.42405e-18
1	ENSG00000143549	153570600	153572200	0.07	8.87e-30	2.51874e-28
1	ENSG00000143552	153570600	153572200	0.058	6.36e-21	9.75839e-20
1	ENSG00000143612	153570600	153572200	0.055	3.43e-19	4.60413e-18
1	ENSG00000143614	153570600	153572200	0.069	7.2e-29	1.92702e-27
1	ENSG00000143621	153570600	153572200	0.059	2.41e-21	3.81562e-20
1	ENSG00000143624	153570600	153572200	0.056	7.98e-20	1.12525e-18
1	ENSG00000143549	153703800	153707600	0.054	1.24e-18	1.59255e-17
1	ENSG00000143614	153703800	153707600	0.054	3.77e-18	4.66843e-17
1	ENSG00000143624	153703800	153707600	0.064	4.1e-25	8.50964e-24
1	ENSG00000143549	153713600	153717000	0.077	6.27e-36	2.64535e-34
1	ENSG00000143614	153713600	153717000	0.067	1.48e-27	3.6235e-26
1	ENSG00000143621	153713600	153717000	0.06	2.71e-22	4.60319e-21
1	ENSG00000143624	153713600	153717000	0.079	3.47e-37	1.58571e-35
1	ENSG00000160679	153713600	153717000	0.051	1.27e-16	1.39152e-15
1	ENSG00000160710	153713600	153717000	0.07	1.3e-29	3.65124e-28
1	ENSG00000160712	153713600	153717000	0.056	5.99e-20	8.53407e-19
1	ENSG00000160741	153713600	153717000	0.054	2.53e-18	3.17571e-17
1	ENSG00000198837	153713600	153717000	0.051	7.92e-17	8.8211e-16
1	ENSG00000143549	153762000	153764800	0.098	8.85e-57	1.31207e-54
1	ENSG00000143570	153762000	153764800	0.068	1.41e-28	3.69495e-27
1	ENSG00000143575	153762000	153764800	0.069	2.24e-29	6.19449e-28
1	ENSG00000143612	153762000	153764800	0.073	4.53e-32	1.48909e-30
1	ENSG00000143614	153762000	153764800	0.097	7.4e-56	1.03987e-53
1	ENSG00000143621	153762000	153764800	0.085	1.83e-43	1.22087e-41
1	ENSG00000143624	153762000	153764800	0.073	4.07e-32	1.3414e-30
1	ENSG00000160679	153762000	153764800	0.071	1.63e-30	4.84136e-29
1	ENSG00000160710	153762000	153764800	0.094	2.84e-52	3.2279e-50
1	ENSG00000198837	153762000	153764800	0.065	2.55e-26	5.74549e-25
1	ENSG00000143549	153776000	153778800	0.095	1.32e-53	1.62646e-51
1	ENSG00000143612	153776000	153778800	0.06	1.73e-22	2.98064e-21
1	ENSG00000143614	153776000	153778800	0.09	4.33e-48	3.88991e-46
1	ENSG00000143621	153776000	153778800	0.074	4.36e-33	1.52802e-31
1	ENSG00000143624	153776000	153778800	0.076	9.78e-35	3.81294e-33
1	ENSG00000160710	153776000	153778800	0.091	6.11e-49	5.77961e-47
1	ENSG00000143549	153811800	153816800	0.056	8.84e-20	1.24147e-18
1	ENSG00000143614	153811800	153816800	0.064	2.59e-25	5.45055e-24
1	ENSG00000143621	153811800	153816800	0.057	3.91e-20	5.646e-19
1	ENSG00000160710	153811800	153816800	0.063	3.12e-24	6.09012e-23
1	ENSG00000143549	153820800	153822200	0.081	1.21e-39	6.41417e-38
1	ENSG00000143614	153820800	153822200	0.073	3.04e-32	1.01068e-30
1	ENSG00000143621	153820800	153822200	0.066	7.53e-27	1.75909e-25
1	ENSG00000143624	153820800	153822200	0.058	3.7e-21	5.77807e-20
1	ENSG00000160710	153820800	153822200	0.068	1.61e-28	4.20208e-27
1	ENSG00000160741	153820800	153822200	0.051	8.88e-17	9.85803e-16
1	ENSG00000143549	154130200	154133200	0.061	7.45e-23	1.31681e-21
1	ENSG00000143603	154130200	154133200	0.055	4.67e-19	6.20485e-18
1	ENSG00000143614	154130200	154133200	0.051	1.14e-16	1.25383e-15
1	ENSG00000143621	154130200	154133200	0.062	4.51e-24	8.69479e-23
1	ENSG00000143624	154130200	154133200	0.053	1.28e-17	1.51789e-16
1	ENSG00000160679	154130200	154133200	0.052	2.91e-17	3.35837e-16
1	ENSG00000160710	154130200	154133200	0.059	1.74e-21	2.78558e-20
1	ENSG00000143603	154379600	154380200	0.074	4.25e-33	1.49096e-31
1	ENSG00000143614	154379600	154380200	0.063	1.49e-24	2.96967e-23
1	ENSG00000143621	154379600	154380200	0.061	7.65e-23	1.35113e-21
1	ENSG00000160710	154379600	154380200	0.052	2.95e-17	3.40341e-16
1	ENSG00000160752	154379600	154380200	0.053	1.66e-17	1.95101e-16
1	ENSG00000163263	154521600	154524200	0.051	2.67e-16	2.84493e-15
1	ENSG00000116539	154720200	154721200	0.053	1.54e-17	1.81435e-16
1	ENSG00000143549	154720200	154721200	0.067	1.36e-27	3.33904e-26
1	ENSG00000160710	154720200	154721200	0.057	1.69e-20	2.50893e-19
1	ENSG00000116539	154756200	154758800	0.052	4.83e-17	5.4746e-16
1	ENSG00000132676	154756200	154758800	0.061	2.32e-23	4.25753e-22
1	ENSG00000143549	154756200	154758800	0.058	4.03e-21	6.27773e-20
1	ENSG00000143603	154756200	154758800	0.056	1.31e-19	1.81614e-18
1	ENSG00000143614	154756200	154758800	0.064	2.27e-25	4.79788e-24
1	ENSG00000160710	154756200	154758800	0.057	2.86e-20	4.17057e-19
1	ENSG00000160752	154756200	154758800	0.051	1.37e-16	1.49664e-15
1	ENSG00000116539	154779200	154780200	0.058	9.95e-21	1.50238e-19
1	ENSG00000143549	154779200	154780200	0.051	1.58e-16	1.71727e-15
1	ENSG00000143603	154779200	154780200	0.052	6.34e-17	7.11862e-16
1	ENSG00000143614	154779200	154780200	0.056	1.75e-19	2.4018e-18
1	ENSG00000160710	154779200	154780200	0.056	5.81e-20	8.28639e-19
1	ENSG00000116539	154810000	154812000	0.054	2.38e-18	2.99258e-17
1	ENSG00000143603	154810000	154812000	0.067	3.2e-27	7.66053e-26
1	ENSG00000143614	154810000	154812000	0.058	4.68e-21	7.25509e-20
1	ENSG00000116521	154833000	154835600	0.051	2.47e-16	2.6405e-15
1	ENSG00000116539	154833000	154835600	0.085	5.04e-43	3.26837e-41
1	ENSG00000116580	154833000	154835600	0.073	2.23e-32	7.47708e-31
1	ENSG00000132676	154833000	154835600	0.079	3.41e-37	1.55931e-35
1	ENSG00000143549	154833000	154835600	0.089	2.65e-47	2.26448e-45
1	ENSG00000143603	154833000	154835600	0.092	1.29e-50	1.33768e-48
1	ENSG00000143612	154833000	154835600	0.063	2.6e-24	5.10155e-23
1	ENSG00000143614	154833000	154835600	0.087	8.01e-45	5.83637e-43
1	ENSG00000160710	154833000	154835600	0.08	2.04e-38	1.00432e-36
1	ENSG00000160752	154833000	154835600	0.072	1.26e-31	4.01373e-30
1	ENSG00000163346	154833000	154835600	0.06	1.13e-22	1.97271e-21
1	ENSG00000116539	154836000	154836600	0.053	7.73e-18	9.33384e-17
1	ENSG00000143549	154836000	154836600	0.062	7.62e-24	1.44534e-22
1	ENSG00000143603	154836000	154836600	0.062	5.18e-24	9.94159e-23
1	ENSG00000143614	154836000	154836600	0.055	2.87e-19	3.87546e-18
1	ENSG00000160710	154836000	154836600	0.058	5.68e-21	8.74839e-20
1	ENSG00000160752	154836000	154836600	0.055	6.99e-19	9.15842e-18
1	ENSG00000143627	154916400	154917800	0.088	2.73e-46	2.17618e-44
1	ENSG00000162438	15494600	15496200	0.051	9.23e-17	1.02323e-15
1	ENSG00000116539	154989400	154990200	0.073	1.04e-32	3.55237e-31
1	ENSG00000116580	154989400	154990200	0.076	1.66e-34	6.38232e-33
1	ENSG00000116584	154989400	154990200	0.073	1.35e-32	4.58709e-31
1	ENSG00000132676	154989400	154990200	0.053	8.88e-18	1.06735e-16
1	ENSG00000132680	154989400	154990200	0.059	7.64e-22	1.25552e-20
1	ENSG00000143549	154989400	154990200	0.077	4.15e-36	1.7701e-34
1	ENSG00000143603	154989400	154990200	0.086	1.49e-44	1.06964e-42
1	ENSG00000143612	154989400	154990200	0.057	4.26e-20	6.13369e-19
1	ENSG00000160710	154989400	154990200	0.075	7.36e-34	2.71185e-32
1	ENSG00000160752	154989400	154990200	0.073	2.67e-32	8.91227e-31
1	ENSG00000163346	154989400	154990200	0.058	8.77e-21	1.33e-19
1	ENSG00000163374	154989400	154990200	0.053	7.57e-18	9.14758e-17
1	ENSG00000143603	155498600	155499200	0.055	4.22e-19	5.62445e-18
1	ENSG00000116539	155499600	155500800	0.054	1.49e-18	1.90205e-17
1	ENSG00000143537	155515600	155518800	0.051	1.51e-16	1.64415e-15
1	ENSG00000116539	155914400	155918000	0.086	5.47e-44	3.76918e-42
1	ENSG00000116580	155914400	155918000	0.072	1.17e-31	3.73826e-30
1	ENSG00000116584	155914400	155918000	0.074	1.76e-33	6.33227e-32
1	ENSG00000116604	155914400	155918000	0.063	3.36e-24	6.54364e-23
1	ENSG00000132676	155914400	155918000	0.067	2.42e-27	5.84079e-26
1	ENSG00000132680	155914400	155918000	0.057	1.75e-20	2.59482e-19
1	ENSG00000143294	155914400	155918000	0.07	7.41e-30	2.11427e-28
1	ENSG00000143319	155914400	155918000	0.051	1.52e-16	1.65463e-15
1	ENSG00000143321	155914400	155918000	0.065	3.35e-26	7.48491e-25
1	ENSG00000160691	155914400	155918000	0.054	1.44e-18	1.84098e-17
1	ENSG00000160752	155914400	155918000	0.077	9.33e-36	3.88767e-34
1	ENSG00000160789	155914400	155918000	0.086	1.74e-44	1.24503e-42
1	ENSG00000160818	155914400	155918000	0.063	2.86e-24	5.59571e-23
1	ENSG00000163374	155914400	155918000	0.051	2.41e-16	2.57809e-15
1	ENSG00000163468	155914400	155918000	0.09	3.23e-48	2.9212e-46
1	ENSG00000163479	155914400	155918000	0.061	9.69e-23	1.69901e-21
1	ENSG00000176444	155914400	155918000	0.053	4.65e-18	5.71891e-17
1	ENSG00000196189	155914400	155918000	0.074	3.54e-33	1.24889e-31
1	ENSG00000198952	155914400	155918000	0.075	2.82e-34	1.07094e-32
1	ENSG00000163374	155928400	155933000	0.054	1.81e-18	2.29573e-17
1	ENSG00000116539	155937200	155940800	0.054	1.35e-18	1.72933e-17
1	ENSG00000132680	155937200	155940800	0.067	1.41e-27	3.45792e-26
1	ENSG00000163468	155937200	155940800	0.055	6.34e-19	8.33329e-18
1	ENSG00000196189	155937200	155940800	0.051	1.14e-16	1.25383e-15
1	ENSG00000198952	155937200	155940800	0.053	7.24e-18	8.76151e-17
1	ENSG00000116539	156065400	156067600	0.084	2.56e-42	1.58948e-40
1	ENSG00000116580	156065400	156067600	0.054	1.53e-18	1.95141e-17
1	ENSG00000116584	156065400	156067600	0.054	4.15e-18	5.12377e-17
1	ENSG00000116604	156065400	156067600	0.051	1.42e-16	1.54962e-15
1	ENSG00000132676	156065400	156067600	0.063	3.52e-24	6.8442e-23
1	ENSG00000132680	156065400	156067600	0.055	3.08e-19	4.14911e-18
1	ENSG00000132694	156065400	156067600	0.062	1.12e-23	2.10128e-22
1	ENSG00000160752	156065400	156067600	0.06	1.74e-22	2.99625e-21
1	ENSG00000160789	156065400	156067600	0.081	5.48e-39	2.79452e-37
1	ENSG00000160818	156065400	156067600	0.055	2.71e-19	3.66633e-18
1	ENSG00000163468	156065400	156067600	0.07	1.71e-29	4.77026e-28
1	ENSG00000163479	156065400	156067600	0.059	2.35e-21	3.72231e-20
1	ENSG00000196189	156065400	156067600	0.058	7.52e-21	1.14689e-19
1	ENSG00000116521	156075200	156077000	0.057	1.84e-20	2.72296e-19
1	ENSG00000116539	156075200	156077000	0.088	6.09e-46	4.75816e-44
1	ENSG00000116580	156075200	156077000	0.081	3.98e-39	2.04689e-37
1	ENSG00000116584	156075200	156077000	0.078	5.04e-37	2.27937e-35
1	ENSG00000116604	156075200	156077000	0.067	2.06e-27	4.99567e-26
1	ENSG00000132676	156075200	156077000	0.074	1.73e-33	6.22946e-32
1	ENSG00000132680	156075200	156077000	0.069	6.88e-29	1.84405e-27
1	ENSG00000132694	156075200	156077000	0.083	1.68e-41	9.92921e-40
1	ENSG00000143294	156075200	156077000	0.071	1.12e-30	3.35992e-29
1	ENSG00000143314	156075200	156077000	0.051	2.15e-16	2.31147e-15
1	ENSG00000143321	156075200	156077000	0.079	1.04e-37	4.90755e-36
1	ENSG00000160752	156075200	156077000	0.109	1.18e-69	3.54083e-67
1	ENSG00000160785	156075200	156077000	0.057	1.56e-20	2.32066e-19
1	ENSG00000160789	156075200	156077000	0.093	1.95e-51	2.11149e-49
1	ENSG00000160818	156075200	156077000	0.076	7.85e-35	3.07865e-33
1	ENSG00000163374	156075200	156077000	0.075	1.26e-33	4.56996e-32
1	ENSG00000163468	156075200	156077000	0.095	3.34e-54	4.26242e-52
1	ENSG00000163479	156075200	156077000	0.071	7.44e-31	2.25689e-29
1	ENSG00000196189	156075200	156077000	0.094	1.25e-52	1.45039e-50
1	ENSG00000198952	156075200	156077000	0.062	1.6e-23	2.97268e-22
1	ENSG00000116521	156093400	156096000	0.055	7.65e-19	9.99065e-18
1	ENSG00000116539	156093400	156096000	0.076	6.65e-35	2.62065e-33
1	ENSG00000116580	156093400	156096000	0.072	1.16e-31	3.70698e-30
1	ENSG00000116584	156093400	156096000	0.066	5.54e-27	1.30623e-25
1	ENSG00000132680	156093400	156096000	0.052	6.94e-17	7.76988e-16
1	ENSG00000132694	156093400	156096000	0.062	7.31e-24	1.38857e-22
1	ENSG00000143294	156093400	156096000	0.054	1.59e-18	2.02594e-17
1	ENSG00000143321	156093400	156096000	0.057	3.98e-20	5.74258e-19
1	ENSG00000160752	156093400	156096000	0.064	7.16e-25	1.46139e-23
1	ENSG00000160789	156093400	156096000	0.076	1.24e-34	4.8071e-33
1	ENSG00000160818	156093400	156096000	0.063	1.13e-24	2.27156e-23
1	ENSG00000163374	156093400	156096000	0.052	1.76e-17	2.06466e-16
1	ENSG00000163468	156093400	156096000	0.08	4.57e-38	2.20068e-36
1	ENSG00000163479	156093400	156096000	0.06	2.57e-22	4.37323e-21
1	ENSG00000196189	156093400	156096000	0.07	7.17e-30	2.04696e-28
1	ENSG00000198952	156093400	156096000	0.054	1.07e-18	1.38096e-17
1	ENSG00000116521	156116000	156119400	0.058	5.86e-21	9.01215e-20
1	ENSG00000116539	156116000	156119400	0.098	9.52e-57	1.40783e-54
1	ENSG00000116580	156116000	156119400	0.072	3.15e-31	9.77036e-30
1	ENSG00000116584	156116000	156119400	0.077	1.36e-35	5.61282e-34
1	ENSG00000116604	156116000	156119400	0.051	7.54e-17	8.4107e-16
1	ENSG00000117036	156116000	156119400	0.061	2.53e-23	4.6332e-22
1	ENSG00000132676	156116000	156119400	0.081	4.16e-39	2.1382e-37
1	ENSG00000132680	156116000	156119400	0.088	8.94e-47	7.3334e-45
1	ENSG00000132694	156116000	156119400	0.08	3.37e-38	1.63814e-36
1	ENSG00000143294	156116000	156119400	0.058	2.5e-21	3.95382e-20
1	ENSG00000143321	156116000	156119400	0.079	3e-37	1.37632e-35
1	ENSG00000160752	156116000	156119400	0.076	1.1e-34	4.2762e-33
1	ENSG00000160789	156116000	156119400	0.084	2.6e-42	1.61346e-40
1	ENSG00000160818	156116000	156119400	0.069	6.63e-29	1.77868e-27
1	ENSG00000163374	156116000	156119400	0.064	2.36e-25	4.98239e-24
1	ENSG00000163468	156116000	156119400	0.099	1.11e-58	1.82489e-56
1	ENSG00000163479	156116000	156119400	0.065	3.36e-26	7.50629e-25
1	ENSG00000176444	156116000	156119400	0.064	5.67e-25	1.16508e-23
1	ENSG00000183856	156116000	156119400	0.055	2.36e-19	3.20732e-18
1	ENSG00000196189	156116000	156119400	0.09	3.35e-48	3.02816e-46
1	ENSG00000198952	156116000	156119400	0.055	8.45e-19	1.09985e-17
1	ENSG00000116539	156120400	156123800	0.062	2.04e-23	3.76123e-22
1	ENSG00000116580	156120400	156123800	0.057	2.22e-20	3.26421e-19
1	ENSG00000116584	156120400	156123800	0.064	2.98e-25	6.24876e-24
1	ENSG00000132676	156120400	156123800	0.057	1.61e-20	2.39311e-19
1	ENSG00000132680	156120400	156123800	0.054	3.17e-18	3.94722e-17
1	ENSG00000132694	156120400	156123800	0.056	1.01e-19	1.41208e-18
1	ENSG00000143321	156120400	156123800	0.065	3.56e-26	7.93993e-25
1	ENSG00000160752	156120400	156123800	0.061	3.05e-23	5.54805e-22
1	ENSG00000160789	156120400	156123800	0.055	8.85e-19	1.14956e-17
1	ENSG00000160818	156120400	156123800	0.051	2.32e-16	2.48645e-15
1	ENSG00000163468	156120400	156123800	0.072	6.64e-32	2.15717e-30
1	ENSG00000183856	156120400	156123800	0.052	4.32e-17	4.91563e-16
1	ENSG00000196189	156120400	156123800	0.054	1.02e-18	1.31837e-17
1	ENSG00000116521	156195400	156197200	0.061	7.56e-23	1.33564e-21
1	ENSG00000116539	156195400	156197200	0.076	1.53e-34	5.8948e-33
1	ENSG00000116580	156195400	156197200	0.073	2.41e-32	8.0667e-31
1	ENSG00000116584	156195400	156197200	0.063	7.77e-25	1.58156e-23
1	ENSG00000116604	156195400	156197200	0.058	7.48e-21	1.14089e-19
1	ENSG00000117036	156195400	156197200	0.058	7.86e-21	1.19702e-19
1	ENSG00000132676	156195400	156197200	0.072	4.08e-31	1.25714e-29
1	ENSG00000132680	156195400	156197200	0.058	6.92e-21	1.05815e-19
1	ENSG00000132694	156195400	156197200	0.075	7.19e-34	2.6506e-32
1	ENSG00000143294	156195400	156197200	0.068	4.63e-28	1.17115e-26
1	ENSG00000143319	156195400	156197200	0.057	2.16e-20	3.17919e-19
1	ENSG00000143321	156195400	156197200	0.069	4.02e-29	1.09347e-27
1	ENSG00000160752	156195400	156197200	0.073	5.26e-32	1.71985e-30
1	ENSG00000160789	156195400	156197200	0.082	8.53e-41	4.84125e-39
1	ENSG00000160818	156195400	156197200	0.06	4.22e-22	7.06221e-21
1	ENSG00000163374	156195400	156197200	0.054	1.68e-18	2.13603e-17
1	ENSG00000163468	156195400	156197200	0.08	5.9e-39	3.00214e-37
1	ENSG00000163479	156195400	156197200	0.082	1.99e-40	1.1049e-38
1	ENSG00000176444	156195400	156197200	0.052	6.6e-17	7.40177e-16
1	ENSG00000196189	156195400	156197200	0.065	5.32e-26	1.17271e-24
1	ENSG00000198952	156195400	156197200	0.068	4.41e-28	1.11752e-26
1	ENSG00000116539	156450200	156455400	0.055	5.37e-19	7.09936e-18
1	ENSG00000116580	156450200	156455400	0.052	4.34e-17	4.93775e-16
1	ENSG00000116584	156450200	156455400	0.054	4.23e-18	5.21886e-17
1	ENSG00000132694	156450200	156455400	0.053	4.74e-18	5.82449e-17
1	ENSG00000143294	156450200	156455400	0.056	1.38e-19	1.90925e-18
1	ENSG00000160789	156450200	156455400	0.063	1.14e-24	2.291e-23
1	ENSG00000163468	156450200	156455400	0.068	6.09e-28	1.52766e-26
1	ENSG00000198952	156450200	156455400	0.051	8.92e-17	9.90055e-16
1	ENSG00000132702	156463400	156463800	0.087	1.38e-45	1.05467e-43
1	ENSG00000116539	156473800	156476000	0.074	5.5e-33	1.91432e-31
1	ENSG00000116580	156473800	156476000	0.084	7.01e-42	4.24115e-40
1	ENSG00000116584	156473800	156476000	0.072	1.62e-31	5.12091e-30
1	ENSG00000116604	156473800	156476000	0.071	9.46e-31	2.8526e-29
1	ENSG00000132676	156473800	156476000	0.074	1.64e-33	5.91268e-32
1	ENSG00000132680	156473800	156476000	0.078	4.63e-37	2.10127e-35
1	ENSG00000132694	156473800	156476000	0.069	8.38e-29	2.23226e-27
1	ENSG00000143294	156473800	156476000	0.075	6.15e-34	2.278e-32
1	ENSG00000143319	156473800	156476000	0.06	3.72e-22	6.25625e-21
1	ENSG00000143321	156473800	156476000	0.074	8.52e-33	2.92763e-31
1	ENSG00000160789	156473800	156476000	0.073	1.17e-32	3.98786e-31
1	ENSG00000160818	156473800	156476000	0.057	2.82e-20	4.1143e-19
1	ENSG00000163374	156473800	156476000	0.067	8.07e-28	2.00808e-26
1	ENSG00000163468	156473800	156476000	0.089	1.49e-47	1.2944e-45
1	ENSG00000163479	156473800	156476000	0.077	3.17e-36	1.36172e-34
1	ENSG00000183856	156473800	156476000	0.053	1.24e-17	1.47205e-16
1	ENSG00000196189	156473800	156476000	0.068	1.82e-28	4.72938e-27
1	ENSG00000198952	156473800	156476000	0.061	5.14e-23	9.19132e-22
1	ENSG00000116539	156478400	156478800	0.051	2.34e-16	2.50689e-15
1	ENSG00000116580	156629800	156630200	0.074	1.84e-33	6.61263e-32
1	ENSG00000116584	156629800	156630200	0.073	1.46e-32	4.94789e-31
1	ENSG00000116604	156629800	156630200	0.059	1.42e-21	2.29046e-20
1	ENSG00000132676	156629800	156630200	0.06	5.02e-22	8.3555e-21
1	ENSG00000132680	156629800	156630200	0.057	1.44e-20	2.14762e-19
1	ENSG00000132694	156629800	156630200	0.055	5.06e-19	6.70268e-18
1	ENSG00000143294	156629800	156630200	0.072	1.02e-31	3.27213e-30
1	ENSG00000143297	156629800	156630200	0.067	1.33e-27	3.26791e-26
1	ENSG00000143319	156629800	156630200	0.057	4.07e-20	5.8676e-19
1	ENSG00000143321	156629800	156630200	0.064	3.04e-25	6.36961e-24
1	ENSG00000160789	156629800	156630200	0.077	9.91e-36	4.12248e-34
1	ENSG00000160818	156629800	156630200	0.067	1.65e-27	4.02929e-26
1	ENSG00000163468	156629800	156630200	0.079	1.14e-37	5.36425e-36
1	ENSG00000163479	156629800	156630200	0.051	1.07e-16	1.17929e-15
1	ENSG00000196189	156629800	156630200	0.072	7.86e-32	2.53867e-30
1	ENSG00000198952	156629800	156630200	0.077	7.63e-36	3.19795e-34
1	ENSG00000116580	156631200	156633200	0.072	3.26e-31	1.01062e-29
1	ENSG00000116584	156631200	156633200	0.058	8.32e-21	1.26504e-19
1	ENSG00000132680	156631200	156633200	0.051	1.53e-16	1.6651e-15
1	ENSG00000132694	156631200	156633200	0.057	3.67e-20	5.31105e-19
1	ENSG00000160789	156631200	156633200	0.057	3.66e-20	5.29702e-19
1	ENSG00000160818	156631200	156633200	0.055	6.44e-19	8.46187e-18
1	ENSG00000163479	156631200	156633200	0.06	2.02e-22	3.46257e-21
1	ENSG00000183856	156631200	156633200	0.054	3.94e-18	4.87102e-17
1	ENSG00000196189	156631200	156633200	0.053	1.17e-17	1.39169e-16
1	ENSG00000037637	15742000	15744000	0.061	6.64e-23	1.17828e-21
1	ENSG00000055070	15742000	15744000	0.055	7.87e-19	1.02695e-17
1	ENSG00000065526	15742000	15744000	0.058	6.96e-21	1.06398e-19
1	ENSG00000116786	15742000	15744000	0.051	2.34e-16	2.50689e-15
1	ENSG00000142634	15742000	15744000	0.056	1.63e-19	2.24255e-18
1	ENSG00000171729	15742000	15744000	0.053	1.39e-17	1.64427e-16
1	ENSG00000189337	15742000	15744000	0.063	1.05e-24	2.11609e-23
1	ENSG00000197312	15742000	15744000	0.057	1.71e-20	2.53777e-19
1	ENSG00000163563	158254200	158257400	0.056	1.46e-19	2.01556e-18
1	ENSG00000163565	158254200	158257400	0.061	6.8e-23	1.20557e-21
1	ENSG00000163568	158254200	158257400	0.058	5.11e-21	7.90035e-20
1	ENSG00000158710	158985400	158989000	0.051	1.26e-16	1.38078e-15
1	ENSG00000163563	158985400	158989000	0.068	5.41e-28	1.36235e-26
1	ENSG00000163565	158985400	158989000	0.058	2.55e-21	4.03053e-20
1	ENSG00000158710	159037000	159039000	0.077	1.84e-35	7.52728e-34
1	ENSG00000163565	159037000	159039000	0.083	1.1e-41	6.57338e-40
1	ENSG00000163568	159037000	159039000	0.067	1.77e-27	4.31271e-26
1	ENSG00000026751	159808200	159808600	0.056	6.14e-20	8.73889e-19
1	ENSG00000122218	159808200	159808600	0.057	2.74e-20	4.00175e-19
1	ENSG00000163565	159808200	159808600	0.053	1.56e-17	1.8373e-16
1	ENSG00000117090	159808800	159810200	0.053	9.83e-18	1.17693e-16
1	ENSG00000122218	159808800	159810200	0.068	5.86e-28	1.47228e-26
1	ENSG00000158710	159808800	159810200	0.055	2.4e-19	3.26016e-18
1	ENSG00000163565	159808800	159810200	0.063	3.62e-24	7.03044e-23
1	ENSG00000026751	159879800	159881600	0.095	9.49e-54	1.1772e-51
1	ENSG00000117090	159879800	159881600	0.098	3.46e-57	5.25197e-55
1	ENSG00000117091	159879800	159881600	0.093	2.44e-51	2.62663e-49
1	ENSG00000122218	159879800	159881600	0.099	2.5e-58	4.00483e-56
1	ENSG00000158710	159879800	159881600	0.096	3.36e-55	4.55345e-53
1	ENSG00000162734	159879800	159881600	0.082	1.51e-40	8.43476e-39
1	ENSG00000162736	159879800	159881600	0.076	1.24e-34	4.8071e-33
1	ENSG00000162739	159879800	159881600	0.095	1.59e-53	1.95159e-51
1	ENSG00000163565	159879800	159881600	0.107	2.49e-67	6.60571e-65
1	ENSG00000163568	159879800	159881600	0.103	2.14e-63	4.66038e-61
1	ENSG00000026751	160173600	160174800	0.077	3.71e-36	1.58668e-34
1	ENSG00000066294	160173600	160174800	0.055	3.46e-19	4.64333e-18
1	ENSG00000117090	160173600	160174800	0.086	4.05e-44	2.81508e-42
1	ENSG00000117091	160173600	160174800	0.078	2.51e-36	1.08393e-34
1	ENSG00000122218	160173600	160174800	0.088	3.09e-46	2.45421e-44
1	ENSG00000158710	160173600	160174800	0.079	2.45e-37	1.12977e-35
1	ENSG00000158864	160173600	160174800	0.057	1.16e-20	1.74302e-19
1	ENSG00000162734	160173600	160174800	0.066	5.89e-27	1.3867e-25
1	ENSG00000162736	160173600	160174800	0.059	1.76e-21	2.81579e-20
1	ENSG00000162739	160173600	160174800	0.071	2.24e-30	6.60387e-29
1	ENSG00000186517	160173600	160174800	0.075	8.96e-34	3.2817e-32
1	ENSG00000026751	160316800	160317400	0.06	1.59e-22	2.74578e-21
1	ENSG00000158710	160316800	160317400	0.059	5.83e-22	9.65962e-21
1	ENSG00000162739	160316800	160317400	0.054	1.8e-18	2.28371e-17
1	ENSG00000186517	160316800	160317400	0.053	5.12e-18	6.27184e-17
1	ENSG00000026751	160398600	160403400	0.095	4.45e-54	5.6338e-52
1	ENSG00000066294	160398600	160403400	0.067	1.02e-27	2.52517e-26
1	ENSG00000117090	160398600	160403400	0.104	1.83e-64	4.19393e-62
1	ENSG00000117091	160398600	160403400	0.107	3.89e-68	1.07345e-65
1	ENSG00000122218	160398600	160403400	0.097	4.42e-56	6.3047e-54
1	ENSG00000143252	160398600	160403400	0.057	1.17e-20	1.75759e-19
1	ENSG00000143256	160398600	160403400	0.063	2.85e-24	5.57739e-23
1	ENSG00000158710	160398600	160403400	0.094	4.42e-53	5.28622e-51
1	ENSG00000158864	160398600	160403400	0.067	1.9e-27	4.62014e-26
1	ENSG00000162734	160398600	160403400	0.072	1.78e-31	5.61199e-30
1	ENSG00000162736	160398600	160403400	0.072	2.06e-31	6.46509e-30
1	ENSG00000162739	160398600	160403400	0.085	1.16e-43	7.8268e-42
1	ENSG00000186517	160398600	160403400	0.093	1.32e-51	1.44586e-49
1	ENSG00000018625	160406800	160407600	0.052	5.1e-17	5.76999e-16
1	ENSG00000143257	160408200	160409000	0.057	2.34e-20	3.43517e-19
1	ENSG00000117090	160420600	160423000	0.052	2.04e-17	2.38132e-16
1	ENSG00000158764	160423600	160425400	0.167	1.55e-162	3.87702e-158
1	ENSG00000177807	160423600	160425400	0.055	5.49e-19	7.25088e-18
1	ENSG00000085552	160457800	160460200	0.061	6.97e-23	1.23489e-21
1	ENSG00000162728	160457800	160460200	0.053	4.78e-18	5.87117e-17
1	ENSG00000026751	160509000	160511600	0.065	7.55e-26	1.64779e-24
1	ENSG00000117090	160509000	160511600	0.066	9.53e-27	2.21024e-25
1	ENSG00000117091	160509000	160511600	0.054	1.74e-18	2.20975e-17
1	ENSG00000122218	160509000	160511600	0.073	6.1e-32	1.98763e-30
1	ENSG00000122224	160509000	160511600	0.052	3.31e-17	3.8062e-16
1	ENSG00000158710	160509000	160511600	0.065	6.28e-26	1.3786e-24
1	ENSG00000162736	160509000	160511600	0.052	2.82e-17	3.25783e-16
1	ENSG00000162739	160509000	160511600	0.055	4.14e-19	5.52203e-18
1	ENSG00000186517	160509000	160511600	0.061	8.28e-23	1.45961e-21
1	ENSG00000026751	160514800	160521400	0.101	7.15e-61	1.34396e-58
1	ENSG00000066294	160514800	160521400	0.068	4.91e-28	1.23983e-26
1	ENSG00000117090	160514800	160521400	0.108	9.83e-69	2.80089e-66
1	ENSG00000117091	160514800	160521400	0.107	2.76e-67	7.28886e-65
1	ENSG00000122218	160514800	160521400	0.099	7.85e-58	1.22775e-55
1	ENSG00000143252	160514800	160521400	0.051	1.03e-16	1.13692e-15
1	ENSG00000143256	160514800	160521400	0.073	3.93e-32	1.2966e-30
1	ENSG00000158710	160514800	160521400	0.094	5.31e-53	6.31398e-51
1	ENSG00000158864	160514800	160521400	0.08	2.18e-38	1.07189e-36
1	ENSG00000162734	160514800	160521400	0.079	2.4e-37	1.10759e-35
1	ENSG00000162736	160514800	160521400	0.065	7.82e-26	1.70523e-24
1	ENSG00000162739	160514800	160521400	0.078	6.33e-37	2.84405e-35
1	ENSG00000186517	160514800	160521400	0.094	6.37e-53	7.53347e-51
1	ENSG00000117090	160574800	160577000	0.079	1.65e-37	7.68147e-36
1	ENSG00000117091	160574800	160577000	0.07	8.69e-30	2.46883e-28
1	ENSG00000122218	160574800	160577000	0.065	5.62e-26	1.23736e-24
1	ENSG00000158710	160574800	160577000	0.066	2.04e-26	4.62526e-25
1	ENSG00000162739	160574800	160577000	0.059	6.62e-22	1.09267e-20
1	ENSG00000186517	160574800	160577000	0.056	9.09e-20	1.2754e-18
1	ENSG00000026751	160591400	160594600	0.087	2.27e-45	1.71281e-43
1	ENSG00000072694	160591400	160594600	0.069	5.8e-29	1.56247e-27
1	ENSG00000117090	160591400	160594600	0.085	4.5e-43	2.92577e-41
1	ENSG00000117091	160591400	160594600	0.087	7.27e-45	5.31487e-43
1	ENSG00000122218	160591400	160594600	0.09	1e-48	9.3357e-47
1	ENSG00000143252	160591400	160594600	0.073	2.14e-32	7.18494e-31
1	ENSG00000143256	160591400	160594600	0.063	9.9e-25	1.99954e-23
1	ENSG00000158710	160591400	160594600	0.081	9.49e-40	5.05511e-38
1	ENSG00000158864	160591400	160594600	0.068	1.79e-28	4.65384e-27
1	ENSG00000162734	160591400	160594600	0.061	3.22e-23	5.84423e-22
1	ENSG00000162736	160591400	160594600	0.06	1.61e-22	2.77867e-21
1	ENSG00000162739	160591400	160594600	0.067	9.74e-28	2.41334e-26
1	ENSG00000186517	160591400	160594600	0.072	1.29e-31	4.10668e-30
1	ENSG00000026751	160595000	160604800	0.106	1.76e-66	4.44035e-64
1	ENSG00000066294	160595000	160604800	0.059	1.19e-21	1.92898e-20
1	ENSG00000072694	160595000	160604800	0.069	6.44e-29	1.72863e-27
1	ENSG00000117090	160595000	160604800	0.126	3.98e-93	4.55465e-90
1	ENSG00000117091	160595000	160604800	0.108	2.44e-68	6.81919e-66
1	ENSG00000122218	160595000	160604800	0.106	3.65e-66	9.05857e-64
1	ENSG00000143252	160595000	160604800	0.075	6.05e-34	2.24286e-32
1	ENSG00000143256	160595000	160604800	0.063	3.89e-24	7.536e-23
1	ENSG00000158710	160595000	160604800	0.091	5.25e-49	4.98497e-47
1	ENSG00000158796	160595000	160604800	0.054	1.39e-18	1.77881e-17
1	ENSG00000158864	160595000	160604800	0.093	3.34e-51	3.57569e-49
1	ENSG00000162734	160595000	160604800	0.095	4.09e-54	5.19682e-52
1	ENSG00000162736	160595000	160604800	0.081	7.5e-40	4.0257e-38
1	ENSG00000162739	160595000	160604800	0.091	7.43e-49	6.99799e-47
1	ENSG00000186517	160595000	160604800	0.103	3.39e-63	7.24293e-61
1	ENSG00000122218	160620600	160623000	0.051	2.71e-16	2.88641e-15
1	ENSG00000026751	160633600	160636200	0.076	7.67e-35	3.01042e-33
1	ENSG00000117090	160633600	160636200	0.083	1.25e-41	7.43802e-40
1	ENSG00000117091	160633600	160636200	0.076	2.73e-35	1.10278e-33
1	ENSG00000122218	160633600	160636200	0.082	1.86e-40	1.03469e-38
1	ENSG00000158710	160633600	160636200	0.085	8.28e-43	5.30754e-41
1	ENSG00000158864	160633600	160636200	0.084	2.6e-42	1.61346e-40
1	ENSG00000162734	160633600	160636200	0.058	2.5e-21	3.95382e-20
1	ENSG00000162736	160633600	160636200	0.067	3.76e-27	8.96924e-26
1	ENSG00000162739	160633600	160636200	0.078	7.31e-37	3.2701e-35
1	ENSG00000186517	160633600	160636200	0.072	6.87e-32	2.2292e-30
1	ENSG00000117090	160642000	160643800	0.059	6.66e-22	1.09891e-20
1	ENSG00000158764	160652400	160656200	0.065	3.02e-26	6.76918e-25
1	ENSG00000026751	160682200	160683400	0.057	4.93e-20	7.06642e-19
1	ENSG00000072694	160682200	160683400	0.06	1.12e-22	1.95574e-21
1	ENSG00000117090	160682200	160683400	0.065	2.94e-26	6.59493e-25
1	ENSG00000117091	160682200	160683400	0.058	4.75e-21	7.35872e-20
1	ENSG00000122218	160682200	160683400	0.063	1.45e-24	2.8911e-23
1	ENSG00000132185	160682200	160683400	0.062	1.75e-23	3.24311e-22
1	ENSG00000143256	160682200	160683400	0.057	1.16e-20	1.74302e-19
1	ENSG00000158710	160682200	160683400	0.066	2.19e-26	4.95477e-25
1	ENSG00000162739	160682200	160683400	0.064	5.89e-25	1.20894e-23
1	ENSG00000186517	160682200	160683400	0.064	5.77e-25	1.18493e-23
1	ENSG00000026751	160695400	160698000	0.053	1.08e-17	1.28879e-16
1	ENSG00000117090	160695400	160698000	0.051	2.59e-16	2.76263e-15
1	ENSG00000117091	160695400	160698000	0.051	1.11e-16	1.22195e-15
1	ENSG00000122218	160695400	160698000	0.058	9.81e-21	1.48232e-19
1	ENSG00000132185	160695400	160698000	0.055	4.56e-19	6.06422e-18
1	ENSG00000158710	160695400	160698000	0.052	4.1e-17	4.67746e-16
1	ENSG00000158710	160717600	160722800	0.053	1.54e-17	1.81435e-16
1	ENSG00000026751	160736600	160737600	0.052	5.1e-17	5.76999e-16
1	ENSG00000117090	160736600	160737600	0.056	9.64e-20	1.34992e-18
1	ENSG00000122218	160736600	160737600	0.055	5.05e-19	6.69019e-18
1	ENSG00000026751	160751600	160752800	0.064	1.82e-25	3.87082e-24
1	ENSG00000117090	160751600	160752800	0.071	7.31e-31	2.21861e-29
1	ENSG00000117091	160751600	160752800	0.066	1.11e-26	2.56265e-25
1	ENSG00000118217	160751600	160752800	0.057	1.22e-20	1.8298e-19
1	ENSG00000122218	160751600	160752800	0.067	2.03e-27	4.92633e-26
1	ENSG00000132185	160751600	160752800	0.069	5.04e-29	1.36203e-27
1	ENSG00000158710	160751600	160752800	0.066	1.63e-26	3.71976e-25
1	ENSG00000162734	160751600	160752800	0.054	1.67e-18	2.12386e-17
1	ENSG00000162739	160751600	160752800	0.057	3.41e-20	4.9448e-19
1	ENSG00000186517	160751600	160752800	0.064	1.56e-25	3.33344e-24
1	ENSG00000026751	160759000	160760800	0.065	5.1e-26	1.12585e-24
1	ENSG00000117090	160759000	160760800	0.079	1.19e-37	5.58901e-36
1	ENSG00000117091	160759000	160760800	0.055	4.42e-19	5.8834e-18
1	ENSG00000118217	160759000	160760800	0.059	1.61e-21	2.58467e-20
1	ENSG00000122218	160759000	160760800	0.062	4.41e-24	8.51137e-23
1	ENSG00000132185	160759000	160760800	0.062	5.39e-24	1.03322e-22
1	ENSG00000158710	160759000	160760800	0.07	1.62e-29	4.52894e-28
1	ENSG00000158864	160759000	160760800	0.055	9.77e-19	1.2647e-17
1	ENSG00000162734	160759000	160760800	0.059	1.17e-21	1.89761e-20
1	ENSG00000162736	160759000	160760800	0.06	2.61e-22	4.43763e-21
1	ENSG00000162739	160759000	160760800	0.061	7.47e-23	1.32014e-21
1	ENSG00000186517	160759000	160760800	0.071	1.15e-30	3.44726e-29
1	ENSG00000026751	160806800	160808000	0.071	5.89e-31	1.79792e-29
1	ENSG00000072694	160806800	160808000	0.057	2.86e-20	4.17057e-19
1	ENSG00000117090	160806800	160808000	0.066	7.67e-27	1.79096e-25
1	ENSG00000117091	160806800	160808000	0.083	1.17e-41	6.97859e-40
1	ENSG00000118217	160806800	160808000	0.073	4.14e-32	1.36383e-30
1	ENSG00000122218	160806800	160808000	0.076	6.25e-35	2.46718e-33
1	ENSG00000132185	160806800	160808000	0.073	9.71e-33	3.32155e-31
1	ENSG00000158710	160806800	160808000	0.064	5.1e-25	1.05209e-23
1	ENSG00000158864	160806800	160808000	0.058	4.39e-21	6.82092e-20
1	ENSG00000162734	160806800	160808000	0.054	1.74e-18	2.20975e-17
1	ENSG00000162739	160806800	160808000	0.071	1.07e-30	3.21378e-29
1	ENSG00000186517	160806800	160808000	0.076	8.56e-35	3.34773e-33
1	ENSG00000008128	1608800	1610000	0.084	8.73e-43	5.58679e-41
1	ENSG00000078369	1608800	1610000	0.096	4.18e-55	5.63635e-53
1	ENSG00000078808	1608800	1610000	0.054	1.27e-18	1.62953e-17
1	ENSG00000127054	1608800	1610000	0.06	1.05e-22	1.83607e-21
1	ENSG00000131591	1608800	1610000	0.059	6.71e-22	1.1069e-20
1	ENSG00000160075	1608800	1610000	0.067	2.92e-27	7.0118e-26
1	ENSG00000175756	1608800	1610000	0.051	1.04e-16	1.1476e-15
1	ENSG00000187608	1608800	1610000	0.087	1.55e-45	1.17868e-43
1	ENSG00000189339	1608800	1610000	0.051	7.37e-17	8.22736e-16
1	ENSG00000221978	1608800	1610000	0.062	7.35e-24	1.39587e-22
1	ENSG00000242485	1608800	1610000	0.057	2.17e-20	3.19337e-19
1	ENSG00000158869	160987800	160988600	0.059	1.73e-21	2.77007e-20
1	ENSG00000203747	160987800	160988600	0.06	2.12e-22	3.62741e-21
1	ENSG00000203747	161009000	161010400	0.068	6.63e-28	1.65907e-26
1	ENSG00000026751	161016400	161019400	0.058	5.83e-21	8.96877e-20
1	ENSG00000117090	161016400	161019400	0.056	1.84e-19	2.52196e-18
1	ENSG00000117091	161016400	161019400	0.068	1.41e-28	3.69495e-27
1	ENSG00000118217	161016400	161019400	0.06	1.89e-22	3.24752e-21
1	ENSG00000122218	161016400	161019400	0.071	1.35e-30	4.03091e-29
1	ENSG00000132185	161016400	161019400	0.063	2.08e-24	4.10771e-23
1	ENSG00000162739	161016400	161019400	0.061	2.84e-23	5.1787e-22
1	ENSG00000186517	161016400	161019400	0.073	4.49e-32	1.47635e-30
1	ENSG00000162745	161040200	161040800	0.078	8.3e-37	3.69597e-35
1	ENSG00000026751	161065600	161067600	0.076	4.39e-35	1.74892e-33
1	ENSG00000066294	161065600	161067600	0.056	1.11e-19	1.54738e-18
1	ENSG00000117090	161065600	161067600	0.073	2.02e-32	6.79051e-31
1	ENSG00000117091	161065600	161067600	0.069	6.39e-29	1.71547e-27
1	ENSG00000118217	161065600	161067600	0.071	2.04e-30	6.02896e-29
1	ENSG00000122218	161065600	161067600	0.074	4.53e-33	1.58601e-31
1	ENSG00000122224	161065600	161067600	0.053	8.96e-18	1.07645e-16
1	ENSG00000132185	161065600	161067600	0.06	1.58e-22	2.72905e-21
1	ENSG00000158864	161065600	161067600	0.065	6.84e-26	1.49759e-24
1	ENSG00000162734	161065600	161067600	0.051	8.4e-17	9.33908e-16
1	ENSG00000162736	161065600	161067600	0.055	7.66e-19	1.00033e-17
1	ENSG00000162739	161065600	161067600	0.086	5.3e-44	3.65419e-42
1	ENSG00000186517	161065600	161067600	0.07	6.59e-30	1.88661e-28
1	ENSG00000026751	161089200	161092400	0.059	1.74e-21	2.78558e-20
1	ENSG00000117090	161089200	161092400	0.055	3.42e-19	4.59105e-18
1	ENSG00000117091	161089200	161092400	0.051	2e-16	2.1557e-15
1	ENSG00000118217	161089200	161092400	0.053	1.2e-17	1.42616e-16
1	ENSG00000122218	161089200	161092400	0.053	1.32e-17	1.564e-16
1	ENSG00000162736	161089200	161092400	0.053	8.91e-18	1.07077e-16
1	ENSG00000026751	161154600	161157600	0.101	8.52e-61	1.59463e-58
1	ENSG00000066294	161154600	161157600	0.068	3.09e-28	7.90923e-27
1	ENSG00000117090	161154600	161157600	0.087	2.32e-45	1.7494e-43
1	ENSG00000117091	161154600	161157600	0.101	6.15e-60	1.09155e-57
1	ENSG00000118217	161154600	161157600	0.096	3.95e-55	5.33443e-53
1	ENSG00000122218	161154600	161157600	0.107	1.45e-67	3.90287e-65
1	ENSG00000122224	161154600	161157600	0.054	3.72e-18	4.60896e-17
1	ENSG00000132185	161154600	161157600	0.097	9.71e-56	1.35146e-53
1	ENSG00000143252	161154600	161157600	0.065	3.99e-26	8.8634e-25
1	ENSG00000143256	161154600	161157600	0.062	6.16e-24	1.17593e-22
1	ENSG00000158864	161154600	161157600	0.079	9.2e-38	4.35303e-36
1	ENSG00000162734	161154600	161157600	0.067	2.44e-27	5.88703e-26
1	ENSG00000162736	161154600	161157600	0.073	2.28e-32	7.63887e-31
1	ENSG00000162739	161154600	161157600	0.089	4.71e-47	3.95245e-45
1	ENSG00000186517	161154600	161157600	0.098	3.87e-57	5.85401e-55
1	ENSG00000122218	161179600	161180000	0.058	8.73e-21	1.3241e-19
1	ENSG00000117090	161379800	161380200	0.054	1.92e-18	2.43059e-17
1	ENSG00000118217	161379800	161380200	0.058	6.04e-21	9.28041e-20
1	ENSG00000132185	161379800	161380200	0.051	2.61e-16	2.7832e-15
1	ENSG00000026751	161500800	161501200	0.082	5.38e-40	2.91412e-38
1	ENSG00000072694	161500800	161501200	0.062	3.95e-24	7.64843e-23
1	ENSG00000081721	161500800	161501200	0.051	1.39e-16	1.51797e-15
1	ENSG00000117090	161500800	161501200	0.083	1.68e-41	9.92921e-40
1	ENSG00000117091	161500800	161501200	0.079	1.12e-37	5.27227e-36
1	ENSG00000118217	161500800	161501200	0.096	2.11e-54	2.72651e-52
1	ENSG00000132185	161500800	161501200	0.077	2.22e-35	9.02489e-34
1	ENSG00000143256	161500800	161501200	0.056	1.77e-19	2.42801e-18
1	ENSG00000158864	161500800	161501200	0.078	6.25e-37	2.80883e-35
1	ENSG00000186517	161500800	161501200	0.091	1.04e-49	1.02444e-47
1	ENSG00000026751	161675400	161676600	0.079	1.41e-37	6.59573e-36
1	ENSG00000072694	161675400	161676600	0.059	1.33e-21	2.14875e-20
1	ENSG00000081721	161675400	161676600	0.052	3.64e-17	4.16992e-16
1	ENSG00000117091	161675400	161676600	0.085	1.54e-43	1.03172e-41
1	ENSG00000118217	161675400	161676600	0.091	1.56e-49	1.52083e-47
1	ENSG00000122224	161675400	161676600	0.051	8.1e-17	9.01613e-16
1	ENSG00000132185	161675400	161676600	0.09	3.98e-48	3.58284e-46
1	ENSG00000158864	161675400	161676600	0.072	9.48e-32	3.04758e-30
1	ENSG00000162733	161675400	161676600	0.052	2.44e-17	2.83266e-16
1	ENSG00000186517	161675400	161676600	0.074	3.91e-33	1.37471e-31
1	ENSG00000162733	161697800	161698600	0.055	5.96e-19	7.84854e-18
1	ENSG00000072694	161708400	161710800	0.058	3.49e-21	5.46132e-20
1	ENSG00000081721	161708400	161710800	0.055	3.53e-19	4.73418e-18
1	ENSG00000118217	161708400	161710800	0.1	1.73e-59	2.99316e-57
1	ENSG00000132185	161708400	161710800	0.09	3.63e-48	3.27534e-46
1	ENSG00000143256	161708400	161710800	0.059	2.08e-21	3.30615e-20
1	ENSG00000158864	161708400	161710800	0.079	6.59e-38	3.14701e-36
1	ENSG00000162733	161708400	161710800	0.061	3.27e-23	5.93252e-22
1	ENSG00000186517	161708400	161710800	0.103	1.59e-62	3.25798e-60
1	ENSG00000118217	161713600	161715000	0.066	8.29e-27	1.93096e-25
1	ENSG00000122224	161713600	161715000	0.058	3.2e-21	5.01941e-20
1	ENSG00000203747	161713600	161715000	0.055	3.97e-19	5.30275e-18
1	ENSG00000268154	161731800	161732200	0.091	2.4e-49	2.31589e-47
1	ENSG00000142632	16219600	16220400	0.077	2.18e-35	8.87155e-34
1	ENSG00000078369	1624200	1624800	0.06	2.94e-22	4.97865e-21
1	ENSG00000175756	1624200	1624800	0.051	2.28e-16	2.44515e-15
1	ENSG00000187608	1624200	1624800	0.058	2.8e-21	4.41134e-20
1	ENSG00000221978	1624200	1624800	0.056	7.47e-20	1.05568e-18
1	ENSG00000118217	162599600	162602800	0.06	1.44e-22	2.49524e-21
1	ENSG00000132185	162599600	162602800	0.054	1.77e-18	2.24712e-17
1	ENSG00000037637	16274000	16277000	0.059	9.19e-22	1.50248e-20
1	ENSG00000055070	16274000	16277000	0.059	5.73e-22	9.50248e-21
1	ENSG00000065526	16274000	16277000	0.068	3.95e-28	1.00401e-26
1	ENSG00000116786	16274000	16277000	0.053	7.34e-18	8.87823e-17
1	ENSG00000142634	16274000	16277000	0.056	1.49e-19	2.05543e-18
1	ENSG00000171729	16274000	16277000	0.061	8.02e-23	1.41484e-21
1	ENSG00000197312	16274000	16277000	0.054	2.98e-18	3.71857e-17
1	ENSG00000037637	16292200	16293800	0.073	3.01e-32	1.0009e-30
1	ENSG00000055070	16292200	16293800	0.093	7.77e-52	8.60504e-50
1	ENSG00000065526	16292200	16293800	0.092	8.88e-51	9.27137e-49
1	ENSG00000116138	16292200	16293800	0.067	2.4e-27	5.79412e-26
1	ENSG00000116786	16292200	16293800	0.074	4.41e-33	1.54477e-31
1	ENSG00000116809	16292200	16293800	0.052	5.28e-17	5.96882e-16
1	ENSG00000142634	16292200	16293800	0.077	2.09e-35	8.52014e-34
1	ENSG00000157191	16292200	16293800	0.067	9.17e-28	2.27468e-26
1	ENSG00000171729	16292200	16293800	0.067	1.32e-27	3.24425e-26
1	ENSG00000197312	16292200	16293800	0.081	4.24e-39	2.17868e-37
1	ENSG00000037637	16693000	16693600	0.073	1.99e-32	6.69159e-31
1	ENSG00000055070	16693000	16693600	0.079	2.59e-37	1.19197e-35
1	ENSG00000065526	16693000	16693600	0.084	7.44e-42	4.49664e-40
1	ENSG00000116138	16693000	16693600	0.072	3.72e-31	1.14925e-29
1	ENSG00000116786	16693000	16693600	0.054	1.83e-18	2.32009e-17
1	ENSG00000117118	16693000	16693600	0.054	2.25e-18	2.83339e-17
1	ENSG00000142634	16693000	16693600	0.058	8e-21	1.21755e-19
1	ENSG00000157191	16693000	16693600	0.068	4.83e-28	1.22051e-26
1	ENSG00000197312	16693000	16693600	0.07	3.47e-30	1.01084e-28
1	ENSG00000037637	16714200	16715400	0.054	3.32e-18	4.12842e-17
1	ENSG00000143164	167508000	167509800	0.051	8.08e-17	8.99472e-16
1	ENSG00000143190	167508000	167509800	0.052	3.78e-17	4.32507e-16
1	ENSG00000143190	167511000	167512200	0.051	8.83e-17	9.80407e-16
1	ENSG00000143155	167606600	167607400	0.058	1.03e-20	1.55275e-19
1	ENSG00000143157	167606600	167607400	0.066	4.6e-27	1.0898e-25
1	ENSG00000143164	167606600	167607400	0.075	4.48e-34	1.67662e-32
1	ENSG00000143190	167606600	167607400	0.076	5.49e-35	2.17502e-33
1	ENSG00000197965	167606600	167607400	0.067	3.12e-27	7.47566e-26
1	ENSG00000198771	167606600	167607400	0.064	2.13e-25	4.50769e-24
1	ENSG00000213064	167606600	167607400	0.063	1.12e-24	2.25249e-23
1	ENSG00000143164	167631200	167633800	0.053	7.68e-18	9.27538e-17
1	ENSG00000143190	167637600	167639400	0.064	1.5e-25	3.21032e-24
1	ENSG00000197965	167637600	167639400	0.051	1.34e-16	1.46506e-15
1	ENSG00000198771	167637600	167639400	0.07	8.52e-30	2.42152e-28
1	ENSG00000213064	167637600	167639400	0.061	5.24e-23	9.3644e-22
1	ENSG00000143155	167643400	167651200	0.06	1.89e-22	3.24752e-21
1	ENSG00000143157	167643400	167651200	0.071	7.18e-31	2.18048e-29
1	ENSG00000143158	167643400	167651200	0.057	1.29e-20	1.9309e-19
1	ENSG00000143162	167643400	167651200	0.056	1.19e-19	1.65521e-18
1	ENSG00000143164	167643400	167651200	0.096	1.73e-54	2.24792e-52
1	ENSG00000143190	167643400	167651200	0.108	2.49e-68	6.95337e-66
1	ENSG00000152382	167643400	167651200	0.064	1.58e-25	3.37473e-24
1	ENSG00000197965	167643400	167651200	0.101	1.78e-60	3.2669e-58
1	ENSG00000198771	167643400	167651200	0.113	7.61e-75	3.10231e-72
1	ENSG00000213064	167643400	167651200	0.088	4.95e-46	3.89004e-44
1	ENSG00000143155	167675800	167678800	0.081	1.86e-39	9.74912e-38
1	ENSG00000143157	167675800	167678800	0.071	9.15e-31	2.76078e-29
1	ENSG00000143158	167675800	167678800	0.054	1.46e-18	1.86532e-17
1	ENSG00000143162	167675800	167678800	0.072	7.18e-32	2.32698e-30
1	ENSG00000143164	167675800	167678800	0.087	6.63e-45	4.86119e-43
1	ENSG00000143190	167675800	167678800	0.088	6.83e-46	5.32445e-44
1	ENSG00000152382	167675800	167678800	0.055	5.9e-19	7.77187e-18
1	ENSG00000197965	167675800	167678800	0.095	3.58e-54	4.56039e-52
1	ENSG00000198771	167675800	167678800	0.086	1.8e-44	1.28533e-42
1	ENSG00000213064	167675800	167678800	0.088	2.77e-46	2.20706e-44
1	ENSG00000143155	167685800	167686400	0.054	1.03e-18	1.3309e-17
1	ENSG00000143164	167685800	167686400	0.055	5.11e-19	6.76635e-18
1	ENSG00000143190	167685800	167686400	0.06	1.76e-22	3.02949e-21
1	ENSG00000197965	167685800	167686400	0.057	1.79e-20	2.65188e-19
1	ENSG00000198771	167685800	167686400	0.057	4.89e-20	7.01167e-19
1	ENSG00000213064	167685800	167686400	0.053	4.27e-18	5.26636e-17
1	ENSG00000213064	168435800	168436200	0.051	2.08e-16	2.23896e-15
1	ENSG00000143153	168478600	168480000	0.06	2.82e-22	4.78215e-21
1	ENSG00000143155	168478600	168480000	0.066	8.22e-27	1.91504e-25
1	ENSG00000143164	168478600	168480000	0.073	9.77e-33	3.34142e-31
1	ENSG00000197965	168478600	168480000	0.059	5.48e-22	9.09909e-21
1	ENSG00000198771	168478600	168480000	0.054	1.15e-18	1.48088e-17
1	ENSG00000213064	168478600	168480000	0.07	3.32e-30	9.68272e-29
1	ENSG00000143153	169013400	169014800	0.055	4.59e-19	6.10272e-18
1	ENSG00000188404	169013400	169014800	0.053	6.83e-18	8.28481e-17
1	ENSG00000213064	169013400	169014800	0.058	2.98e-21	4.68502e-20
1	ENSG00000000457	169648800	169650200	0.054	1.54e-18	1.96395e-17
1	ENSG00000000460	169648800	169650200	0.06	2.6e-22	4.42213e-21
1	ENSG00000075945	169648800	169650200	0.058	6.96e-21	1.06398e-19
1	ENSG00000117475	169648800	169650200	0.056	1.24e-19	1.72271e-18
1	ENSG00000188404	169648800	169650200	0.083	1.09e-41	6.51696e-40
1	ENSG00000198734	169648800	169650200	0.061	2.92e-23	5.31987e-22
1	ENSG00000000457	169660600	169663400	0.052	3.86e-17	4.41358e-16
1	ENSG00000000460	169660600	169663400	0.052	2.47e-17	2.86549e-16
1	ENSG00000075945	169660600	169663400	0.082	1.99e-40	1.1049e-38
1	ENSG00000143153	169660600	169663400	0.055	2.35e-19	3.19422e-18
1	ENSG00000188404	169660600	169663400	0.084	1.86e-42	1.16602e-40
1	ENSG00000075945	169664600	169669000	0.067	1.04e-27	2.57323e-26
1	ENSG00000117475	169664600	169669000	0.063	1.56e-24	3.10636e-23
1	ENSG00000143153	169664600	169669000	0.051	2.43e-16	2.59885e-15
1	ENSG00000143156	169664600	169669000	0.055	3.84e-19	5.13656e-18
1	ENSG00000188404	169664600	169669000	0.058	1.02e-20	1.5382e-19
1	ENSG00000075945	169877600	169878200	0.053	7.4e-18	8.94957e-17
1	ENSG00000000457	169884600	169886000	0.078	5.97e-37	2.68471e-35
1	ENSG00000000460	169884600	169886000	0.082	1.42e-40	7.95232e-39
1	ENSG00000075945	169884600	169886000	0.084	1.33e-42	8.41449e-41
1	ENSG00000117475	169884600	169886000	0.059	9.51e-22	1.55284e-20
1	ENSG00000143153	169884600	169886000	0.057	2.1e-20	3.09309e-19
1	ENSG00000143156	169884600	169886000	0.068	1.31e-28	3.4414e-27
1	ENSG00000188404	169884600	169886000	0.07	1.58e-29	4.42064e-28
1	ENSG00000008128	1711800	1713200	0.052	3.64e-17	4.16992e-16
1	ENSG00000008130	1711800	1713200	0.053	8.83e-18	1.06159e-16
1	ENSG00000078369	1711800	1713200	0.088	1.39e-46	1.12726e-44
1	ENSG00000157916	1711800	1713200	0.055	6.52e-19	8.56313e-18
1	ENSG00000187608	1711800	1713200	0.066	7.06e-27	1.65182e-25
1	ENSG00000221978	1711800	1713200	0.07	1.14e-29	3.21527e-28
1	ENSG00000094975	172086400	172087600	0.054	1.73e-18	2.19761e-17
1	ENSG00000117523	172086400	172087600	0.068	1.62e-28	4.22597e-27
1	ENSG00000197959	172086400	172087600	0.054	1.88e-18	2.3815e-17
1	ENSG00000117523	172150000	172150400	0.067	1.06e-27	2.62068e-26
1	ENSG00000197959	172150000	172150400	0.059	8.75e-22	1.43235e-20
1	ENSG00000010165	172150800	172152400	0.063	1.46e-24	2.91071e-23
1	ENSG00000094975	172150800	172152400	0.064	2.64e-25	5.55344e-24
1	ENSG00000117523	172150800	172152400	0.086	4.41e-44	3.05621e-42
1	ENSG00000197959	172150800	172152400	0.061	3.3e-23	5.98571e-22
1	ENSG00000037637	17222200	17223000	0.055	4.77e-19	6.33123e-18
1	ENSG00000142627	17230000	17231000	0.072	1.09e-31	3.4887e-30
1	ENSG00000010165	172308000	172315600	0.095	4.56e-54	5.76889e-52
1	ENSG00000094975	172308000	172315600	0.083	2.13e-41	1.25023e-39
1	ENSG00000117523	172308000	172315600	0.102	3.2e-61	6.11005e-59
1	ENSG00000117533	172308000	172315600	0.056	1.97e-19	2.69413e-18
1	ENSG00000117586	172308000	172315600	0.063	1.27e-24	2.54306e-23
1	ENSG00000197959	172308000	172315600	0.077	1.91e-35	7.80726e-34
1	ENSG00000037637	17231400	17231800	0.067	1.09e-27	2.69257e-26
1	ENSG00000055070	17231400	17231800	0.07	4.68e-30	1.35241e-28
1	ENSG00000117118	17231400	17231800	0.068	1.45e-28	3.79722e-27
1	ENSG00000157191	17231400	17231800	0.055	5.46e-19	7.21262e-18
1	ENSG00000179051	17231400	17231800	0.076	9.36e-35	3.65326e-33
1	ENSG00000010165	172322000	172331000	0.079	1.2e-37	5.63522e-36
1	ENSG00000094975	172322000	172331000	0.104	1.15e-63	2.53276e-61
1	ENSG00000117523	172322000	172331000	0.125	4.52e-92	4.85528e-89
1	ENSG00000117586	172322000	172331000	0.093	1.57e-51	1.71113e-49
1	ENSG00000197959	172322000	172331000	0.1	3.94e-59	6.67175e-57
1	ENSG00000117523	172348400	172352200	0.073	1.19e-32	4.05327e-31
1	ENSG00000117586	172348400	172352200	0.061	5.67e-23	1.01101e-21
1	ENSG00000197959	172348400	172352200	0.059	1.63e-21	2.61485e-20
1	ENSG00000094975	172358000	172360200	0.084	1.62e-42	1.01976e-40
1	ENSG00000117523	172358000	172360200	0.083	2.11e-41	1.2387e-39
1	ENSG00000117586	172358000	172360200	0.067	1.05e-27	2.59687e-26
1	ENSG00000197959	172358000	172360200	0.062	1.91e-23	3.52898e-22
1	ENSG00000010165	172360600	172364200	0.067	1.61e-27	3.93435e-26
1	ENSG00000094975	172360600	172364200	0.057	1.61e-20	2.39311e-19
1	ENSG00000117523	172360600	172364200	0.1	3.11e-59	5.29187e-57
1	ENSG00000117586	172360600	172364200	0.066	6.99e-27	1.6361e-25
1	ENSG00000135845	172360600	172364200	0.057	1.65e-20	2.45111e-19
1	ENSG00000197959	172360600	172364200	0.052	4.56e-17	5.18115e-16
1	ENSG00000094975	172364600	172368800	0.063	1.17e-24	2.349e-23
1	ENSG00000117523	172364600	172368800	0.067	1.31e-27	3.22125e-26
1	ENSG00000197959	172364600	172368800	0.061	8.54e-23	1.50408e-21
1	ENSG00000076321	172787800	172788400	0.079	3.23e-37	1.47874e-35
1	ENSG00000094975	172787800	172788400	0.09	1.35e-48	1.25164e-46
1	ENSG00000117586	172787800	172788400	0.068	1.48e-28	3.87144e-27
1	ENSG00000117592	172787800	172788400	0.088	2.35e-46	1.87754e-44
1	ENSG00000197959	172787800	172788400	0.088	1.88e-46	1.51065e-44
1	ENSG00000078369	1729200	1734000	0.064	3.77e-25	7.84657e-24
1	ENSG00000078808	1729200	1734000	0.052	3.36e-17	3.86091e-16
1	ENSG00000127054	1729200	1734000	0.054	1.26e-18	1.61711e-17
1	ENSG00000187608	1729200	1734000	0.062	1.14e-23	2.13777e-22
1	ENSG00000221978	1729200	1734000	0.054	3.69e-18	4.57341e-17
1	ENSG00000117592	173298400	173302800	0.053	1.26e-17	1.49498e-16
1	ENSG00000076321	173383400	173385000	0.054	3.72e-18	4.60896e-17
1	ENSG00000094975	173383400	173385000	0.062	1.08e-23	2.02775e-22
1	ENSG00000117586	173383400	173385000	0.052	2.9e-17	3.34749e-16
1	ENSG00000117592	173383400	173385000	0.056	1.38e-19	1.90925e-18
1	ENSG00000117593	173383400	173385000	0.063	9.88e-25	1.99573e-23
1	ENSG00000135870	173383400	173385000	0.073	1.36e-32	4.61973e-31
1	ENSG00000152061	173383400	173385000	0.083	2.27e-41	1.32995e-39
1	ENSG00000076321	173838800	173839600	0.065	5.26e-26	1.16021e-24
1	ENSG00000076321	173974000	173975400	0.053	1.17e-17	1.39169e-16
1	ENSG00000116161	173974000	173975400	0.069	6.13e-29	1.64858e-27
1	ENSG00000117592	173974000	173975400	0.06	4.22e-22	7.06221e-21
1	ENSG00000117593	173974000	173975400	0.057	4.1e-20	5.90915e-19
1	ENSG00000135870	173974000	173975400	0.064	3.17e-25	6.63287e-24
1	ENSG00000152061	173974000	173975400	0.068	1.16e-28	3.06182e-27
1	ENSG00000117592	174136400	174140000	0.051	1.15e-16	1.26431e-15
1	ENSG00000152061	174136400	174140000	0.052	2.35e-17	2.7318e-16
1	ENSG00000055070	17467600	17469200	0.059	8.55e-22	1.40047e-20
1	ENSG00000117118	17467600	17469200	0.057	1.8e-20	2.66591e-19
1	ENSG00000116161	175110600	175112400	0.056	1.86e-19	2.54827e-18
1	ENSG00000152061	175110600	175112400	0.085	4.19e-43	2.73182e-41
1	ENSG00000235750	175110600	175112400	0.068	2.26e-28	5.83766e-27
1	ENSG00000162572	1764400	1767800	0.066	1.54e-26	3.52011e-25
1	ENSG00000187642	1778800	1780600	0.054	2.15e-18	2.71087e-17
1	ENSG00000057252	178550000	178551400	0.067	1.79e-27	4.35992e-26
1	ENSG00000116191	178550000	178551400	0.069	3.54e-29	9.67112e-28
1	ENSG00000116199	178550000	178551400	0.052	2.05e-17	2.39283e-16
1	ENSG00000143322	178550000	178551400	0.06	1.79e-22	3.07962e-21
1	ENSG00000057252	178574200	178577600	0.101	4.93e-61	9.36224e-59
1	ENSG00000116191	178574200	178577600	0.08	1.19e-38	5.95565e-37
1	ENSG00000116199	178574200	178577600	0.067	1.13e-27	2.78921e-26
1	ENSG00000143322	178574200	178577600	0.074	8.48e-33	2.91475e-31
1	ENSG00000186283	178574200	178577600	0.057	4.21e-20	6.06394e-19
1	ENSG00000057252	179003200	179004400	0.07	1.38e-29	3.87314e-28
1	ENSG00000075391	179003200	179004400	0.052	6.74e-17	7.55466e-16
1	ENSG00000116191	179003200	179004400	0.052	6.27e-17	7.04363e-16
1	ENSG00000116199	179003200	179004400	0.056	1.03e-19	1.4393e-18
1	ENSG00000135837	179003200	179004400	0.075	6.67e-34	2.46539e-32
1	ENSG00000143322	179003200	179004400	0.061	3.86e-23	6.96754e-22
1	ENSG00000057252	179053800	179058800	0.051	1.88e-16	2.03117e-15
1	ENSG00000143337	179053800	179058800	0.057	2.73e-20	3.98747e-19
1	ENSG00000169905	179053800	179058800	0.052	4.15e-17	4.73234e-16
1	ENSG00000057252	179098200	179099400	0.053	9.94e-18	1.18945e-16
1	ENSG00000135837	179098200	179099400	0.057	2.67e-20	3.90293e-19
1	ENSG00000186891	1794000	1796400	0.055	7.73e-19	1.00925e-17
1	ENSG00000135837	179971600	179973800	0.056	7.61e-20	1.0749e-18
1	ENSG00000184163	1807600	1808400	0.077	1.47e-35	6.05609e-34
1	ENSG00000198216	180950600	180952000	0.062	7.8e-24	1.47868e-22
1	ENSG00000135823	181013400	181014400	0.051	1.32e-16	1.44414e-15
1	ENSG00000135847	181013400	181014400	0.067	1.66e-27	4.05286e-26
1	ENSG00000143324	181013400	181014400	0.056	2.18e-19	2.9703e-18
1	ENSG00000153029	181013400	181014400	0.057	1.34e-20	2.00275e-19
1	ENSG00000162783	181013400	181014400	0.057	3.59e-20	5.1985e-19
1	ENSG00000198216	181013400	181014400	0.089	6.67e-47	5.51787e-45
1	ENSG00000116260	181031200	181033000	0.07	1.27e-29	3.56956e-28
1	ENSG00000135823	181031200	181033000	0.083	3.7e-41	2.13843e-39
1	ENSG00000135847	181031200	181033000	0.098	1.23e-56	1.81205e-54
1	ENSG00000143324	181031200	181033000	0.082	2.99e-40	1.64423e-38
1	ENSG00000153029	181031200	181033000	0.07	1.6e-29	4.4741e-28
1	ENSG00000162783	181031200	181033000	0.08	3.77e-38	1.82801e-36
1	ENSG00000198216	181031200	181033000	0.101	1.51e-60	2.78596e-58
1	ENSG00000179930	181056200	181056600	0.067	3.19e-27	7.63868e-26
1	ENSG00000116260	181068200	181070400	0.07	1.09e-29	3.07871e-28
1	ENSG00000135823	181068200	181070400	0.069	8.24e-29	2.19597e-27
1	ENSG00000135847	181068200	181070400	0.074	3.21e-33	1.13751e-31
1	ENSG00000143324	181068200	181070400	0.069	2.95e-29	8.09907e-28
1	ENSG00000153029	181068200	181070400	0.062	1.54e-23	2.86303e-22
1	ENSG00000162783	181068200	181070400	0.051	1.64e-16	1.77967e-15
1	ENSG00000198216	181068200	181070400	0.09	8.32e-49	7.81103e-47
1	ENSG00000135847	181097000	181097400	0.053	1.58e-17	1.86029e-16
1	ENSG00000153029	181097000	181097400	0.051	1.35e-16	1.47558e-15
1	ENSG00000198216	181097000	181097400	0.067	1.04e-27	2.57323e-26
1	ENSG00000116260	181098400	181100800	0.072	8.23e-32	2.65548e-30
1	ENSG00000135823	181098400	181100800	0.087	2.89e-45	2.16476e-43
1	ENSG00000135847	181098400	181100800	0.087	2.85e-45	2.13571e-43
1	ENSG00000143324	181098400	181100800	0.092	3.3e-50	3.33603e-48
1	ENSG00000153029	181098400	181100800	0.059	5.34e-22	8.87294e-21
1	ENSG00000162783	181098400	181100800	0.074	2.64e-33	9.40182e-32
1	ENSG00000198216	181098400	181100800	0.104	1.11e-63	2.44775e-61
1	ENSG00000116260	181101400	181103800	0.065	3.3e-26	7.37696e-25
1	ENSG00000135823	181101400	181103800	0.099	3.05e-58	4.84818e-56
1	ENSG00000135847	181101400	181103800	0.103	6.94e-63	1.44917e-60
1	ENSG00000143324	181101400	181103800	0.098	1.43e-56	2.09611e-54
1	ENSG00000153029	181101400	181103800	0.059	7.42e-22	1.22028e-20
1	ENSG00000162783	181101400	181103800	0.077	1.51e-35	6.21503e-34
1	ENSG00000198216	181101400	181103800	0.118	1.47e-81	8.68073e-79
1	ENSG00000135823	181104400	181105600	0.054	2.73e-18	3.41672e-17
1	ENSG00000135847	181104400	181105600	0.054	1.09e-18	1.40589e-17
1	ENSG00000198216	181104400	181105600	0.062	1.16e-23	2.17388e-22
1	ENSG00000116260	181121400	181122400	0.061	9.68e-23	1.69751e-21
1	ENSG00000135823	181121400	181122400	0.076	1.38e-34	5.33037e-33
1	ENSG00000135847	181121400	181122400	0.068	2.24e-28	5.78856e-27
1	ENSG00000143324	181121400	181122400	0.067	7.46e-28	1.86065e-26
1	ENSG00000162783	181121400	181122400	0.053	5.91e-18	7.20629e-17
1	ENSG00000198216	181121400	181122400	0.08	1.43e-38	7.105e-37
1	ENSG00000135823	181397000	181401200	0.051	7.16e-17	8.0039e-16
1	ENSG00000198216	181397000	181401200	0.061	2.44e-23	4.47353e-22
1	ENSG00000135823	181472600	181476200	0.083	6.27e-41	3.58004e-39
1	ENSG00000143324	181472600	181476200	0.078	1.72e-36	7.49518e-35
1	ENSG00000153029	181472600	181476200	0.059	2.14e-21	3.39767e-20
1	ENSG00000162783	181472600	181476200	0.055	2.61e-19	3.53473e-18
1	ENSG00000198216	181472600	181476200	0.099	9.41e-58	1.46584e-55
1	ENSG00000135823	181477400	181478200	0.062	9.61e-24	1.81171e-22
1	ENSG00000153029	181477400	181478200	0.061	7.47e-23	1.32014e-21
1	ENSG00000198216	181477400	181478200	0.098	9.71e-57	1.43471e-54
1	ENSG00000135829	181905200	181906800	0.059	1.17e-21	1.89761e-20
1	ENSG00000143333	181905200	181906800	0.059	2.28e-21	3.61454e-20
1	ENSG00000198216	181905200	181906800	0.076	4.83e-35	1.92071e-33
1	ENSG00000135829	182394800	182397800	0.095	1.05e-53	1.2988e-51
1	ENSG00000135862	182394800	182397800	0.079	2.7e-37	1.24129e-35
1	ENSG00000143333	182394800	182397800	0.084	1.02e-42	6.49428e-41
1	ENSG00000116698	182585000	182586000	0.097	5.96e-56	8.42246e-54
1	ENSG00000116701	182585000	182586000	0.091	1.19e-49	1.16793e-47
1	ENSG00000135829	182585000	182586000	0.114	1.43e-76	6.3068e-74
1	ENSG00000135862	182585000	182586000	0.1	6.65e-59	1.10944e-56
1	ENSG00000143333	182585000	182586000	0.087	3.41e-45	2.5396e-43
1	ENSG00000116701	182590800	182594000	0.052	6.19e-17	6.95689e-16
1	ENSG00000135829	182590800	182594000	0.065	2.56e-26	5.76728e-25
1	ENSG00000135862	182590800	182594000	0.064	2.51e-25	5.28791e-24
1	ENSG00000143344	183017400	183018400	0.052	5.35e-17	6.04561e-16
1	ENSG00000162704	183017400	183018400	0.057	1.58e-20	2.34962e-19
1	ENSG00000116698	183039600	183041200	0.077	1.27e-35	5.25252e-34
1	ENSG00000116701	183039600	183041200	0.055	4.15e-19	5.53473e-18
1	ENSG00000135829	183039600	183041200	0.077	1.35e-35	5.5722e-34
1	ENSG00000135862	183039600	183041200	0.086	1.85e-44	1.32023e-42
1	ENSG00000143333	183039600	183041200	0.075	2.75e-34	1.04504e-32
1	ENSG00000143344	183039600	183041200	0.079	6.2e-38	2.96643e-36
1	ENSG00000162704	183039600	183041200	0.071	5.95e-31	1.81544e-29
1	ENSG00000198860	183039600	183041200	0.073	3.75e-32	1.23967e-30
1	ENSG00000116698	183149400	183150600	0.057	1.78e-20	2.6374e-19
1	ENSG00000116701	183149400	183150600	0.066	4.9e-27	1.15884e-25
1	ENSG00000135829	183149400	183150600	0.065	2.92e-26	6.55175e-25
1	ENSG00000135862	183149400	183150600	0.051	1.66e-16	1.80025e-15
1	ENSG00000143344	183149400	183150600	0.073	1.47e-32	4.98082e-31
1	ENSG00000162704	183149400	183150600	0.062	6.2e-24	1.18318e-22
1	ENSG00000198860	183149400	183150600	0.052	2.96e-17	3.41461e-16
1	ENSG00000162704	183536400	183537200	0.051	2e-16	2.1557e-15
1	ENSG00000116667	183559600	183560600	0.068	1.74e-28	4.52889e-27
1	ENSG00000116698	183559600	183560600	0.087	1.53e-45	1.16398e-43
1	ENSG00000116701	183559600	183560600	0.093	1.77e-51	1.92491e-49
1	ENSG00000135829	183559600	183560600	0.103	2.13e-62	4.32649e-60
1	ENSG00000135862	183559600	183560600	0.086	2.5e-44	1.76503e-42
1	ENSG00000143333	183559600	183560600	0.083	4.55e-41	2.61974e-39
1	ENSG00000143344	183559600	183560600	0.105	5.88e-65	1.38193e-62
1	ENSG00000162704	183559600	183560600	0.088	1.53e-46	1.23679e-44
1	ENSG00000198860	183559600	183560600	0.057	4.88e-20	6.99848e-19
1	ENSG00000116701	183567400	183568400	0.057	1.91e-20	2.82274e-19
1	ENSG00000116698	183573000	183578600	0.07	3.05e-30	8.92202e-29
1	ENSG00000116701	183573000	183578600	0.076	6.28e-35	2.47875e-33
1	ENSG00000135829	183573000	183578600	0.085	4.33e-43	2.81838e-41
1	ENSG00000135862	183573000	183578600	0.072	3.9e-31	1.20359e-29
1	ENSG00000143344	183573000	183578600	0.087	7.55e-45	5.51152e-43
1	ENSG00000162704	183573000	183578600	0.073	1.2e-32	4.08654e-31
1	ENSG00000198860	183573000	183578600	0.053	5.68e-18	6.93526e-17
1	ENSG00000116698	183620400	183622200	0.051	7.04e-17	7.8773e-16
1	ENSG00000135829	183620400	183622200	0.055	4.43e-19	5.89604e-18
1	ENSG00000135862	183620400	183622200	0.052	6.86e-17	7.68326e-16
1	ENSG00000143344	183620400	183622200	0.078	4.73e-37	2.14582e-35
1	ENSG00000162704	183620400	183622200	0.056	9.94e-20	1.39049e-18
1	ENSG00000198860	183620400	183622200	0.051	2.41e-16	2.57809e-15
1	ENSG00000116406	183864000	183873000	0.062	1.97e-23	3.63523e-22
1	ENSG00000116667	183864000	183873000	0.067	1.41e-27	3.45792e-26
1	ENSG00000116698	183864000	183873000	0.088	2.27e-46	1.8157e-44
1	ENSG00000116701	183864000	183873000	0.079	6.74e-38	3.21513e-36
1	ENSG00000135862	183864000	183873000	0.079	4.85e-38	2.33198e-36
1	ENSG00000143344	183864000	183873000	0.091	4.34e-49	4.13886e-47
1	ENSG00000162704	183864000	183873000	0.089	5.06e-47	4.23297e-45
1	ENSG00000198860	183864000	183873000	0.066	1.58e-26	3.60942e-25
1	ENSG00000116406	183878000	183883800	0.061	5.41e-23	9.65785e-22
1	ENSG00000116667	183878000	183883800	0.062	6.15e-24	1.17408e-22
1	ENSG00000116698	183878000	183883800	0.079	1.02e-37	4.82032e-36
1	ENSG00000116701	183878000	183883800	0.076	3.49e-35	1.3988e-33
1	ENSG00000135862	183878000	183883800	0.08	2.44e-38	1.19771e-36
1	ENSG00000143344	183878000	183883800	0.075	1.24e-33	4.50068e-32
1	ENSG00000162704	183878000	183883800	0.079	1.15e-37	5.4084e-36
1	ENSG00000198860	183878000	183883800	0.067	3.53e-27	8.42978e-26
1	ENSG00000116701	183884600	183885400	0.051	2.23e-16	2.39402e-15
1	ENSG00000116701	184460600	184461200	0.054	1.94e-18	2.45511e-17
1	ENSG00000135842	184460600	184461200	0.06	1.44e-22	2.49524e-21
1	ENSG00000116667	184618000	184619600	0.065	1.31e-25	2.81625e-24
1	ENSG00000135842	184618000	184619600	0.058	3.72e-21	5.80826e-20
1	ENSG00000116679	184714800	184717400	0.051	8.54e-17	9.49081e-16
1	ENSG00000135842	184714800	184717400	0.055	3.22e-19	4.33087e-18
1	ENSG00000116667	184910000	184911400	0.057	2.39e-20	3.50666e-19
1	ENSG00000135842	184910000	184911400	0.056	1.72e-19	2.3621e-18
1	ENSG00000116406	185307600	185309200	0.06	1.92e-22	3.29793e-21
1	ENSG00000116667	185307600	185309200	0.052	4.5e-17	5.11463e-16
1	ENSG00000116668	185307600	185309200	0.065	3.37e-26	7.52767e-25
1	ENSG00000116679	185307600	185309200	0.069	4.43e-29	1.20172e-27
1	ENSG00000121481	185307600	185309200	0.058	8.61e-21	1.30675e-19
1	ENSG00000135842	185307600	185309200	0.069	1.13e-28	2.98623e-27
1	ENSG00000047410	186737800	186738800	0.051	1.57e-16	1.70704e-15
1	ENSG00000090104	192485600	192487200	0.087	2.99e-45	2.2368e-43
1	ENSG00000116747	192485600	192487200	0.084	2.85e-42	1.76609e-40
1	ENSG00000134371	192485600	192487200	0.083	6.67e-41	3.80409e-39
1	ENSG00000090104	192499000	192500200	0.064	6.9e-25	1.41038e-23
1	ENSG00000134371	192499000	192500200	0.055	2.86e-19	3.8624e-18
1	ENSG00000090104	192507400	192509400	0.069	1.89e-29	5.2544e-28
1	ENSG00000116747	192507400	192509400	0.066	1.25e-26	2.87562e-25
1	ENSG00000134371	192507400	192509400	0.072	1.94e-31	6.10051e-30
1	ENSG00000090104	192513000	192516200	0.106	9.96e-67	2.54214e-64
1	ENSG00000116747	192513000	192516200	0.094	7.96e-53	9.35699e-51
1	ENSG00000127074	192513000	192516200	0.052	6.37e-17	7.15047e-16
1	ENSG00000134371	192513000	192516200	0.093	5.55e-52	6.20533e-50
1	ENSG00000023572	192518200	192525400	0.057	1.33e-20	1.98814e-19
1	ENSG00000090104	192518200	192525400	0.138	4.49e-111	1.21885e-107
1	ENSG00000116747	192518200	192525400	0.12	2.65e-84	1.82315e-81
1	ENSG00000127074	192518200	192525400	0.068	2.66e-28	6.8411e-27
1	ENSG00000134371	192518200	192525400	0.119	7.9e-83	5.03905e-80
1	ENSG00000090104	192527800	192529400	0.062	1.52e-23	2.8272e-22
1	ENSG00000116747	192527800	192529400	0.066	1.81e-26	4.11711e-25
1	ENSG00000134371	192527800	192529400	0.054	1.61e-18	2.05053e-17
1	ENSG00000077549	19252800	19253400	0.083	8.4e-42	5.05852e-40
1	ENSG00000127463	19252800	19253400	0.062	1.23e-23	2.30198e-22
1	ENSG00000162542	19252800	19253400	0.06	1.38e-22	2.39542e-21
1	ENSG00000053372	19278600	19279400	0.059	1.87e-21	2.98306e-20
1	ENSG00000077549	19278600	19279400	0.093	3.53e-51	3.77103e-49
1	ENSG00000127463	19278600	19279400	0.066	6.21e-27	1.45899e-25
1	ENSG00000162542	19278600	19279400	0.065	3.48e-26	7.76694e-25
1	ENSG00000116747	193036200	193037800	0.051	1.49e-16	1.62333e-15
1	ENSG00000090104	193052400	193053400	0.07	1.12e-29	3.15962e-28
1	ENSG00000116747	193418000	193418600	0.06	2.41e-22	4.10876e-21
1	ENSG00000134371	193418000	193418600	0.06	1.49e-22	2.57843e-21
1	ENSG00000009709	19719200	19720400	0.054	3.61e-18	4.47679e-17
1	ENSG00000066279	197744400	197746000	0.073	1.55e-32	5.24681e-31
1	ENSG00000081237	197744400	197746000	0.079	2.29e-37	1.05808e-35
1	ENSG00000151414	197744400	197746000	0.076	7.51e-35	2.95027e-33
1	ENSG00000213047	197744400	197746000	0.073	5.26e-32	1.71985e-30
1	ENSG00000077549	19786200	19788000	0.056	1.48e-19	2.04252e-18
1	ENSG00000077549	19789800	19793200	0.051	2.24e-16	2.40431e-15
1	ENSG00000151414	198131600	198132400	0.053	7.63e-18	9.21722e-17
1	ENSG00000081237	198136400	198136800	0.057	2.64e-20	3.85956e-19
1	ENSG00000151414	198136400	198136800	0.065	5.45e-26	1.20046e-24
1	ENSG00000081237	198137200	198137600	0.052	2.27e-17	2.64152e-16
1	ENSG00000151414	198137200	198137600	0.058	5.06e-21	7.82443e-20
1	ENSG00000081237	198568000	198569000	0.082	3.15e-40	1.7295e-38
1	ENSG00000151414	198568000	198569000	0.074	3.18e-33	1.1271e-31
1	ENSG00000213047	198568000	198569000	0.059	1.49e-21	2.39884e-20
1	ENSG00000081237	198591000	198592800	0.051	2.57e-16	2.74213e-15
1	ENSG00000081237	198649800	198652400	0.103	1.93e-62	3.92937e-60
1	ENSG00000151414	198649800	198652400	0.079	1.19e-37	5.58901e-36
1	ENSG00000213047	198649800	198652400	0.07	3.31e-30	9.65597e-29
1	ENSG00000081237	199141400	199144200	0.099	1.37e-58	2.23659e-56
1	ENSG00000118193	200121800	200124200	0.081	4.34e-39	2.22745e-37
1	ENSG00000118197	200121800	200124200	0.056	1.98e-19	2.7077e-18
1	ENSG00000118200	200121800	200124200	0.093	7.11e-52	7.89909e-50
1	ENSG00000162702	200121800	200124200	0.081	3.11e-39	1.60795e-37
1	ENSG00000162702	200321000	200321600	0.058	6.36e-21	9.75839e-20
1	ENSG00000077549	20036400	20040000	0.071	8.74e-31	2.63912e-29
1	ENSG00000127463	20036400	20040000	0.051	1.77e-16	1.91581e-15
1	ENSG00000173436	20036400	20040000	0.053	6.29e-18	7.65312e-17
1	ENSG00000244038	20036400	20040000	0.053	4.57e-18	5.62447e-17
1	ENSG00000159166	200383800	200384800	0.051	1.99e-16	2.14525e-15
1	ENSG00000118193	200594400	200595400	0.056	5.5e-20	7.86091e-19
1	ENSG00000118197	200594400	200595400	0.053	1.59e-17	1.87169e-16
1	ENSG00000118200	200594400	200595400	0.06	1.55e-22	2.67869e-21
1	ENSG00000118193	200595800	200597000	0.052	4.35e-17	4.94864e-16
1	ENSG00000118193	200597400	200598000	0.08	2.47e-38	1.21141e-36
1	ENSG00000118197	200597400	200598000	0.055	4.29e-19	5.71405e-18
1	ENSG00000118200	200597400	200598000	0.096	6.21e-55	8.29695e-53
1	ENSG00000159176	200597400	200598000	0.062	8.13e-24	1.53907e-22
1	ENSG00000162702	200597400	200598000	0.086	4.41e-44	3.05621e-42
1	ENSG00000116833	200615800	200616600	0.053	1.32e-17	1.564e-16
1	ENSG00000198700	200831200	200832800	0.051	2.57e-16	2.74213e-15
1	ENSG00000116852	200835400	200836800	0.054	1.95e-18	2.46732e-17
1	ENSG00000118193	200835400	200836800	0.106	7.14e-67	1.84524e-64
1	ENSG00000118197	200835400	200836800	0.07	2.87e-30	8.41093e-29
1	ENSG00000118200	200835400	200836800	0.096	4.53e-55	6.09422e-53
1	ENSG00000159176	200835400	200836800	0.062	1.2e-23	2.24704e-22
1	ENSG00000162702	200835400	200836800	0.082	8.29e-41	4.70733e-39
1	ENSG00000198700	200835400	200836800	0.096	1.36e-54	1.77903e-52
1	ENSG00000116852	200857400	200858000	0.06	3.34e-22	5.63368e-21
1	ENSG00000118193	200857400	200858000	0.085	1.02e-43	6.90748e-42
1	ENSG00000118197	200857400	200858000	0.054	2.57e-18	3.22419e-17
1	ENSG00000118200	200857400	200858000	0.069	3.47e-29	9.48729e-28
1	ENSG00000159176	200857400	200858000	0.062	1.57e-23	2.91834e-22
1	ENSG00000162702	200857400	200858000	0.079	3.71e-37	1.69208e-35
1	ENSG00000198700	200857400	200858000	0.088	3.11e-46	2.46898e-44
1	ENSG00000116852	200987200	200989600	0.058	9.91e-21	1.49647e-19
1	ENSG00000118193	200987200	200989600	0.091	1.43e-49	1.39721e-47
1	ENSG00000118197	200987200	200989600	0.054	3.02e-18	3.76714e-17
1	ENSG00000118200	200987200	200989600	0.078	4.83e-37	2.19005e-35
1	ENSG00000134375	200987200	200989600	0.061	3.24e-23	5.87931e-22
1	ENSG00000159176	200987200	200989600	0.071	1.72e-30	5.10046e-29
1	ENSG00000162702	200987200	200989600	0.061	4.7e-23	8.43034e-22
1	ENSG00000176393	200987200	200989600	0.064	7.03e-25	1.43594e-23
1	ENSG00000198700	200987200	200989600	0.074	5.32e-33	1.85333e-31
1	ENSG00000198892	200994600	200995800	0.051	2.36e-16	2.52661e-15
1	ENSG00000198700	202131200	202132200	0.055	4.56e-19	6.06422e-18
1	ENSG00000134375	202134000	202134400	0.052	3.32e-17	3.8172e-16
1	ENSG00000198700	202134000	202134400	0.053	5.16e-18	6.31907e-17
1	ENSG00000176393	202584800	202585800	0.052	3.48e-17	3.99382e-16
1	ENSG00000198700	202584800	202585800	0.051	2.64e-16	2.81399e-15
1	ENSG00000058673	202975000	202975800	0.056	1.45e-19	2.00246e-18
1	ENSG00000159388	202975000	202975800	0.071	1.42e-30	4.23415e-29
1	ENSG00000058673	203256600	203259000	0.102	1.62e-61	3.14117e-59
1	ENSG00000077157	203256600	203259000	0.086	6.06e-44	4.16425e-42
1	ENSG00000117139	203256600	203259000	0.085	1.22e-43	8.22372e-42
1	ENSG00000117153	203256600	203259000	0.059	1.11e-21	1.80322e-20
1	ENSG00000133063	203256600	203259000	0.053	5.55e-18	6.78174e-17
1	ENSG00000159388	203256600	203259000	0.073	2.01e-32	6.75754e-31
1	ENSG00000163444	203256600	203259000	0.067	1.78e-27	4.33677e-26
1	ENSG00000182004	203256600	203259000	0.063	1.7e-24	3.37534e-23
1	ENSG00000257315	203256600	203259000	0.066	2.12e-26	4.80043e-25
1	ENSG00000058673	203259600	203260800	0.087	3.83e-45	2.84514e-43
1	ENSG00000077157	203259600	203260800	0.067	7.16e-28	1.78787e-26
1	ENSG00000117139	203259600	203260800	0.062	1.92e-23	3.54727e-22
1	ENSG00000117153	203259600	203260800	0.065	1.04e-25	2.25114e-24
1	ENSG00000159388	203259600	203260800	0.067	8.61e-28	2.13926e-26
1	ENSG00000163444	203259600	203260800	0.054	1.8e-18	2.28371e-17
1	ENSG00000182004	203259600	203260800	0.056	2.11e-19	2.8784e-18
1	ENSG00000058673	203292800	203294400	0.101	2.39e-60	4.35677e-58
1	ENSG00000077157	203292800	203294400	0.09	7.19e-48	6.37581e-46
1	ENSG00000117139	203292800	203294400	0.065	6.15e-26	1.35116e-24
1	ENSG00000117153	203292800	203294400	0.051	1.15e-16	1.26431e-15
1	ENSG00000159346	203292800	203294400	0.051	1.03e-16	1.13692e-15
1	ENSG00000159388	203292800	203294400	0.078	8.64e-37	3.83956e-35
1	ENSG00000163444	203292800	203294400	0.057	1.53e-20	2.2772e-19
1	ENSG00000257315	203292800	203294400	0.051	1.15e-16	1.26431e-15
1	ENSG00000058673	203295000	203296200	0.052	6.39e-17	7.17269e-16
1	ENSG00000058673	203397600	203398800	0.059	1.45e-21	2.33702e-20
1	ENSG00000158615	203397600	203398800	0.053	1.71e-17	2.00761e-16
1	ENSG00000143847	203621800	203622800	0.053	4.48e-18	5.51778e-17
1	ENSG00000159388	203722400	203724000	0.054	2.16e-18	2.72309e-17
1	ENSG00000198625	203722400	203724000	0.057	3.9e-20	5.63203e-19
1	ENSG00000188784	20404600	20405400	0.075	8.63e-34	3.16513e-32
1	ENSG00000058673	204422000	204423000	0.055	8.86e-19	1.15078e-17
1	ENSG00000117222	204422000	204423000	0.056	8.29e-20	1.16723e-18
1	ENSG00000133056	204422000	204423000	0.07	1.48e-29	4.14715e-28
1	ENSG00000158615	204422000	204423000	0.068	2.69e-28	6.91521e-27
1	ENSG00000198625	204422000	204423000	0.061	9.87e-23	1.72936e-21
1	ENSG00000133056	204429800	204433800	0.076	6.17e-35	2.43698e-33
1	ENSG00000198625	204429800	204433800	0.061	2.2e-23	4.04431e-22
1	ENSG00000133056	204434400	204436400	0.062	5.26e-24	1.00885e-22
1	ENSG00000198625	204434400	204436400	0.051	9.14e-17	1.01357e-15
1	ENSG00000058673	204449800	204450600	0.07	6.34e-30	1.81741e-28
1	ENSG00000133056	204449800	204450600	0.067	1.88e-27	4.57341e-26
1	ENSG00000158615	204449800	204450600	0.052	5.93e-17	6.67582e-16
1	ENSG00000182004	204449800	204450600	0.057	5.19e-20	7.42966e-19
1	ENSG00000198625	204449800	204450600	0.07	8.84e-30	2.51063e-28
1	ENSG00000058673	204481600	204485000	0.06	3.14e-22	5.30681e-21
1	ENSG00000117222	204481600	204485000	0.057	3.74e-20	5.40877e-19
1	ENSG00000133056	204481600	204485000	0.059	5.78e-22	9.58222e-21
1	ENSG00000158615	204481600	204485000	0.06	2.06e-22	3.52837e-21
1	ENSG00000198625	204481600	204485000	0.065	9.16e-26	1.98962e-24
1	ENSG00000058673	204499600	204500800	0.051	1.75e-16	1.8951e-15
1	ENSG00000198625	204499600	204500800	0.053	1.35e-17	1.59841e-16
1	ENSG00000257315	204499600	204500800	0.052	4.37e-17	4.97075e-16
1	ENSG00000058673	204533600	204535000	0.056	1.69e-19	2.323e-18
1	ENSG00000117222	204533600	204535000	0.052	2.11e-17	2.46049e-16
1	ENSG00000133056	204533600	204535000	0.055	4.65e-19	6.17968e-18
1	ENSG00000158615	204533600	204535000	0.054	3.18e-18	3.95897e-17
1	ENSG00000198625	204533600	204535000	0.071	7.6e-31	2.30363e-29
1	ENSG00000069275	205409600	205410600	0.062	4.7e-24	9.04813e-23
1	ENSG00000133056	205409600	205410600	0.061	1.03e-22	1.80254e-21
1	ENSG00000196533	205409600	205410600	0.051	7.01e-17	7.84574e-16
1	ENSG00000198625	205409600	205410600	0.072	1.76e-31	5.55194e-30
1	ENSG00000069275	205449600	205450800	0.084	1.41e-42	8.90775e-41
1	ENSG00000117280	205449600	205450800	0.055	8.63e-19	1.12219e-17
1	ENSG00000133056	205449600	205450800	0.06	2.5e-22	4.25639e-21
1	ENSG00000158711	205449600	205450800	0.063	1.73e-24	3.43355e-23
1	ENSG00000196533	205449600	205450800	0.072	1.86e-31	5.85578e-30
1	ENSG00000198625	205449600	205450800	0.074	1.57e-33	5.66614e-32
1	ENSG00000069275	205560800	205561800	0.073	2.43e-32	8.13054e-31
1	ENSG00000117222	205560800	205561800	0.058	3.12e-21	4.89743e-20
1	ENSG00000117280	205560800	205561800	0.061	6.1e-23	1.0852e-21
1	ENSG00000158711	205560800	205561800	0.058	2.54e-21	4.01563e-20
1	ENSG00000196533	205560800	205561800	0.056	6.35e-20	9.02458e-19
1	ENSG00000069275	205638000	205639600	0.073	1.34e-32	4.55444e-31
1	ENSG00000117280	205638000	205639600	0.07	4.62e-30	1.33529e-28
1	ENSG00000158711	205638000	205639600	0.064	5.7e-25	1.17104e-23
1	ENSG00000196533	205638000	205639600	0.061	3.7e-23	6.69045e-22
1	ENSG00000069275	206288400	206295000	0.138	1.88e-111	5.33745e-108
1	ENSG00000117280	206288400	206295000	0.086	4.72e-44	3.26394e-42
1	ENSG00000136653	206288400	206295000	0.114	1.88e-76	8.2499e-74
1	ENSG00000142224	206288400	206295000	0.054	1.45e-18	1.85302e-17
1	ENSG00000143466	206288400	206295000	0.08	2.01e-38	9.90245e-37
1	ENSG00000143479	206288400	206295000	0.06	1.52e-22	2.62827e-21
1	ENSG00000143486	206288400	206295000	0.09	9.47e-49	8.85507e-47
1	ENSG00000158711	206288400	206295000	0.121	4.21e-86	3.16366e-83
1	ENSG00000162889	206288400	206295000	0.104	4.78e-64	1.07506e-61
1	ENSG00000162894	206288400	206295000	0.102	4.36e-61	8.3023e-59
1	ENSG00000163486	206288400	206295000	0.071	1.06e-30	3.18402e-29
1	ENSG00000196533	206288400	206295000	0.135	9.84e-107	2.18088e-103
1	ENSG00000069275	206299200	206300200	0.056	1.86e-19	2.54827e-18
1	ENSG00000136653	206299200	206300200	0.051	2.42e-16	2.58832e-15
1	ENSG00000158711	206299200	206300200	0.054	1.39e-18	1.77881e-17
1	ENSG00000162889	206299200	206300200	0.055	4.78e-19	6.34402e-18
1	ENSG00000196533	206299200	206300200	0.075	9.83e-34	3.58833e-32
1	ENSG00000117280	206646000	206649400	0.054	1.43e-18	1.82853e-17
1	ENSG00000117322	206646000	206649400	0.054	3.25e-18	4.04382e-17
1	ENSG00000136653	206646000	206649400	0.061	4.73e-23	8.48285e-22
1	ENSG00000162889	206646000	206649400	0.063	3.52e-24	6.8442e-23
1	ENSG00000196352	206653000	206654800	0.051	1.93e-16	2.08294e-15
1	ENSG00000069275	206668400	206671400	0.072	1.18e-31	3.76918e-30
1	ENSG00000117322	206668400	206671400	0.057	1.85e-20	2.7373e-19
1	ENSG00000136653	206668400	206671400	0.073	3.77e-32	1.24605e-30
1	ENSG00000143466	206668400	206671400	0.052	2.14e-17	2.49397e-16
1	ENSG00000143486	206668400	206671400	0.059	2.09e-21	3.32144e-20
1	ENSG00000162894	206668400	206671400	0.059	6.18e-22	1.02197e-20
1	ENSG00000196352	206668400	206671400	0.063	1.69e-24	3.35606e-23
1	ENSG00000069275	206676800	206678000	0.087	3.33e-45	2.48319e-43
1	ENSG00000117280	206676800	206678000	0.073	2.23e-32	7.47708e-31
1	ENSG00000117322	206676800	206678000	0.069	9.73e-29	2.58107e-27
1	ENSG00000136653	206676800	206678000	0.092	2.19e-50	2.24174e-48
1	ENSG00000143466	206676800	206678000	0.067	2.01e-27	4.87982e-26
1	ENSG00000143486	206676800	206678000	0.065	1.11e-25	2.39747e-24
1	ENSG00000162889	206676800	206678000	0.078	1.85e-36	8.04766e-35
1	ENSG00000162894	206676800	206678000	0.069	2.6e-29	7.16175e-28
1	ENSG00000196352	206676800	206678000	0.085	1.24e-43	8.35371e-42
1	ENSG00000196533	206676800	206678000	0.056	1.66e-19	2.28311e-18
1	ENSG00000203710	206676800	206678000	0.071	2.32e-30	6.83282e-29
1	ENSG00000117322	206728400	206729800	0.051	1.89e-16	2.04141e-15
1	ENSG00000196352	206728400	206729800	0.051	2.44e-16	2.60923e-15
1	ENSG00000117280	206735600	206736600	0.063	3.11e-24	6.07162e-23
1	ENSG00000123836	206735600	206736600	0.063	2.69e-24	5.27341e-23
1	ENSG00000136653	206735600	206736600	0.065	8.18e-26	1.78195e-24
1	ENSG00000143466	206735600	206736600	0.055	4.68e-19	6.21719e-18
1	ENSG00000162889	206735600	206736600	0.068	4.63e-28	1.17115e-26
1	ENSG00000162894	206735600	206736600	0.078	1.24e-36	5.4599e-35
1	ENSG00000163486	206735600	206736600	0.053	1.18e-17	1.40325e-16
1	ENSG00000196352	206735600	206736600	0.053	4.67e-18	5.7423e-17
1	ENSG00000196533	206735600	206736600	0.08	2.5e-38	1.22493e-36
1	ENSG00000117322	206747200	206755800	0.06	4.74e-22	7.90524e-21
1	ENSG00000136653	206747200	206755800	0.085	4.76e-43	3.09424e-41
1	ENSG00000143466	206747200	206755800	0.068	1.59e-28	4.15205e-27
1	ENSG00000143479	206747200	206755800	0.055	2.72e-19	3.67929e-18
1	ENSG00000143486	206747200	206755800	0.059	1.4e-21	2.25893e-20
1	ENSG00000162889	206747200	206755800	0.075	5.62e-34	2.08831e-32
1	ENSG00000162894	206747200	206755800	0.081	6.49e-40	3.49589e-38
1	ENSG00000163486	206747200	206755800	0.054	2.9e-18	3.62287e-17
1	ENSG00000196352	206747200	206755800	0.084	3.96e-42	2.42858e-40
1	ENSG00000196533	206747200	206755800	0.086	5.66e-44	3.89627e-42
1	ENSG00000203710	206747200	206755800	0.061	5.75e-23	1.02476e-21
1	ENSG00000136653	206762800	206764400	0.054	2.21e-18	2.78472e-17
1	ENSG00000143486	206762800	206764400	0.052	2.45e-17	2.84389e-16
1	ENSG00000196352	206762800	206764400	0.052	6.6e-17	7.40177e-16
1	ENSG00000136653	206851800	206853600	0.056	1.49e-19	2.05543e-18
1	ENSG00000143466	206851800	206853600	0.055	3.86e-19	5.16173e-18
1	ENSG00000143486	206851800	206853600	0.067	1.14e-27	2.8133e-26
1	ENSG00000162889	206851800	206853600	0.065	1.06e-25	2.29315e-24
1	ENSG00000162894	206851800	206853600	0.054	2.31e-18	2.90717e-17
1	ENSG00000196352	206851800	206853600	0.066	6.73e-27	1.57735e-25
1	ENSG00000196533	206851800	206853600	0.081	1.29e-39	6.82379e-38
1	ENSG00000197721	206851800	206853600	0.053	6.51e-18	7.9098e-17
1	ENSG00000198049	206863600	206864600	0.109	6.03e-70	1.83937e-67
1	ENSG00000117322	206888200	206891600	0.058	4.19e-21	6.52001e-20
1	ENSG00000136653	206888200	206891600	0.07	4.67e-30	1.34963e-28
1	ENSG00000143466	206888200	206891600	0.067	1.62e-27	3.95769e-26
1	ENSG00000143479	206888200	206891600	0.052	6.51e-17	7.30458e-16
1	ENSG00000143486	206888200	206891600	0.072	1.77e-31	5.58197e-30
1	ENSG00000162889	206888200	206891600	0.074	6.87e-33	2.37605e-31
1	ENSG00000162894	206888200	206891600	0.075	8.42e-34	3.08941e-32
1	ENSG00000196352	206888200	206891600	0.083	1.05e-41	6.27995e-40
1	ENSG00000196533	206888200	206891600	0.08	3.52e-38	1.70892e-36
1	ENSG00000203710	206888200	206891600	0.066	1.64e-26	3.7416e-25
1	ENSG00000117322	206912200	206917200	0.082	2.32e-40	1.28406e-38
1	ENSG00000123836	206912200	206917200	0.057	2.14e-20	3.15108e-19
1	ENSG00000136653	206912200	206917200	0.104	4.44e-64	9.99877e-62
1	ENSG00000143466	206912200	206917200	0.085	4.8e-43	3.1185e-41
1	ENSG00000143486	206912200	206917200	0.091	4.55e-49	4.33205e-47
1	ENSG00000162889	206912200	206917200	0.099	2.5e-58	4.00483e-56
1	ENSG00000162894	206912200	206917200	0.088	2.02e-46	1.62054e-44
1	ENSG00000196352	206912200	206917200	0.093	5.9e-52	6.58405e-50
1	ENSG00000196533	206912200	206917200	0.108	1.29e-68	3.65481e-66
1	ENSG00000203710	206912200	206917200	0.064	4.95e-25	1.02205e-23
1	ENSG00000117322	206939800	206940200	0.056	1.14e-19	1.58794e-18
1	ENSG00000117335	206939800	206940200	0.054	1.24e-18	1.59255e-17
1	ENSG00000136653	206939800	206940200	0.063	2.81e-24	5.50219e-23
1	ENSG00000162889	206939800	206940200	0.057	5.04e-20	7.21966e-19
1	ENSG00000162894	206939800	206940200	0.061	3.17e-23	5.75647e-22
1	ENSG00000117322	206942000	206943800	0.071	7.47e-31	2.26579e-29
1	ENSG00000117335	206942000	206943800	0.092	1.82e-50	1.8712e-48
1	ENSG00000136653	206942000	206943800	0.08	3.45e-38	1.67586e-36
1	ENSG00000143466	206942000	206943800	0.069	7.36e-29	1.96819e-27
1	ENSG00000143486	206942000	206943800	0.073	2.4e-32	8.034e-31
1	ENSG00000162889	206942000	206943800	0.092	2.44e-50	2.48891e-48
1	ENSG00000162894	206942000	206943800	0.072	2.26e-31	7.07565e-30
1	ENSG00000163486	206942000	206943800	0.056	6.33e-20	8.99725e-19
1	ENSG00000196352	206942000	206943800	0.074	7.08e-33	2.44554e-31
1	ENSG00000196533	206942000	206943800	0.083	3.93e-41	2.26724e-39
1	ENSG00000203710	206942000	206943800	0.071	4.91e-31	1.50613e-29
1	ENSG00000117322	206955600	206959000	0.06	2.32e-22	3.95956e-21
1	ENSG00000117335	206955600	206959000	0.077	1.35e-35	5.5722e-34
1	ENSG00000136653	206955600	206959000	0.073	5.12e-32	1.67626e-30
1	ENSG00000143466	206955600	206959000	0.051	2.03e-16	2.18702e-15
1	ENSG00000162889	206955600	206959000	0.063	2.11e-24	4.16437e-23
1	ENSG00000162894	206955600	206959000	0.075	6.54e-34	2.4199e-32
1	ENSG00000196352	206955600	206959000	0.064	7.01e-25	1.43211e-23
1	ENSG00000196533	206955600	206959000	0.069	4.39e-29	1.19115e-27
1	ENSG00000203710	206955600	206959000	0.056	2.12e-19	2.89125e-18
1	ENSG00000143466	206963600	206964200	0.062	4.54e-24	8.7507e-23
1	ENSG00000196533	206963600	206964200	0.055	5.53e-19	7.30068e-18
1	ENSG00000117322	206964600	206967000	0.073	1.37e-32	4.65189e-31
1	ENSG00000117335	206964600	206967000	0.057	4.52e-20	6.4955e-19
1	ENSG00000136653	206964600	206967000	0.073	4.34e-32	1.42797e-30
1	ENSG00000143466	206964600	206967000	0.054	1.26e-18	1.61711e-17
1	ENSG00000143486	206964600	206967000	0.051	1.51e-16	1.64415e-15
1	ENSG00000162889	206964600	206967000	0.068	2.49e-28	6.41378e-27
1	ENSG00000162894	206964600	206967000	0.056	1.16e-19	1.61509e-18
1	ENSG00000196352	206964600	206967000	0.072	1.02e-31	3.27213e-30
1	ENSG00000196533	206964600	206967000	0.06	1.24e-22	2.15925e-21
1	ENSG00000203710	206964600	206967000	0.067	1.22e-27	3.00522e-26
1	ENSG00000117322	206976200	206977400	0.081	1.18e-39	6.25893e-38
1	ENSG00000117335	206976200	206977400	0.079	3.03e-37	1.38936e-35
1	ENSG00000136653	206976200	206977400	0.082	2.73e-40	1.5048e-38
1	ENSG00000143466	206976200	206977400	0.054	1.81e-18	2.29573e-17
1	ENSG00000143486	206976200	206977400	0.081	4.31e-39	2.21303e-37
1	ENSG00000162889	206976200	206977400	0.086	2.54e-44	1.79219e-42
1	ENSG00000162894	206976200	206977400	0.077	1.74e-35	7.12734e-34
1	ENSG00000163486	206976200	206977400	0.052	4.25e-17	4.84039e-16
1	ENSG00000196352	206976200	206977400	0.081	3.51e-39	1.81022e-37
1	ENSG00000196533	206976200	206977400	0.083	9.06e-42	5.44754e-40
1	ENSG00000197721	206976200	206977400	0.058	2.63e-21	4.15286e-20
1	ENSG00000203710	206976200	206977400	0.068	4.65e-28	1.17587e-26
1	ENSG00000162894	207082400	207088600	0.07	1.62e-29	4.52894e-28
1	ENSG00000196533	207082400	207088600	0.061	2.73e-23	4.98538e-22
1	ENSG00000117335	207096400	207096800	0.064	2.66e-25	5.59416e-24
1	ENSG00000136653	207096400	207096800	0.053	1.04e-17	1.2425e-16
1	ENSG00000143466	207096400	207096800	0.053	1.15e-17	1.36943e-16
1	ENSG00000162889	207096400	207096800	0.051	1.93e-16	2.08294e-15
1	ENSG00000162894	207096400	207096800	0.054	1.2e-18	1.54356e-17
1	ENSG00000196533	207096400	207096800	0.065	6.52e-26	1.42949e-24
1	ENSG00000117322	207097400	207099200	0.07	7.06e-30	2.01687e-28
1	ENSG00000117335	207097400	207099200	0.093	5.8e-52	6.47658e-50
1	ENSG00000136653	207097400	207099200	0.072	1.19e-31	3.79904e-30
1	ENSG00000143466	207097400	207099200	0.062	9.59e-24	1.80813e-22
1	ENSG00000143486	207097400	207099200	0.065	9.2e-26	1.99806e-24
1	ENSG00000162889	207097400	207099200	0.078	5.43e-37	2.44816e-35
1	ENSG00000162894	207097400	207099200	0.086	2.83e-44	1.98959e-42
1	ENSG00000196352	207097400	207099200	0.078	4.66e-37	2.11461e-35
1	ENSG00000196533	207097400	207099200	0.075	2.17e-34	8.28946e-33
1	ENSG00000117322	207103800	207106000	0.069	8.22e-29	2.1908e-27
1	ENSG00000117335	207103800	207106000	0.078	1.09e-36	4.81578e-35
1	ENSG00000123836	207103800	207106000	0.051	1.41e-16	1.5389e-15
1	ENSG00000136653	207103800	207106000	0.068	1.43e-28	3.74596e-27
1	ENSG00000143466	207103800	207106000	0.06	3.24e-22	5.46975e-21
1	ENSG00000143486	207103800	207106000	0.052	2e-17	2.33579e-16
1	ENSG00000162889	207103800	207106000	0.084	2.91e-42	1.80295e-40
1	ENSG00000162894	207103800	207106000	0.085	8.16e-43	5.23349e-41
1	ENSG00000163486	207103800	207106000	0.053	9.14e-18	1.09724e-16
1	ENSG00000196352	207103800	207106000	0.065	2.91e-26	6.53057e-25
1	ENSG00000196533	207103800	207106000	0.072	2.46e-31	7.68807e-30
1	ENSG00000197721	207103800	207106000	0.055	3.17e-19	4.26592e-18
1	ENSG00000203710	207103800	207106000	0.056	1.76e-19	2.41476e-18
1	ENSG00000117322	207508800	207511200	0.098	3.98e-57	6.01002e-55
1	ENSG00000117335	207508800	207511200	0.096	4.25e-55	5.72413e-53
1	ENSG00000136653	207508800	207511200	0.092	1.35e-50	1.39824e-48
1	ENSG00000142224	207508800	207511200	0.062	8.91e-24	1.68291e-22
1	ENSG00000143466	207508800	207511200	0.081	3.59e-39	1.85066e-37
1	ENSG00000143479	207508800	207511200	0.062	1.3e-23	2.42832e-22
1	ENSG00000143486	207508800	207511200	0.085	2.07e-43	1.37757e-41
1	ENSG00000162889	207508800	207511200	0.097	1.54e-55	2.12148e-53
1	ENSG00000162894	207508800	207511200	0.093	5.04e-51	5.31762e-49
1	ENSG00000196352	207508800	207511200	0.098	3.86e-57	5.84141e-55
1	ENSG00000197721	207508800	207511200	0.058	4.04e-21	6.29247e-20
1	ENSG00000203710	207508800	207511200	0.076	3.22e-35	1.2934e-33
1	ENSG00000117322	207584400	207588800	0.076	3.83e-35	1.5321e-33
1	ENSG00000117335	207584400	207588800	0.092	5.99e-50	5.97774e-48
1	ENSG00000136653	207584400	207588800	0.082	2.57e-40	1.41906e-38
1	ENSG00000143466	207584400	207588800	0.078	8.92e-37	3.95997e-35
1	ENSG00000143486	207584400	207588800	0.065	6.92e-26	1.51397e-24
1	ENSG00000162889	207584400	207588800	0.094	1.04e-52	1.21275e-50
1	ENSG00000162894	207584400	207588800	0.06	4.83e-22	8.04997e-21
1	ENSG00000196352	207584400	207588800	0.089	2.24e-47	1.92398e-45
1	ENSG00000203710	207584400	207588800	0.059	2.15e-21	3.41293e-20
1	ENSG00000117335	207985600	207991800	0.053	1.09e-17	1.30042e-16
1	ENSG00000117322	207997200	207999400	0.093	3.65e-51	3.8921e-49
1	ENSG00000117335	207997200	207999400	0.117	3.02e-80	1.64727e-77
1	ENSG00000123836	207997200	207999400	0.054	1.65e-18	2.09926e-17
1	ENSG00000162894	207997200	207999400	0.108	1.85e-68	5.20769e-66
1	ENSG00000196352	207997200	207999400	0.105	2.19e-65	5.25273e-63
1	ENSG00000203710	207997200	207999400	0.067	1.49e-27	3.64722e-26
1	ENSG00000117322	208004800	208006400	0.065	3.19e-26	7.13698e-25
1	ENSG00000117335	208004800	208006400	0.092	3.46e-50	3.49374e-48
1	ENSG00000162894	208004800	208006400	0.072	9.19e-32	2.95652e-30
1	ENSG00000196352	208004800	208006400	0.086	2.55e-44	1.79816e-42
1	ENSG00000203710	208004800	208006400	0.062	1.08e-23	2.02775e-22
1	ENSG00000117335	208360400	208363200	0.052	6.29e-17	7.06519e-16
1	ENSG00000009790	209924800	209926000	0.076	5.78e-35	2.28706e-33
1	ENSG00000054392	209924800	209926000	0.063	3.27e-24	6.37474e-23
1	ENSG00000117597	209924800	209926000	0.059	2.22e-21	3.52181e-20
1	ENSG00000009790	210857600	210859200	0.052	4.6e-17	5.22456e-16
1	ENSG00000117625	210857600	210859200	0.054	2.48e-18	3.11396e-17
1	ENSG00000117650	211509200	211510000	0.055	9.35e-19	1.21177e-17
1	ENSG00000066027	211691400	211692400	0.052	4.51e-17	5.12567e-16
1	ENSG00000082512	211691400	211692400	0.051	1.87e-16	2.0208e-15
1	ENSG00000117650	211700600	211701400	0.056	1.25e-19	1.73626e-18
1	ENSG00000198570	211700600	211701400	0.062	1.98e-23	3.65292e-22
1	ENSG00000065600	212107600	212110000	0.083	2.24e-41	1.31282e-39
1	ENSG00000066027	212107600	212110000	0.074	2.97e-33	1.05427e-31
1	ENSG00000082512	212107600	212110000	0.082	3.08e-40	1.69239e-38
1	ENSG00000117625	212107600	212110000	0.086	1.83e-44	1.30622e-42
1	ENSG00000117697	212107600	212110000	0.085	3.73e-43	2.44283e-41
1	ENSG00000123684	212107600	212110000	0.095	2.07e-53	2.52307e-51
1	ENSG00000123685	212107600	212110000	0.053	5.09e-18	6.23815e-17
1	ENSG00000143476	212107600	212110000	0.081	2.01e-39	1.05023e-37
1	ENSG00000143493	212107600	212110000	0.082	9.02e-41	5.11024e-39
1	ENSG00000162769	212107600	212110000	0.084	3.1e-42	1.91694e-40
1	ENSG00000162772	212107600	212110000	0.074	5.74e-33	1.99528e-31
1	ENSG00000203705	212107600	212110000	0.066	1.28e-26	2.94251e-25
1	ENSG00000065600	212111200	212114400	0.081	7.57e-40	4.0614e-38
1	ENSG00000066027	212111200	212114400	0.068	2.53e-28	6.51442e-27
1	ENSG00000082512	212111200	212114400	0.077	1.27e-35	5.25252e-34
1	ENSG00000117625	212111200	212114400	0.089	6.3e-47	5.22536e-45
1	ENSG00000117697	212111200	212114400	0.078	1.16e-36	5.11408e-35
1	ENSG00000123684	212111200	212114400	0.099	1.04e-57	1.61718e-55
1	ENSG00000123685	212111200	212114400	0.065	3.56e-26	7.93993e-25
1	ENSG00000143476	212111200	212114400	0.077	6.08e-36	2.56673e-34
1	ENSG00000143493	212111200	212114400	0.089	2.43e-47	2.08258e-45
1	ENSG00000162769	212111200	212114400	0.08	8.77e-39	4.42075e-37
1	ENSG00000162772	212111200	212114400	0.062	7.09e-24	1.34788e-22
1	ENSG00000170385	212111200	212114400	0.054	2.83e-18	3.53757e-17
1	ENSG00000203705	212111200	212114400	0.056	8.71e-20	1.22429e-18
1	ENSG00000117625	212158600	212160800	0.052	2.81e-17	3.24703e-16
1	ENSG00000143494	212158600	212160800	0.062	1.07e-23	2.01016e-22
1	ENSG00000198570	212262000	212263400	0.063	7.6e-25	1.54804e-23
1	ENSG00000123684	212335600	212337000	0.056	9.98e-20	1.3958e-18
1	ENSG00000143494	212335600	212337000	0.055	2.85e-19	3.84949e-18
1	ENSG00000162769	212359800	212360800	0.061	4e-23	7.20984e-22
1	ENSG00000065600	212740400	212741200	0.058	1.1e-20	1.65549e-19
1	ENSG00000066027	212740400	212741200	0.07	1.75e-29	4.87874e-28
1	ENSG00000117650	212740400	212741200	0.056	1.53e-19	2.1092e-18
1	ENSG00000117697	212740400	212741200	0.055	2.65e-19	3.58765e-18
1	ENSG00000123684	212740400	212741200	0.087	1.63e-45	1.23763e-43
1	ENSG00000136643	212740400	212741200	0.078	2.79e-36	1.20203e-34
1	ENSG00000143476	212740400	212741200	0.08	2.67e-38	1.30566e-36
1	ENSG00000143493	212740400	212741200	0.077	3.33e-36	1.42853e-34
1	ENSG00000143494	212740400	212741200	0.084	4.95e-42	3.01881e-40
1	ENSG00000162769	212740400	212741200	0.061	4.55e-23	8.16966e-22
1	ENSG00000162772	212740400	212741200	0.059	6.56e-22	1.08307e-20
1	ENSG00000065600	212768600	212770800	0.059	6.11e-22	1.01073e-20
1	ENSG00000066027	212768600	212770800	0.07	3.13e-30	9.15222e-29
1	ENSG00000117650	212768600	212770800	0.051	2.16e-16	2.32193e-15
1	ENSG00000117697	212768600	212770800	0.069	1.09e-28	2.88335e-27
1	ENSG00000123684	212768600	212770800	0.083	5.13e-41	2.94401e-39
1	ENSG00000136643	212768600	212770800	0.089	1.14e-47	9.9752e-46
1	ENSG00000143476	212768600	212770800	0.087	8.53e-45	6.20622e-43
1	ENSG00000143493	212768600	212770800	0.088	1.75e-46	1.40878e-44
1	ENSG00000143494	212768600	212770800	0.066	4.37e-27	1.03679e-25
1	ENSG00000162769	212768600	212770800	0.084	1.71e-42	1.07468e-40
1	ENSG00000162772	212768600	212770800	0.06	2.45e-22	4.17472e-21
1	ENSG00000174606	212768600	212770800	0.056	7.4e-20	1.04604e-18
1	ENSG00000203705	212768600	212770800	0.069	5.07e-29	1.37003e-27
1	ENSG00000117697	212808200	212810000	0.055	6.51e-19	8.55064e-18
1	ENSG00000123684	212808200	212810000	0.052	4.88e-17	5.53074e-16
1	ENSG00000066027	212851200	212853200	0.069	3.58e-29	9.77582e-28
1	ENSG00000117697	212851200	212853200	0.055	2.42e-19	3.28593e-18
1	ENSG00000123684	212851200	212853200	0.092	3.87e-50	3.89875e-48
1	ENSG00000123685	212851200	212853200	0.054	2.48e-18	3.11396e-17
[truncated: 30,885 more rows]
