# Supplementary material for: Shared regulation and functional relevance of local gene co-expression revealed by single cell analysis
Source: Commun Biol. 2022 Aug 26;5:876. doi: 10.1038/s42003-022-03831-w (PMC9418141; doi:10.1038/s42003-022-03831-w)
Supplement: Supplementary file 8 — Supplementary Data 5 [file 42003_2022_3831_MOESM8_ESM.xlsx]

## Sheet: Fig2b
Source data for Fig. 2b. Number and percentage of individuals per COP
gene_pair	n_individuals	perc_individuals
ENSG00000000457|ENSG00000075945	1	1.163
ENSG00000000460|ENSG00000117479	1	1.163
ENSG00000000938|ENSG00000175793	1	1.163
ENSG00000001167|ENSG00000137166	1	1.163
ENSG00000001561|ENSG00000153291	1	1.163
ENSG00000001626|ENSG00000105976	1	1.163
ENSG00000001626|ENSG00000106013	1	1.163
ENSG00000001631|ENSG00000127993	1	1.163
ENSG00000002746|ENSG00000122678	1	1.163
ENSG00000002822|ENSG00000146535	1	1.163
ENSG00000002834|ENSG00000125686	1	1.163
ENSG00000003400|ENSG00000138356	1	1.163
ENSG00000003436|ENSG00000138448	1	1.163
ENSG00000003509|ENSG00000115816	1	1.163
ENSG00000004455|ENSG00000084623	1	1.163
ENSG00000004468|ENSG00000137449	1	1.163
ENSG00000004478|ENSG00000151067	1	1.163
ENSG00000004478|ENSG00000171792	1	1.163
ENSG00000004478|ENSG00000197905	2	2.326
ENSG00000004700|ENSG00000111711	1	1.163
ENSG00000004864|ENSG00000196636	1	1.163
ENSG00000005075|ENSG00000170632	1	1.163
ENSG00000005100|ENSG00000108561	1	1.163
ENSG00000005175|ENSG00000211584	1	1.163
ENSG00000005339|ENSG00000006327	1	1.163
ENSG00000005436|ENSG00000115350	1	1.163
ENSG00000005448|ENSG00000163170	1	1.163
ENSG00000005469|ENSG00000105784	1	1.163
ENSG00000005486|ENSG00000106211	1	1.163
ENSG00000005513|ENSG00000188536	1	1.163
ENSG00000005700|ENSG00000118420	1	1.163
ENSG00000006007|ENSG00000103534	1	1.163
ENSG00000006015|ENSG00000007080	2	2.326
ENSG00000006015|ENSG00000105640	10	11.628
ENSG00000006015|ENSG00000130520	1	1.163
ENSG00000006015|ENSG00000221983	3	3.488
ENSG00000006075|ENSG00000129277	1	1.163
ENSG00000006075|ENSG00000197262	1	1.163
ENSG00000006075|ENSG00000205020	1	1.163
ENSG00000006128|ENSG00000070669	3	3.488
ENSG00000006194|ENSG00000140993	1	1.163
ENSG00000006327|ENSG00000184697	1	1.163
ENSG00000006327|ENSG00000205937	1	1.163
ENSG00000006652|ENSG00000146802	1	1.163
ENSG00000006744|ENSG00000065559	1	1.163
ENSG00000007038|ENSG00000085644	1	1.163
ENSG00000007047|ENSG00000062370	1	1.163
ENSG00000007080|ENSG00000105393	1	1.163
ENSG00000007080|ENSG00000105640	14	16.279
ENSG00000007080|ENSG00000105655	2	2.326
ENSG00000007080|ENSG00000130311	1	1.163
ENSG00000007080|ENSG00000130312	1	1.163
ENSG00000007080|ENSG00000130520	7	8.14
ENSG00000007080|ENSG00000221983	6	6.977
ENSG00000007129|ENSG00000167601	1	1.163
ENSG00000007237|ENSG00000133028	1	1.163
ENSG00000007237|ENSG00000154914	1	1.163
ENSG00000007255|ENSG00000130208	1	1.163
ENSG00000007264|ENSG00000161091	1	1.163
ENSG00000007314|ENSG00000136487	1	1.163
ENSG00000007341|ENSG00000197852	1	1.163
ENSG00000007376|ENSG00000100726	1	1.163
ENSG00000007392|ENSG00000130731	1	1.163
ENSG00000007392|ENSG00000140983	1	1.163
ENSG00000007392|ENSG00000172366	1	1.163
ENSG00000007402|ENSG00000173531	1	1.163
ENSG00000007520|ENSG00000140988	2	2.326
ENSG00000007520|ENSG00000167962	1	1.163
ENSG00000007541|ENSG00000127586	1	1.163
ENSG00000007866|ENSG00000112041	1	1.163
ENSG00000007923|ENSG00000097021	1	1.163
ENSG00000007944|ENSG00000124788	1	1.163
ENSG00000008018|ENSG00000112592	1	1.163
ENSG00000008282|ENSG00000105835	2	2.326
ENSG00000008311|ENSG00000081803	1	1.163
ENSG00000008311|ENSG00000106278	1	1.163
ENSG00000008324|ENSG00000181061	1	1.163
ENSG00000008394|ENSG00000023734	2	2.326
ENSG00000008405|ENSG00000074590	1	1.163
ENSG00000008516|ENSG00000162086	1	1.163
ENSG00000009307|ENSG00000213281	1	1.163
ENSG00000009780|ENSG00000130775	1	1.163
ENSG00000009790|ENSG00000162757	3	3.488
ENSG00000010017|ENSG00000145990	1	1.163
ENSG00000010256|ENSG00000232112	1	1.163
ENSG00000010256|ENSG00000233276	3	3.488
ENSG00000010278|ENSG00000111639	1	1.163
ENSG00000010278|ENSG00000111640	1	1.163
ENSG00000010278|ENSG00000111669	3	3.488
ENSG00000010278|ENSG00000126749	1	1.163
ENSG00000010278|ENSG00000215021	3	3.488
ENSG00000010292|ENSG00000111665	2	2.326
ENSG00000010292|ENSG00000111667	1	1.163
ENSG00000010626|ENSG00000111671	1	1.163
ENSG00000010704|ENSG00000168242	1	1.163
ENSG00000010932|ENSG00000117507	1	1.163
ENSG00000011009|ENSG00000125944	1	1.163
ENSG00000011009|ENSG00000142676	2	2.326
ENSG00000011243|ENSG00000123159	1	1.163
ENSG00000011258|ENSG00000108848	1	1.163
ENSG00000011295|ENSG00000166582	2	2.326
ENSG00000011304|ENSG00000064666	5	5.814
ENSG00000011304|ENSG00000070423	1	1.163
ENSG00000011304|ENSG00000099817	1	1.163
ENSG00000011304|ENSG00000099821	1	1.163
ENSG00000011332|ENSG00000167642	1	1.163
ENSG00000011376|ENSG00000163807	1	1.163
ENSG00000011376|ENSG00000211456	1	1.163
ENSG00000011451|ENSG00000105131	1	1.163
ENSG00000011451|ENSG00000132002	1	1.163
ENSG00000012223|ENSG00000268324	1	1.163
ENSG00000012983|ENSG00000139921	1	1.163
ENSG00000013275|ENSG00000077312	2	2.326
ENSG00000013275|ENSG00000105193	10	11.628
ENSG00000013275|ENSG00000105197	4	4.651
ENSG00000013297|ENSG00000163584	1	1.163
ENSG00000013306|ENSG00000141349	2	2.326
ENSG00000013364|ENSG00000168488	1	1.163
ENSG00000013364|ENSG00000174943	1	1.163
ENSG00000013392|ENSG00000065615	1	1.163
ENSG00000013392|ENSG00000146250	1	1.163
ENSG00000013503|ENSG00000111785	1	1.163
ENSG00000013503|ENSG00000151135	1	1.163
ENSG00000014138|ENSG00000146670	1	1.163
ENSG00000014138|ENSG00000175602	1	1.163
ENSG00000014216|ENSG00000142186	1	1.163
ENSG00000014216|ENSG00000149823	1	1.163
ENSG00000014641|ENSG00000169764	3	3.488
ENSG00000015153|ENSG00000139174	1	1.163
ENSG00000015413|ENSG00000167526	1	1.163
ENSG00000015479|ENSG00000044115	2	2.326
ENSG00000015479|ENSG00000113013	5	5.814
ENSG00000015479|ENSG00000120705	1	1.163
ENSG00000015479|ENSG00000120727	1	1.163
ENSG00000015479|ENSG00000120733	1	1.163
ENSG00000015568|ENSG00000186522	1	1.163
ENSG00000016391|ENSG00000056736	1	1.163
ENSG00000016402|ENSG00000197442	1	1.163
ENSG00000016864|ENSG00000247596	1	1.163
ENSG00000018189|ENSG00000080493	1	1.163
ENSG00000018510|ENSG00000170144	1	1.163
ENSG00000019549|ENSG00000034239	2	2.326
ENSG00000019582|ENSG00000145908	1	1.163
ENSG00000020577|ENSG00000125378	3	3.488
ENSG00000021355|ENSG00000124570	1	1.163
ENSG00000021645|ENSG00000100583	1	1.163
ENSG00000021776|ENSG00000198146	1	1.163
ENSG00000022567|ENSG00000204882	1	1.163
ENSG00000022840|ENSG00000089159	1	1.163
ENSG00000023171|ENSG00000254667	1	1.163
ENSG00000023191|ENSG00000177830	1	1.163
ENSG00000023191|ENSG00000177963	1	1.163
ENSG00000023228|ENSG00000114933	1	1.163
ENSG00000023228|ENSG00000118246	1	1.163
ENSG00000023697|ENSG00000023734	1	1.163
ENSG00000023909|ENSG00000122483	1	1.163
ENSG00000025039|ENSG00000198833	1	1.163
ENSG00000025293|ENSG00000125995	1	1.163
ENSG00000025708|ENSG00000217442	1	1.163
ENSG00000026025|ENSG00000165996	1	1.163
ENSG00000026103|ENSG00000107796	1	1.163
ENSG00000026508|ENSG00000179431	1	1.163
ENSG00000026950|ENSG00000198327	1	1.163
ENSG00000027697|ENSG00000135525	1	1.163
ENSG00000029363|ENSG00000112357	1	1.163
ENSG00000030419|ENSG00000144451	1	1.163
ENSG00000031003|ENSG00000094880	1	1.163
ENSG00000032389|ENSG00000171853	1	1.163
ENSG00000032444|ENSG00000185236	1	1.163
ENSG00000034510|ENSG00000042493	2	2.326
ENSG00000034510|ENSG00000118640	4	4.651
ENSG00000034510|ENSG00000163541	4	4.651
ENSG00000034510|ENSG00000168894	12	13.953
ENSG00000035141|ENSG00000124380	1	1.163
ENSG00000035141|ENSG00000143977	1	1.163
ENSG00000035499|ENSG00000188725	2	2.326
ENSG00000035687|ENSG00000153187	2	2.326
ENSG00000037757|ENSG00000132003	1	1.163
ENSG00000038002|ENSG00000109674	1	1.163
ENSG00000038274|ENSG00000072571	1	1.163
ENSG00000038274|ENSG00000113328	3	3.488
ENSG00000038295|ENSG00000170088	1	1.163
ENSG00000038427|ENSG00000164176	1	1.163
ENSG00000038532|ENSG00000189067	1	1.163
ENSG00000039068|ENSG00000062038	5	5.814
ENSG00000039650|ENSG00000269404	1	1.163
ENSG00000040341|ENSG00000104381	1	1.163
ENSG00000040608|ENSG00000070371	1	1.163
ENSG00000041357|ENSG00000185787	3	3.488
ENSG00000041880|ENSG00000164082	1	1.163
ENSG00000041982|ENSG00000173077	2	2.326
ENSG00000041982|ENSG00000196739	1	1.163
ENSG00000041988|ENSG00000187017	1	1.163
ENSG00000042493|ENSG00000118640	3	3.488
ENSG00000042753|ENSG00000105373	1	1.163
ENSG00000042753|ENSG00000130748	2	2.326
ENSG00000042753|ENSG00000142230	1	1.163
ENSG00000042753|ENSG00000160014	1	1.163
ENSG00000042753|ENSG00000178980	11	12.791
ENSG00000042813|ENSG00000188730	1	1.163
ENSG00000043143|ENSG00000132570	1	1.163
ENSG00000043355|ENSG00000139800	3	3.488
ENSG00000043462|ENSG00000184347	1	1.163
ENSG00000044090|ENSG00000221821	1	1.163
ENSG00000044115|ENSG00000113013	3	3.488
ENSG00000044115|ENSG00000120705	1	1.163
ENSG00000044115|ENSG00000120709	1	1.163
ENSG00000044574|ENSG00000119408	1	1.163
ENSG00000044574|ENSG00000136950	1	1.163
ENSG00000046604|ENSG00000134755	1	1.163
ENSG00000047249|ENSG00000187735	2	2.326
ENSG00000048028|ENSG00000076043	1	1.163
ENSG00000048052|ENSG00000106546	1	1.163
ENSG00000048162|ENSG00000169230	10	11.628
ENSG00000048392|ENSG00000155096	2	2.326
ENSG00000048405|ENSG00000128594	1	1.163
ENSG00000049192|ENSG00000123213	1	1.163
ENSG00000049449|ENSG00000148950	1	1.163
ENSG00000049541|ENSG00000071462	1	1.163
ENSG00000049656|ENSG00000188242	1	1.163
ENSG00000049883|ENSG00000083312	1	1.163
ENSG00000049883|ENSG00000131711	1	1.163
ENSG00000050130|ENSG00000100614	1	1.163
ENSG00000050165|ENSG00000133816	1	1.163
ENSG00000050165|ENSG00000170242	1	1.163
ENSG00000051108|ENSG00000102934	1	1.163
ENSG00000051108|ENSG00000125144	1	1.163
ENSG00000051108|ENSG00000140854	1	1.163
ENSG00000051382|ENSG00000158234	1	1.163
ENSG00000051523|ENSG00000124391	1	1.163
ENSG00000051523|ENSG00000167513	2	2.326
ENSG00000051523|ENSG00000167526	7	8.14
ENSG00000051523|ENSG00000198931	5	5.814
ENSG00000051620|ENSG00000146386	2	2.326
ENSG00000051825|ENSG00000183955	1	1.163
ENSG00000052344|ENSG00000103490	1	1.163
ENSG00000053108|ENSG00000081059	1	1.163
ENSG00000053108|ENSG00000272772	1	1.163
ENSG00000053372|ENSG00000159423	1	1.163
ENSG00000053747|ENSG00000168234	2	2.326
ENSG00000053770|ENSG00000070269	1	1.163
ENSG00000053770|ENSG00000070367	1	1.163
ENSG00000053900|ENSG00000109606	1	1.163
ENSG00000053900|ENSG00000109618	1	1.163
ENSG00000054148|ENSG00000107223	5	5.814
ENSG00000054148|ENSG00000148362	1	1.163
ENSG00000054148|ENSG00000176101	1	1.163
ENSG00000054148|ENSG00000182154	1	1.163
ENSG00000054148|ENSG00000188229	1	1.163
ENSG00000054983|ENSG00000165533	1	1.163
ENSG00000055044|ENSG00000116030	5	5.814
ENSG00000055070|ENSG00000162458	1	1.163
ENSG00000055208|ENSG00000120253	1	1.163
ENSG00000055208|ENSG00000120256	1	1.163
ENSG00000055732|ENSG00000153898	1	1.163
ENSG00000055950|ENSG00000166136	1	1.163
ENSG00000055950|ENSG00000196072	1	1.163
ENSG00000056736|ENSG00000157445	1	1.163
ENSG00000057019|ENSG00000080822	1	1.163
ENSG00000057608|ENSG00000134452	1	1.163
ENSG00000057935|ENSG00000152518	1	1.163
ENSG00000058063|ENSG00000176597	2	2.326
ENSG00000058091|ENSG00000157224	1	1.163
ENSG00000058262|ENSG00000073111	2	2.326
ENSG00000058262|ENSG00000163902	1	1.163
ENSG00000058335|ENSG00000080644	1	1.163
ENSG00000058600|ENSG00000185716	1	1.163
ENSG00000059804|ENSG00000111752	3	3.488
ENSG00000060069|ENSG00000122490	1	1.163
ENSG00000060339|ENSG00000122958	1	1.163
ENSG00000060339|ENSG00000156515	1	1.163
ENSG00000060491|ENSG00000092758	1	1.163
ENSG00000060491|ENSG00000101181	1	1.163
ENSG00000060491|ENSG00000101189	1	1.163
ENSG00000060709|ENSG00000111452	1	1.163
ENSG00000061337|ENSG00000104611	1	1.163
ENSG00000061337|ENSG00000175445	1	1.163
ENSG00000061656|ENSG00000125965	1	1.163
ENSG00000061656|ENSG00000198646	1	1.163
ENSG00000061987|ENSG00000111110	1	1.163
ENSG00000062650|ENSG00000148672	1	1.163
ENSG00000062822|ENSG00000161618	1	1.163
ENSG00000063127|ENSG00000196337	1	1.163
ENSG00000063127|ENSG00000224420	1	1.163
ENSG00000063176|ENSG00000261949	1	1.163
ENSG00000063177|ENSG00000087086	22	25.581
ENSG00000063177|ENSG00000087088	1	1.163
ENSG00000063177|ENSG00000104872	10	11.628
ENSG00000063177|ENSG00000105373	2	2.326
ENSG00000063177|ENSG00000105438	4	4.651
ENSG00000063177|ENSG00000142534	58	67.442
ENSG00000063177|ENSG00000142541	52	60.465
ENSG00000063177|ENSG00000142546	14	16.279
ENSG00000063177|ENSG00000178980	17	19.767
ENSG00000063177|ENSG00000183207	14	16.279
ENSG00000063180|ENSG00000074219	1	1.163
ENSG00000063180|ENSG00000126460	1	1.163
ENSG00000063241|ENSG00000133265	1	1.163
ENSG00000063244|ENSG00000108107	1	1.163
ENSG00000063245|ENSG00000167685	3	3.488
ENSG00000063245|ENSG00000213015	2	2.326
ENSG00000063438|ENSG00000164362	1	1.163
ENSG00000063660|ENSG00000146205	1	1.163
ENSG00000063854|ENSG00000140990	1	1.163
ENSG00000063854|ENSG00000183751	1	1.163
ENSG00000064042|ENSG00000182308	1	1.163
ENSG00000064419|ENSG00000128595	1	1.163
ENSG00000064419|ENSG00000186591	1	1.163
ENSG00000064545|ENSG00000254858	1	1.163
ENSG00000064547|ENSG00000105708	1	1.163
ENSG00000064601|ENSG00000198185	1	1.163
ENSG00000064607|ENSG00000105676	1	1.163
ENSG00000064607|ENSG00000129933	1	1.163
ENSG00000064666|ENSG00000099624	1	1.163
ENSG00000064666|ENSG00000099817	2	2.326
ENSG00000064666|ENSG00000172270	1	1.163
ENSG00000064666|ENSG00000175221	1	1.163
ENSG00000064666|ENSG00000228300	1	1.163
ENSG00000064703|ENSG00000116459	1	1.163
ENSG00000064933|ENSG00000198130	1	1.163
ENSG00000064961|ENSG00000172009	1	1.163
ENSG00000065000|ENSG00000071626	5	5.814
ENSG00000065000|ENSG00000099875	1	1.163
ENSG00000065054|ENSG00000140988	1	1.163
ENSG00000065054|ENSG00000196557	1	1.163
ENSG00000065057|ENSG00000074071	8	9.302
ENSG00000065057|ENSG00000103024	2	2.326
ENSG00000065057|ENSG00000103363	1	1.163
ENSG00000065057|ENSG00000140988	5	5.814
ENSG00000065057|ENSG00000140990	6	6.977
ENSG00000065057|ENSG00000184697	1	1.163
ENSG00000065154|ENSG00000165660	1	1.163
ENSG00000065268|ENSG00000099624	1	1.163
ENSG00000065268|ENSG00000099817	3	3.488
ENSG00000065268|ENSG00000115268	7	8.14
ENSG00000065268|ENSG00000115286	1	1.163
ENSG00000065268|ENSG00000119559	1	1.163
ENSG00000065268|ENSG00000127540	1	1.163
ENSG00000065268|ENSG00000141934	1	1.163
ENSG00000065268|ENSG00000160953	1	1.163
ENSG00000065308|ENSG00000112146	1	1.163
ENSG00000065320|ENSG00000198844	1	1.163
ENSG00000065328|ENSG00000086475	1	1.163
ENSG00000065357|ENSG00000123342	1	1.163
ENSG00000065427|ENSG00000065457	1	1.163
ENSG00000065518|ENSG00000138495	7	8.14
ENSG00000065621|ENSG00000148834	2	2.326
ENSG00000065809|ENSG00000148468	1	1.163
ENSG00000065882|ENSG00000109787	1	1.163
ENSG00000065911|ENSG00000144048	1	1.163
ENSG00000065911|ENSG00000159239	1	1.163
ENSG00000065978|ENSG00000117395	1	1.163
ENSG00000066027|ENSG00000136643	1	1.163
ENSG00000066027|ENSG00000170385	1	1.163
ENSG00000066044|ENSG00000183248	2	2.326
ENSG00000066084|ENSG00000110844	1	1.163
ENSG00000066084|ENSG00000161813	1	1.163
ENSG00000066279|ENSG00000177888	1	1.163
ENSG00000066382|ENSG00000109911	1	1.163
ENSG00000066422|ENSG00000174173	1	1.163
ENSG00000066557|ENSG00000132485	1	1.163
ENSG00000066739|ENSG00000140057	1	1.163
ENSG00000066855|ENSG00000104442	1	1.163
ENSG00000066933|ENSG00000213614	1	1.163
ENSG00000067057|ENSG00000067082	1	1.163
ENSG00000067167|ENSG00000147596	1	1.163
ENSG00000067221|ENSG00000137868	1	1.163
ENSG00000067225|ENSG00000166192	1	1.163
ENSG00000067365|ENSG00000153048	1	1.163
ENSG00000067560|ENSG00000114353	1	1.163
ENSG00000067704|ENSG00000136628	1	1.163
ENSG00000068078|ENSG00000178222	1	1.163
ENSG00000068079|ENSG00000068137	1	1.163
ENSG00000068305|ENSG00000140443	1	1.163
ENSG00000068489|ENSG00000182628	1	1.163
ENSG00000068650|ENSG00000126217	1	1.163
ENSG00000068650|ENSG00000126226	1	1.163
ENSG00000068654|ENSG00000115548	1	1.163
ENSG00000068796|ENSG00000086189	1	1.163
ENSG00000068971|ENSG00000133895	1	1.163
ENSG00000069188|ENSG00000180616	1	1.163
ENSG00000069345|ENSG00000171208	1	1.163
ENSG00000069399|ENSG00000125746	1	1.163
ENSG00000069482|ENSG00000172935	1	1.163
ENSG00000069482|ENSG00000197345	2	2.326
ENSG00000069712|ENSG00000189195	25	29.07
ENSG00000069849|ENSG00000114126	1	1.163
ENSG00000069956|ENSG00000128989	1	1.163
ENSG00000070010|ENSG00000093009	1	1.163
ENSG00000070010|ENSG00000099901	6	6.977
ENSG00000070010|ENSG00000185608	1	1.163
ENSG00000070010|ENSG00000242259	1	1.163
ENSG00000070087|ENSG00000169908	1	1.163
ENSG00000070087|ENSG00000198843	1	1.163
ENSG00000070214|ENSG00000106701	1	1.163
ENSG00000070214|ENSG00000165029	1	1.163
ENSG00000070367|ENSG00000165588	1	1.163
ENSG00000070371|ENSG00000100033	1	1.163
ENSG00000070423|ENSG00000071626	2	2.326
ENSG00000070423|ENSG00000099804	2	2.326
ENSG00000070423|ENSG00000127540	1	1.163
ENSG00000070423|ENSG00000198858	1	1.163
ENSG00000070614|ENSG00000070814	1	1.163
ENSG00000070756|ENSG00000083307	1	1.163
ENSG00000070759|ENSG00000142945	2	2.326
ENSG00000070785|ENSG00000142937	1	1.163
ENSG00000070882|ENSG00000153790	1	1.163
ENSG00000071082|ENSG00000115539	2	2.326
ENSG00000071462|ENSG00000130305	1	1.163
ENSG00000071462|ENSG00000176410	1	1.163
ENSG00000071626|ENSG00000104897	1	1.163
ENSG00000071626|ENSG00000182087	2	2.326
ENSG00000071909|ENSG00000081479	1	1.163
ENSG00000072062|ENSG00000132003	1	1.163
ENSG00000072135|ENSG00000136002	1	1.163
ENSG00000072195|ENSG00000187736	1	1.163
ENSG00000072210|ENSG00000142494	1	1.163
ENSG00000072310|ENSG00000091542	1	1.163
ENSG00000072310|ENSG00000205309	1	1.163
ENSG00000072415|ENSG00000171723	1	1.163
ENSG00000072422|ENSG00000150347	1	1.163
ENSG00000072444|ENSG00000183675	1	1.163
ENSG00000072571|ENSG00000170584	10	11.628
ENSG00000072778|ENSG00000178999	1	1.163
ENSG00000072786|ENSG00000174705	1	1.163
ENSG00000072958|ENSG00000167460	1	1.163
ENSG00000073060|ENSG00000150991	1	1.163
ENSG00000073111|ENSG00000163870	1	1.163
ENSG00000073111|ENSG00000175792	1	1.163
ENSG00000073350|ENSG00000167863	1	1.163
ENSG00000073417|ENSG00000184206	1	1.163
ENSG00000073417|ENSG00000259511	1	1.163
ENSG00000073849|ENSG00000156976	1	1.163
ENSG00000073910|ENSG00000139597	1	1.163
ENSG00000073921|ENSG00000137501	2	2.326
ENSG00000074071|ENSG00000095906	1	1.163
ENSG00000074071|ENSG00000103024	2	2.326
ENSG00000074071|ENSG00000103275	1	1.163
ENSG00000074071|ENSG00000127554	1	1.163
ENSG00000074071|ENSG00000140988	8	9.302
ENSG00000074071|ENSG00000140990	6	6.977
ENSG00000074071|ENSG00000162062	1	1.163
ENSG00000074071|ENSG00000167965	2	2.326
ENSG00000074071|ENSG00000184207	1	1.163
ENSG00000074071|ENSG00000205937	3	3.488
ENSG00000074219|ENSG00000104805	1	1.163
ENSG00000074219|ENSG00000104852	1	1.163
ENSG00000074219|ENSG00000104960	2	2.326
ENSG00000074219|ENSG00000204673	2	2.326
ENSG00000074266|ENSG00000171202	1	1.163
ENSG00000074317|ENSG00000170085	1	1.163
ENSG00000074356|ENSG00000074755	1	1.163
ENSG00000074582|ENSG00000127824	1	1.163
ENSG00000074590|ENSG00000235162	1	1.163
ENSG00000074695|ENSG00000166562	1	1.163
ENSG00000074696|ENSG00000174444	1	1.163
ENSG00000074800|ENSG00000116288	11	12.791
ENSG00000074842|ENSG00000105248	1	1.163
ENSG00000074842|ENSG00000178078	1	1.163
ENSG00000074964|ENSG00000179023	1	1.163
ENSG00000075043|ENSG00000092758	1	1.163
ENSG00000075089|ENSG00000111647	1	1.163
ENSG00000075188|ENSG00000120805	1	1.163
ENSG00000075213|ENSG00000153993	1	1.163
ENSG00000075223|ENSG00000127955	1	1.163
ENSG00000075240|ENSG00000100422	1	1.163
ENSG00000075240|ENSG00000130943	1	1.163
ENSG00000075240|ENSG00000186951	1	1.163
ENSG00000075240|ENSG00000205643	1	1.163
ENSG00000075388|ENSG00000172927	1	1.163
ENSG00000075388|ENSG00000268351	14	16.279
ENSG00000075413|ENSG00000100711	1	1.163
ENSG00000075618|ENSG00000136238	1	1.163
ENSG00000075624|ENSG00000106305	1	1.163
ENSG00000075673|ENSG00000205863	1	1.163
ENSG00000075886|ENSG00000136698	1	1.163
ENSG00000076043|ENSG00000166741	1	1.163
ENSG00000076248|ENSG00000139433	1	1.163
ENSG00000076604|ENSG00000160606	1	1.163
ENSG00000076685|ENSG00000107960	1	1.163
ENSG00000076864|ENSG00000142798	1	1.163
ENSG00000076924|ENSG00000185236	1	1.163
ENSG00000076984|ENSG00000181029	1	1.163
ENSG00000077009|ENSG00000178078	1	1.163
ENSG00000077147|ENSG00000181274	2	2.326
ENSG00000077157|ENSG00000174307	1	1.163
ENSG00000077254|ENSG00000142892	1	1.163
ENSG00000077312|ENSG00000105202	1	1.163
ENSG00000077348|ENSG00000090013	1	1.163
ENSG00000077348|ENSG00000105372	4	4.651
ENSG00000077348|ENSG00000105404	1	1.163
ENSG00000077454|ENSG00000172354	1	1.163
ENSG00000077514|ENSG00000181924	1	1.163
ENSG00000077616|ENSG00000086991	1	1.163
ENSG00000078114|ENSG00000180592	1	1.163
ENSG00000078140|ENSG00000163682	1	1.163
ENSG00000078369|ENSG00000197785	1	1.163
ENSG00000078401|ENSG00000111859	2	2.326
ENSG00000078401|ENSG00000111863	1	1.163
ENSG00000078487|ENSG00000160870	1	1.163
ENSG00000078618|ENSG00000182183	1	1.163
ENSG00000078795|ENSG00000120729	4	4.651
ENSG00000078808|ENSG00000162585	3	3.488
ENSG00000078900|ENSG00000169598	1	1.163
ENSG00000078902|ENSG00000177700	1	1.163
ENSG00000079102|ENSG00000205133	1	1.163
ENSG00000079134|ENSG00000101557	1	1.163
ENSG00000079150|ENSG00000204311	1	1.163
ENSG00000079156|ENSG00000116095	1	1.163
ENSG00000079215|ENSG00000145604	1	1.163
ENSG00000079246|ENSG00000138363	1	1.163
ENSG00000079246|ENSG00000197756	1	1.163
ENSG00000079257|ENSG00000178053	1	1.163
ENSG00000079263|ENSG00000135914	1	1.163
ENSG00000079308|ENSG00000115556	1	1.163
ENSG00000079308|ENSG00000144579	1	1.163
ENSG00000079308|ENSG00000158428	1	1.163
ENSG00000079313|ENSG00000104969	1	1.163
ENSG00000079435|ENSG00000142025	1	1.163
ENSG00000079462|ENSG00000105372	11	12.791
ENSG00000079462|ENSG00000105404	3	3.488
ENSG00000079462|ENSG00000105427	2	2.326
ENSG00000079691|ENSG00000112312	1	1.163
ENSG00000079999|ENSG00000105518	1	1.163
ENSG00000079999|ENSG00000224689	1	1.163
ENSG00000080345|ENSG00000123610	1	1.163
ENSG00000080371|ENSG00000133858	1	1.163
ENSG00000080493|ENSG00000145321	1	1.163
ENSG00000080603|ENSG00000089280	1	1.163
ENSG00000080823|ENSG00000198752	1	1.163
ENSG00000080845|ENSG00000101335	1	1.163
ENSG00000080986|ENSG00000101574	2	2.326
ENSG00000081019|ENSG00000118655	1	1.163
ENSG00000081059|ENSG00000272772	1	1.163
ENSG00000081307|ENSG00000091527	2	2.326
ENSG00000081803|ENSG00000128610	1	1.163
ENSG00000081870|ENSG00000116221	1	1.163
ENSG00000081870|ENSG00000243725	1	1.163
ENSG00000082153|ENSG00000155755	1	1.163
ENSG00000082212|ENSG00000141646	1	1.163
ENSG00000082213|ENSG00000113384	1	1.163
ENSG00000082438|ENSG00000136531	1	1.163
ENSG00000082898|ENSG00000115464	1	1.163
ENSG00000082898|ENSG00000170340	1	1.163
ENSG00000083123|ENSG00000112742	1	1.163
ENSG00000083123|ENSG00000118418	2	2.326
ENSG00000083312|ENSG00000113048	1	1.163
ENSG00000083444|ENSG00000116670	1	1.163
ENSG00000083454|ENSG00000132359	1	1.163
ENSG00000083457|ENSG00000142507	1	1.163
ENSG00000083457|ENSG00000213977	1	1.163
ENSG00000083520|ENSG00000204899	1	1.163
ENSG00000083535|ENSG00000204899	1	1.163
ENSG00000083635|ENSG00000133112	1	1.163
ENSG00000083642|ENSG00000139618	1	1.163
ENSG00000083799|ENSG00000155393	1	1.163
ENSG00000083807|ENSG00000083845	3	3.488
ENSG00000083807|ENSG00000204519	1	1.163
ENSG00000083814|ENSG00000152475	1	1.163
ENSG00000083845|ENSG00000130724	2	2.326
ENSG00000083845|ENSG00000130726	2	2.326
ENSG00000084072|ENSG00000168653	4	4.651
ENSG00000084073|ENSG00000131238	1	1.163
ENSG00000084073|ENSG00000171793	1	1.163
ENSG00000084110|ENSG00000139344	1	1.163
ENSG00000084207|ENSG00000110717	28	32.558
ENSG00000084207|ENSG00000167792	7	8.14
ENSG00000084207|ENSG00000167797	2	2.326
ENSG00000084207|ENSG00000172531	14	16.279
ENSG00000084207|ENSG00000172663	1	1.163
ENSG00000084207|ENSG00000172725	1	1.163
ENSG00000084207|ENSG00000173653	1	1.163
ENSG00000084234|ENSG00000120451	1	1.163
ENSG00000084463|ENSG00000151490	1	1.163
ENSG00000084623|ENSG00000121766	1	1.163
ENSG00000084623|ENSG00000162517	1	1.163
ENSG00000084693|ENSG00000138029	1	1.163
ENSG00000084754|ENSG00000138029	1	1.163
ENSG00000085231|ENSG00000134058	1	1.163
ENSG00000085231|ENSG00000205572	1	1.163
ENSG00000085491|ENSG00000121940	2	2.326
ENSG00000085662|ENSG00000122786	1	1.163
ENSG00000085721|ENSG00000103512	1	1.163
ENSG00000085721|ENSG00000133393	1	1.163
ENSG00000085721|ENSG00000179889	1	1.163
ENSG00000085760|ENSG00000143947	1	1.163
ENSG00000085831|ENSG00000142700	1	1.163
ENSG00000085871|ENSG00000153130	1	1.163
ENSG00000085872|ENSG00000130299	1	1.163
ENSG00000085978|ENSG00000204120	1	1.163
ENSG00000085982|ENSG00000204120	1	1.163
ENSG00000085999|ENSG00000132780	2	2.326
ENSG00000086061|ENSG00000137074	2	2.326
ENSG00000086189|ENSG00000086200	1	1.163
ENSG00000086232|ENSG00000106305	1	1.163
ENSG00000086232|ENSG00000122512	1	1.163
ENSG00000086232|ENSG00000136238	1	1.163
ENSG00000086232|ENSG00000178397	1	1.163
ENSG00000086288|ENSG00000187037	1	1.163
ENSG00000086300|ENSG00000122565	1	1.163
ENSG00000086504|ENSG00000103202	2	2.326
ENSG00000086504|ENSG00000103245	1	1.163
ENSG00000086504|ENSG00000130731	1	1.163
ENSG00000086504|ENSG00000140983	1	1.163
ENSG00000086504|ENSG00000172366	1	1.163
ENSG00000086598|ENSG00000196498	1	1.163
ENSG00000086666|ENSG00000103876	1	1.163
ENSG00000086730|ENSG00000183086	1	1.163
ENSG00000087053|ENSG00000166037	1	1.163
ENSG00000087076|ENSG00000104805	1	1.163
ENSG00000087076|ENSG00000105499	1	1.163
ENSG00000087077|ENSG00000169894	1	1.163
ENSG00000087077|ENSG00000172354	1	1.163
ENSG00000087086|ENSG00000104872	3	3.488
ENSG00000087086|ENSG00000126457	2	2.326
ENSG00000087086|ENSG00000142227	3	3.488
ENSG00000087086|ENSG00000142534	17	19.767
ENSG00000087086|ENSG00000142541	26	30.233
ENSG00000087086|ENSG00000142546	2	2.326
ENSG00000087086|ENSG00000183207	1	1.163
ENSG00000087087|ENSG00000106404	1	1.163
ENSG00000087087|ENSG00000166508	1	1.163
ENSG00000087088|ENSG00000104960	1	1.163
ENSG00000087088|ENSG00000142534	1	1.163
ENSG00000087191|ENSG00000108588	1	1.163
ENSG00000087191|ENSG00000136490	2	2.326
ENSG00000087245|ENSG00000087253	1	1.163
ENSG00000087253|ENSG00000087258	1	1.163
ENSG00000087263|ENSG00000102900	1	1.163
ENSG00000087274|ENSG00000163956	1	1.163
ENSG00000087301|ENSG00000100523	1	1.163
ENSG00000087302|ENSG00000100519	2	2.326
ENSG00000087365|ENSG00000172757	1	1.163
ENSG00000087365|ENSG00000173465	1	1.163
ENSG00000087448|ENSG00000110841	1	1.163
ENSG00000087460|ENSG00000124172	1	1.163
ENSG00000087460|ENSG00000124209	1	1.163
ENSG00000087470|ENSG00000151743	1	1.163
ENSG00000087510|ENSG00000101144	4	4.651
ENSG00000088035|ENSG00000125703	1	1.163
ENSG00000088035|ENSG00000185483	1	1.163
ENSG00000088179|ENSG00000115107	2	2.326
ENSG00000088280|ENSG00000179546	1	1.163
ENSG00000088298|ENSG00000125966	1	1.163
ENSG00000088305|ENSG00000101337	1	1.163
ENSG00000088305|ENSG00000101367	1	1.163
ENSG00000088448|ENSG00000213995	1	1.163
ENSG00000088756|ENSG00000173482	1	1.163
ENSG00000088833|ENSG00000125835	1	1.163
ENSG00000088836|ENSG00000125817	1	1.163
ENSG00000088888|ENSG00000215251	1	1.163
ENSG00000088986|ENSG00000089157	5	5.814
ENSG00000088986|ENSG00000111775	1	1.163
ENSG00000088986|ENSG00000167272	3	3.488
ENSG00000089009|ENSG00000089248	3	3.488
ENSG00000089050|ENSG00000132664	1	1.163
ENSG00000089157|ENSG00000110917	1	1.163
ENSG00000089157|ENSG00000111775	31	36.047
ENSG00000089157|ENSG00000167272	1	1.163
ENSG00000089157|ENSG00000170855	1	1.163
ENSG00000089220|ENSG00000135090	1	1.163
ENSG00000089234|ENSG00000111300	1	1.163
ENSG00000089250|ENSG00000171435	1	1.163
ENSG00000089250|ENSG00000176834	1	1.163
ENSG00000089327|ENSG00000126267	3	3.488
ENSG00000089327|ENSG00000161249	3	3.488
ENSG00000089327|ENSG00000181392	1	1.163
ENSG00000089351|ENSG00000105699	3	3.488
ENSG00000089505|ENSG00000254788	9	10.465
ENSG00000089597|ENSG00000134824	1	1.163
ENSG00000089693|ENSG00000111639	1	1.163
ENSG00000089693|ENSG00000111640	7	8.14
ENSG00000089693|ENSG00000111669	2	2.326
ENSG00000089693|ENSG00000111678	1	1.163
ENSG00000089693|ENSG00000215021	2	2.326
ENSG00000089902|ENSG00000156381	1	1.163
ENSG00000089916|ENSG00000119686	1	1.163
ENSG00000090006|ENSG00000105221	1	1.163
ENSG00000090013|ENSG00000105223	1	1.163
ENSG00000090054|ENSG00000196305	1	1.163
ENSG00000090263|ENSG00000090266	1	1.163
ENSG00000090263|ENSG00000106028	2	2.326
ENSG00000090263|ENSG00000157800	1	1.163
ENSG00000090273|ENSG00000158062	1	1.163
ENSG00000090273|ENSG00000181773	1	1.163
ENSG00000090273|ENSG00000198830	9	10.465
ENSG00000090316|ENSG00000163950	1	1.163
ENSG00000090470|ENSG00000174498	1	1.163
ENSG00000090520|ENSG00000244405	1	1.163
ENSG00000090661|ENSG00000185236	1	1.163
ENSG00000090861|ENSG00000189091	2	2.326
ENSG00000090863|ENSG00000103091	1	1.163
ENSG00000090863|ENSG00000166816	2	2.326
ENSG00000090920|ENSG00000105205	1	1.163
ENSG00000090971|ENSG00000213015	1	1.163
ENSG00000091127|ENSG00000105835	1	1.163
ENSG00000091140|ENSG00000128590	1	1.163
ENSG00000091157|ENSG00000177511	1	1.163
ENSG00000091409|ENSG00000115840	1	1.163
ENSG00000091409|ENSG00000144354	1	1.163
ENSG00000091490|ENSG00000109680	1	1.163
ENSG00000091490|ENSG00000153012	1	1.163
ENSG00000091527|ENSG00000163785	1	1.163
ENSG00000091640|ENSG00000108518	1	1.163
ENSG00000091640|ENSG00000108561	1	1.163
ENSG00000091844|ENSG00000112029	1	1.163
ENSG00000091844|ENSG00000112031	1	1.163
ENSG00000092010|ENSG00000092068	2	2.326
ENSG00000092010|ENSG00000092096	1	1.163
ENSG00000092010|ENSG00000100911	5	5.814
ENSG00000092010|ENSG00000129559	2	2.326
ENSG00000092010|ENSG00000235194	1	1.163
ENSG00000092108|ENSG00000151413	1	1.163
ENSG00000092199|ENSG00000092201	4	4.651
ENSG00000092199|ENSG00000100823	9	10.465
ENSG00000092199|ENSG00000165792	1	1.163
ENSG00000092199|ENSG00000165819	1	1.163
ENSG00000092199|ENSG00000198805	1	1.163
ENSG00000092203|ENSG00000100888	1	1.163
ENSG00000092531|ENSG00000103978	1	1.163
ENSG00000092621|ENSG00000188610	1	1.163
ENSG00000092758|ENSG00000171858	2	2.326
ENSG00000092820|ENSG00000112110	1	1.163
ENSG00000092820|ENSG00000120438	1	1.163
ENSG00000092820|ENSG00000130340	1	1.163
ENSG00000092841|ENSG00000110955	1	1.163
ENSG00000092841|ENSG00000123353	2	2.326
ENSG00000092841|ENSG00000135404	13	15.116
ENSG00000092841|ENSG00000196531	13	15.116
ENSG00000092841|ENSG00000197728	37	43.023
ENSG00000092841|ENSG00000198056	1	1.163
ENSG00000092841|ENSG00000229117	28	32.558
ENSG00000092841|ENSG00000257727	1	1.163
ENSG00000092969|ENSG00000228208	1	1.163
ENSG00000093010|ENSG00000100075	1	1.163
ENSG00000093010|ENSG00000185838	1	1.163
ENSG00000093217|ENSG00000114742	1	1.163
ENSG00000094804|ENSG00000108349	1	1.163
ENSG00000094804|ENSG00000141736	1	1.163
ENSG00000094880|ENSG00000112983	1	1.163
ENSG00000094914|ENSG00000111057	1	1.163
ENSG00000094914|ENSG00000111481	1	1.163
ENSG00000094914|ENSG00000139546	1	1.163
ENSG00000095002|ENSG00000116062	11	12.791
ENSG00000095002|ENSG00000180398	2	2.326
ENSG00000095059|ENSG00000104907	1	1.163
ENSG00000095059|ENSG00000179271	1	1.163
ENSG00000095066|ENSG00000179262	1	1.163
ENSG00000095066|ENSG00000179271	1	1.163
ENSG00000095261|ENSG00000119396	1	1.163
ENSG00000095261|ENSG00000119397	1	1.163
ENSG00000095380|ENSG00000136938	2	2.326
ENSG00000095464|ENSG00000138119	1	1.163
ENSG00000095564|ENSG00000138160	1	1.163
ENSG00000095596|ENSG00000152804	1	1.163
ENSG00000095739|ENSG00000095787	1	1.163
ENSG00000095777|ENSG00000151023	1	1.163
ENSG00000095906|ENSG00000140988	1	1.163
ENSG00000095906|ENSG00000140990	1	1.163
ENSG00000095932|ENSG00000161082	1	1.163
ENSG00000096063|ENSG00000198755	1	1.163
ENSG00000096080|ENSG00000096401	1	1.163
ENSG00000096080|ENSG00000112651	2	2.326
ENSG00000096080|ENSG00000146215	1	1.163
ENSG00000096080|ENSG00000180992	2	2.326
ENSG00000096384|ENSG00000112759	1	1.163
ENSG00000096384|ENSG00000124688	1	1.163
ENSG00000096384|ENSG00000171453	2	2.326
ENSG00000096384|ENSG00000180992	1	1.163
ENSG00000096696|ENSG00000168566	1	1.163
ENSG00000097021|ENSG00000116251	1	1.163
ENSG00000097021|ENSG00000204859	1	1.163
ENSG00000097046|ENSG00000174842	1	1.163
ENSG00000097096|ENSG00000142871	1	1.163
ENSG00000099139|ENSG00000156017	1	1.163
ENSG00000099203|ENSG00000129354	1	1.163
ENSG00000099203|ENSG00000161888	1	1.163
ENSG00000099219|ENSG00000178445	1	1.163
ENSG00000099219|ENSG00000215066	1	1.163
ENSG00000099250|ENSG00000120616	1	1.163
ENSG00000099284|ENSG00000122859	1	1.163
ENSG00000099330|ENSG00000105640	1	1.163
ENSG00000099330|ENSG00000130313	1	1.163
ENSG00000099338|ENSG00000188505	1	1.163
ENSG00000099341|ENSG00000104823	2	2.326
ENSG00000099341|ENSG00000128626	1	1.163
ENSG00000099341|ENSG00000167641	1	1.163
ENSG00000099341|ENSG00000178982	2	2.326
ENSG00000099624|ENSG00000099817	14	16.279
ENSG00000099624|ENSG00000104886	2	2.326
ENSG00000099624|ENSG00000104897	1	1.163
ENSG00000099624|ENSG00000115268	30	34.884
ENSG00000099624|ENSG00000115286	6	6.977
ENSG00000099624|ENSG00000127540	1	1.163
ENSG00000099624|ENSG00000141934	2	2.326
ENSG00000099624|ENSG00000167468	10	11.628
ENSG00000099624|ENSG00000172270	3	3.488
ENSG00000099624|ENSG00000228300	3	3.488
ENSG00000099783|ENSG00000183248	1	1.163
ENSG00000099795|ENSG00000104979	12	13.953
ENSG00000099795|ENSG00000105127	1	1.163
ENSG00000099795|ENSG00000123136	2	2.326
ENSG00000099797|ENSG00000104979	1	1.163
ENSG00000099797|ENSG00000105135	1	1.163
ENSG00000099800|ENSG00000104886	9	10.465
ENSG00000099800|ENSG00000104904	27	31.395
ENSG00000099800|ENSG00000115268	52	60.465
ENSG00000099800|ENSG00000130332	28	32.558
ENSG00000099804|ENSG00000115268	1	1.163
ENSG00000099804|ENSG00000198858	1	1.163
ENSG00000099814|ENSG00000185024	1	1.163
ENSG00000099817|ENSG00000115268	30	34.884
ENSG00000099817|ENSG00000115286	9	10.465
ENSG00000099817|ENSG00000127540	1	1.163
ENSG00000099817|ENSG00000167468	13	15.116
ENSG00000099817|ENSG00000172270	5	5.814
ENSG00000099817|ENSG00000228300	2	2.326
ENSG00000099821|ENSG00000197766	1	1.163
ENSG00000099860|ENSG00000104953	1	1.163
ENSG00000099860|ENSG00000178297	1	1.163
ENSG00000099875|ENSG00000129968	1	1.163
ENSG00000099901|ENSG00000100075	6	6.977
ENSG00000099953|ENSG00000159496	1	1.163
ENSG00000099956|ENSG00000250479	1	1.163
ENSG00000099974|ENSG00000138867	1	1.163
ENSG00000099977|ENSG00000100028	8	9.302
ENSG00000099977|ENSG00000250479	1	1.163
ENSG00000099994|ENSG00000187792	1	1.163
ENSG00000099995|ENSG00000184117	1	1.163
ENSG00000099999|ENSG00000100003	1	1.163
ENSG00000100029|ENSG00000100325	1	1.163
ENSG00000100036|ENSG00000100100	1	1.163
ENSG00000100060|ENSG00000100156	1	1.163
ENSG00000100084|ENSG00000184702	1	1.163
ENSG00000100124|ENSG00000133466	1	1.163
ENSG00000100138|ENSG00000100162	1	1.163
ENSG00000100138|ENSG00000100387	2	2.326
ENSG00000100138|ENSG00000100410	1	1.163
ENSG00000100138|ENSG00000100413	1	1.163
ENSG00000100138|ENSG00000184983	5	5.814
ENSG00000100138|ENSG00000189306	2	2.326
ENSG00000100147|ENSG00000100162	1	1.163
ENSG00000100147|ENSG00000198951	1	1.163
ENSG00000100150|ENSG00000205853	1	1.163
ENSG00000100151|ENSG00000128298	1	1.163
ENSG00000100162|ENSG00000100387	3	3.488
ENSG00000100162|ENSG00000100418	1	1.163
ENSG00000100162|ENSG00000183172	1	1.163
ENSG00000100162|ENSG00000184983	2	2.326
ENSG00000100162|ENSG00000189306	3	3.488
ENSG00000100201|ENSG00000100321	1	1.163
ENSG00000100209|ENSG00000180957	1	1.163
ENSG00000100216|ENSG00000100316	2	2.326
ENSG00000100219|ENSG00000185340	1	1.163
ENSG00000100220|ENSG00000241878	1	1.163
ENSG00000100225|ENSG00000128245	1	1.163
ENSG00000100226|ENSG00000213923	1	1.163
ENSG00000100228|ENSG00000186716	1	1.163
ENSG00000100280|ENSG00000182944	1	1.163
ENSG00000100290|ENSG00000186732	1	1.163
ENSG00000100316|ENSG00000128272	2	2.326
ENSG00000100316|ENSG00000187051	4	4.651
ENSG00000100316|ENSG00000244509	2	2.326
ENSG00000100320|ENSG00000100345	1	1.163
ENSG00000100351|ENSG00000239713	1	1.163
ENSG00000100362|ENSG00000128283	1	1.163
ENSG00000100387|ENSG00000100410	2	2.326
ENSG00000100395|ENSG00000100403	1	1.163
ENSG00000100395|ENSG00000100412	1	1.163
ENSG00000100395|ENSG00000239900	1	1.163
ENSG00000100410|ENSG00000196419	1	1.163
ENSG00000100427|ENSG00000205593	1	1.163
ENSG00000100445|ENSG00000100911	1	1.163
ENSG00000100485|ENSG00000100490	1	1.163
ENSG00000100504|ENSG00000131969	2	2.326
ENSG00000100522|ENSG00000180998	1	1.163
ENSG00000100526|ENSG00000126787	13	15.116
ENSG00000100528|ENSG00000168175	1	1.163
ENSG00000100554|ENSG00000134001	1	1.163
ENSG00000100567|ENSG00000100575	1	1.163
ENSG00000100578|ENSG00000165617	1	1.163
ENSG00000100591|ENSG00000119705	4	4.651
ENSG00000100605|ENSG00000165934	1	1.163
ENSG00000100626|ENSG00000100647	1	1.163
ENSG00000100628|ENSG00000133937	1	1.163
ENSG00000100632|ENSG00000133983	2	2.326
ENSG00000100652|ENSG00000175985	1	1.163
ENSG00000100664|ENSG00000156411	1	1.163
ENSG00000100697|ENSG00000165959	1	1.163
ENSG00000100726|ENSG00000205937	1	1.163
ENSG00000100739|ENSG00000258691	1	1.163
ENSG00000100744|ENSG00000227051	1	1.163
ENSG00000100764|ENSG00000198668	1	1.163
ENSG00000100767|ENSG00000258653	1	1.163
ENSG00000100796|ENSG00000133943	1	1.163
ENSG00000100804|ENSG00000129460	2	2.326
ENSG00000100804|ENSG00000129562	5	5.814
ENSG00000100804|ENSG00000172590	4	4.651
ENSG00000100804|ENSG00000179933	3	3.488
ENSG00000100823|ENSG00000198805	1	1.163
ENSG00000100883|ENSG00000129515	1	1.163
ENSG00000100934|ENSG00000150527	1	1.163
ENSG00000100985|ENSG00000132801	1	1.163
ENSG00000100994|ENSG00000130684	1	1.163
ENSG00000100994|ENSG00000197586	1	1.163
ENSG00000101003|ENSG00000101474	1	1.163
ENSG00000101052|ENSG00000132823	1	1.163
ENSG00000101104|ENSG00000149596	1	1.163
ENSG00000101144|ENSG00000124225	1	1.163
ENSG00000101182|ENSG00000130706	11	12.791
ENSG00000101182|ENSG00000171858	38	44.186
ENSG00000101187|ENSG00000171858	1	1.163
ENSG00000101189|ENSG00000125534	1	1.163
ENSG00000101191|ENSG00000130706	1	1.163
ENSG00000101193|ENSG00000130706	1	1.163
ENSG00000101193|ENSG00000197114	1	1.163
ENSG00000101194|ENSG00000197114	1	1.163
ENSG00000101197|ENSG00000101198	1	1.163
ENSG00000101216|ENSG00000197114	1	1.163
ENSG00000101220|ENSG00000125877	2	2.326
ENSG00000101220|ENSG00000125901	6	6.977
ENSG00000101230|ENSG00000172296	1	1.163
ENSG00000101255|ENSG00000125775	1	1.163
ENSG00000101310|ENSG00000125846	1	1.163
ENSG00000101310|ENSG00000132664	1	1.163
ENSG00000101311|ENSG00000125872	1	1.163
ENSG00000101333|ENSG00000132623	1	1.163
ENSG00000101335|ENSG00000171222	1	1.163
ENSG00000101361|ENSG00000101365	2	2.326
ENSG00000101361|ENSG00000125835	10	11.628
ENSG00000101361|ENSG00000125901	11	12.791
ENSG00000101365|ENSG00000125835	2	2.326
ENSG00000101365|ENSG00000125877	1	1.163
ENSG00000101365|ENSG00000125901	2	2.326
ENSG00000101407|ENSG00000101452	1	1.163
ENSG00000101413|ENSG00000269846	1	1.163
ENSG00000101443|ENSG00000101457	1	1.163
ENSG00000101443|ENSG00000166913	1	1.163
ENSG00000101443|ENSG00000175063	1	1.163
ENSG00000101444|ENSG00000125970	1	1.163
ENSG00000101444|ENSG00000125971	1	1.163
ENSG00000101444|ENSG00000242372	2	2.326
ENSG00000101447|ENSG00000129988	1	1.163
ENSG00000101460|ENSG00000125970	1	1.163
ENSG00000101460|ENSG00000198646	1	1.163
ENSG00000101474|ENSG00000197586	1	1.163
ENSG00000101546|ENSG00000141759	1	1.163
ENSG00000101608|ENSG00000177426	1	1.163
ENSG00000101746|ENSG00000134769	1	1.163
ENSG00000102189|ENSG00000177889	1	1.163
ENSG00000102531|ENSG00000136169	1	1.163
ENSG00000102575|ENSG00000127616	1	1.163
ENSG00000102699|ENSG00000151849	1	1.163
ENSG00000102738|ENSG00000120688	1	1.163
ENSG00000102753|ENSG00000123179	1	1.163
ENSG00000102753|ENSG00000136169	1	1.163
ENSG00000102780|ENSG00000120675	1	1.163
ENSG00000102786|ENSG00000136098	1	1.163
ENSG00000102858|ENSG00000118898	1	1.163
ENSG00000102879|ENSG00000179958	1	1.163
ENSG00000102882|ENSG00000169627	1	1.163
ENSG00000102886|ENSG00000229809	1	1.163
ENSG00000102898|ENSG00000132600	1	1.163
ENSG00000102898|ENSG00000159792	1	1.163
ENSG00000102898|ENSG00000166595	5	5.814
ENSG00000102898|ENSG00000168701	1	1.163
ENSG00000102900|ENSG00000102931	1	1.163
ENSG00000102981|ENSG00000172831	1	1.163
ENSG00000103005|ENSG00000140854	1	1.163
ENSG00000103005|ENSG00000140859	1	1.163
ENSG00000103024|ENSG00000140988	1	1.163
ENSG00000103024|ENSG00000140990	2	2.326
ENSG00000103024|ENSG00000174109	1	1.163
ENSG00000103044|ENSG00000258429	1	1.163
ENSG00000103091|ENSG00000153774	1	1.163
ENSG00000103111|ENSG00000186153	1	1.163
ENSG00000103121|ENSG00000140905	1	1.163
ENSG00000103145|ENSG00000103363	2	2.326
ENSG00000103168|ENSG00000103194	1	1.163
ENSG00000103184|ENSG00000205832	1	1.163
ENSG00000103199|ENSG00000162104	1	1.163
ENSG00000103202|ENSG00000103266	2	2.326
ENSG00000103202|ENSG00000130731	2	2.326
ENSG00000103202|ENSG00000140983	1	1.163
ENSG00000103202|ENSG00000161980	1	1.163
ENSG00000103202|ENSG00000161981	1	1.163
ENSG00000103202|ENSG00000172366	1	1.163
ENSG00000103249|ENSG00000103266	1	1.163
ENSG00000103249|ENSG00000140988	1	1.163
ENSG00000103249|ENSG00000184207	1	1.163
ENSG00000103253|ENSG00000130731	1	1.163
ENSG00000103254|ENSG00000172366	1	1.163
ENSG00000103257|ENSG00000167508	1	1.163
ENSG00000103260|ENSG00000234769	1	1.163
ENSG00000103266|ENSG00000172366	1	1.163
ENSG00000103275|ENSG00000140988	1	1.163
ENSG00000103342|ENSG00000175643	2	2.326
ENSG00000103342|ENSG00000184602	1	1.163
ENSG00000103342|ENSG00000185338	1	1.163
ENSG00000103363|ENSG00000140988	13	15.116
ENSG00000103363|ENSG00000140990	18	20.93
ENSG00000103363|ENSG00000184697	1	1.163
ENSG00000103415|ENSG00000168101	1	1.163
ENSG00000103423|ENSG00000126602	2	2.326
ENSG00000103429|ENSG00000140694	1	1.163
ENSG00000103485|ENSG00000149925	1	1.163
ENSG00000103490|ENSG00000156858	1	1.163
ENSG00000103502|ENSG00000149923	2	2.326
ENSG00000103502|ENSG00000149929	1	1.163
ENSG00000103502|ENSG00000179918	1	1.163
ENSG00000103512|ENSG00000179889	1	1.163
ENSG00000103544|ENSG00000170540	1	1.163
ENSG00000103544|ENSG00000185164	1	1.163
ENSG00000103591|ENSG00000129007	1	1.163
ENSG00000103599|ENSG00000129007	2	2.326
ENSG00000103710|ENSG00000103742	1	1.163
ENSG00000103742|ENSG00000140451	1	1.163
ENSG00000103742|ENSG00000174498	1	1.163
ENSG00000103769|ENSG00000174444	1	1.163
ENSG00000103811|ENSG00000166411	1	1.163
ENSG00000103855|ENSG00000156642	1	1.163
ENSG00000104047|ENSG00000166200	1	1.163
ENSG00000104047|ENSG00000255302	1	1.163
ENSG00000104093|ENSG00000140280	1	1.163
ENSG00000104131|ENSG00000140263	1	1.163
ENSG00000104147|ENSG00000128944	5	5.814
ENSG00000104147|ENSG00000137804	6	6.977
ENSG00000104213|ENSG00000171428	1	1.163
ENSG00000104231|ENSG00000133731	1	1.163
ENSG00000104327|ENSG00000155099	1	1.163
ENSG00000104341|ENSG00000156482	1	1.163
ENSG00000104343|ENSG00000147604	1	1.163
ENSG00000104368|ENSG00000147533	1	1.163
ENSG00000104408|ENSG00000120526	2	2.326
ENSG00000104408|ENSG00000120533	1	1.163
ENSG00000104413|ENSG00000183808	1	1.163
ENSG00000104427|ENSG00000104435	1	1.163
ENSG00000104518|ENSG00000180900	1	1.163
ENSG00000104522|ENSG00000179091	1	1.163
ENSG00000104524|ENSG00000178896	1	1.163
ENSG00000104529|ENSG00000160932	2	2.326
ENSG00000104529|ENSG00000178896	2	2.326
ENSG00000104529|ENSG00000179091	6	6.977
ENSG00000104529|ENSG00000179950	3	3.488
ENSG00000104611|ENSG00000147408	1	1.163
ENSG00000104613|ENSG00000175445	1	1.163
ENSG00000104695|ENSG00000197265	1	1.163
ENSG00000104738|ENSG00000253729	1	1.163
ENSG00000104756|ENSG00000184661	2	2.326
ENSG00000104823|ENSG00000105193	1	1.163
ENSG00000104823|ENSG00000105197	4	4.651
ENSG00000104823|ENSG00000167642	1	1.163
ENSG00000104824|ENSG00000105193	2	2.326
ENSG00000104825|ENSG00000128626	1	1.163
ENSG00000104852|ENSG00000104960	7	8.14
ENSG00000104853|ENSG00000130202	1	1.163
ENSG00000104856|ENSG00000125741	1	1.163
ENSG00000104870|ENSG00000204673	1	1.163
ENSG00000104872|ENSG00000126453	3	3.488
ENSG00000104872|ENSG00000126457	7	8.14
ENSG00000104872|ENSG00000142534	5	5.814
ENSG00000104872|ENSG00000142541	3	3.488
ENSG00000104886|ENSG00000104904	5	5.814
ENSG00000104886|ENSG00000115268	9	10.465
ENSG00000104886|ENSG00000130332	1	1.163
ENSG00000104886|ENSG00000176619	1	1.163
ENSG00000104886|ENSG00000228300	1	1.163
ENSG00000104889|ENSG00000104907	1	1.163
ENSG00000104889|ENSG00000104979	2	2.326
ENSG00000104889|ENSG00000167815	5	5.814
ENSG00000104889|ENSG00000179115	2	2.326
ENSG00000104889|ENSG00000179271	1	1.163
ENSG00000104892|ENSG00000189114	1	1.163
ENSG00000104897|ENSG00000104904	1	1.163
ENSG00000104897|ENSG00000104969	2	2.326
ENSG00000104897|ENSG00000115268	1	1.163
ENSG00000104897|ENSG00000119559	1	1.163
ENSG00000104897|ENSG00000125912	1	1.163
ENSG00000104897|ENSG00000176619	1	1.163
ENSG00000104897|ENSG00000213638	1	1.163
ENSG00000104904|ENSG00000104969	1	1.163
ENSG00000104904|ENSG00000115268	35	40.698
ENSG00000104904|ENSG00000115286	2	2.326
ENSG00000104904|ENSG00000127540	3	3.488
ENSG00000104904|ENSG00000130005	1	1.163
ENSG00000104904|ENSG00000130332	16	18.605
ENSG00000104904|ENSG00000141873	1	1.163
ENSG00000104904|ENSG00000228300	3	3.488
ENSG00000104907|ENSG00000104979	2	2.326
ENSG00000104907|ENSG00000132017	1	1.163
ENSG00000104915|ENSG00000179115	1	1.163
ENSG00000104936|ENSG00000125744	1	1.163
ENSG00000104979|ENSG00000123136	1	1.163
ENSG00000104979|ENSG00000167815	4	4.651
ENSG00000104979|ENSG00000179271	15	17.442
ENSG00000104980|ENSG00000167775	1	1.163
ENSG00000104980|ENSG00000229833	1	1.163
ENSG00000104980|ENSG00000233927	1	1.163
ENSG00000105011|ENSG00000132002	1	1.163
ENSG00000105048|ENSG00000129991	9	10.465
ENSG00000105048|ENSG00000133247	1	1.163
ENSG00000105048|ENSG00000160471	1	1.163
ENSG00000105048|ENSG00000167614	2	2.326
ENSG00000105048|ENSG00000167646	1	1.163
ENSG00000105048|ENSG00000170889	1	1.163
ENSG00000105048|ENSG00000171425	1	1.163
ENSG00000105131|ENSG00000160961	1	1.163
ENSG00000105131|ENSG00000167460	1	1.163
ENSG00000105171|ENSG00000169021	1	1.163
ENSG00000105185|ENSG00000178904	1	1.163
ENSG00000105193|ENSG00000105197	11	12.791
ENSG00000105193|ENSG00000105202	9	10.465
ENSG00000105193|ENSG00000128626	3	3.488
ENSG00000105193|ENSG00000178982	32	37.209
ENSG00000105197|ENSG00000128626	1	1.163
ENSG00000105202|ENSG00000128626	2	2.326
ENSG00000105204|ENSG00000105245	1	1.163
ENSG00000105220|ENSG00000105699	1	1.163
ENSG00000105223|ENSG00000167578	1	1.163
ENSG00000105223|ENSG00000167600	4	4.651
ENSG00000105223|ENSG00000196235	1	1.163
ENSG00000105254|ENSG00000105258	5	5.814
ENSG00000105254|ENSG00000105677	2	2.326
ENSG00000105254|ENSG00000126267	2	2.326
ENSG00000105254|ENSG00000161249	3	3.488
ENSG00000105254|ENSG00000205155	2	2.326
ENSG00000105258|ENSG00000105677	9	10.465
ENSG00000105258|ENSG00000126267	20	23.256
ENSG00000105258|ENSG00000161249	4	4.651
ENSG00000105258|ENSG00000205155	1	1.163
ENSG00000105270|ENSG00000105707	1	1.163
ENSG00000105281|ENSG00000142230	1	1.163
ENSG00000105298|ENSG00000167674	1	1.163
ENSG00000105339|ENSG00000167632	1	1.163
ENSG00000105357|ENSG00000167759	1	1.163
ENSG00000105364|ENSG00000105401	1	1.163
ENSG00000105364|ENSG00000127445	1	1.163
ENSG00000105364|ENSG00000129351	1	1.163
ENSG00000105364|ENSG00000130811	4	4.651
ENSG00000105372|ENSG00000105404	15	17.442
ENSG00000105372|ENSG00000105427	4	4.651
ENSG00000105373|ENSG00000130748	1	1.163
ENSG00000105373|ENSG00000178980	1	1.163
ENSG00000105393|ENSG00000105640	5	5.814
ENSG00000105393|ENSG00000130312	1	1.163
ENSG00000105401|ENSG00000127616	1	1.163
ENSG00000105401|ENSG00000130811	4	4.651
ENSG00000105401|ENSG00000161847	1	1.163
ENSG00000105404|ENSG00000105427	1	1.163
ENSG00000105426|ENSG00000130255	5	5.814
ENSG00000105426|ENSG00000174917	2	2.326
ENSG00000105443|ENSG00000105486	1	1.163
ENSG00000105447|ENSG00000118162	1	1.163
ENSG00000105447|ENSG00000178980	1	1.163
ENSG00000105464|ENSG00000105479	1	1.163
ENSG00000105472|ENSG00000196961	1	1.163
ENSG00000105509|ENSG00000169035	1	1.163
ENSG00000105518|ENSG00000130159	1	1.163
ENSG00000105518|ENSG00000130165	2	2.326
ENSG00000105518|ENSG00000142444	1	1.163
ENSG00000105518|ENSG00000161888	1	1.163
ENSG00000105520|ENSG00000198003	1	1.163
ENSG00000105556|ENSG00000172270	1	1.163
ENSG00000105559|ENSG00000130528	1	1.163
ENSG00000105583|ENSG00000123144	1	1.163
ENSG00000105583|ENSG00000179271	6	6.977
ENSG00000105583|ENSG00000198356	1	1.163
ENSG00000105613|ENSG00000171223	1	1.163
ENSG00000105618|ENSG00000170889	1	1.163
ENSG00000105639|ENSG00000130312	1	1.163
ENSG00000105640|ENSG00000105649	1	1.163
ENSG00000105640|ENSG00000105655	2	2.326
ENSG00000105640|ENSG00000105700	2	2.326
ENSG00000105640|ENSG00000130303	1	1.163
ENSG00000105640|ENSG00000130312	10	11.628
ENSG00000105640|ENSG00000130520	29	33.721
ENSG00000105640|ENSG00000131351	1	1.163
ENSG00000105640|ENSG00000141971	1	1.163
ENSG00000105640|ENSG00000160113	1	1.163
ENSG00000105640|ENSG00000221983	58	67.442
ENSG00000105640|ENSG00000254858	1	1.163
ENSG00000105655|ENSG00000105669	1	1.163
ENSG00000105655|ENSG00000105701	1	1.163
ENSG00000105655|ENSG00000221983	1	1.163
ENSG00000105662|ENSG00000160161	1	1.163
ENSG00000105669|ENSG00000105701	1	1.163
ENSG00000105669|ENSG00000130520	7	8.14
ENSG00000105669|ENSG00000221983	6	6.977
ENSG00000105677|ENSG00000126267	13	15.116
ENSG00000105677|ENSG00000161249	5	5.814
ENSG00000105696|ENSG00000221983	1	1.163
ENSG00000105696|ENSG00000254858	1	1.163
ENSG00000105699|ENSG00000126254	1	1.163
ENSG00000105700|ENSG00000130520	1	1.163
ENSG00000105700|ENSG00000254858	1	1.163
ENSG00000105717|ENSG00000130287	1	1.163
ENSG00000105732|ENSG00000167600	1	1.163
ENSG00000105767|ENSG00000131115	1	1.163
ENSG00000105825|ENSG00000242265	1	1.163
ENSG00000105887|ENSG00000243317	1	1.163
ENSG00000105963|ENSG00000177706	1	1.163
ENSG00000105968|ENSG00000106636	1	1.163
ENSG00000105971|ENSG00000105974	9	10.465
ENSG00000105974|ENSG00000105976	1	1.163
ENSG00000105974|ENSG00000135269	3	3.488
ENSG00000105976|ENSG00000214188	1	1.163
ENSG00000106086|ENSG00000180233	1	1.163
ENSG00000106100|ENSG00000241644	1	1.163
ENSG00000106128|ENSG00000241644	1	1.163
ENSG00000106153|ENSG00000146731	1	1.163
ENSG00000106211|ENSG00000146701	12	13.953
ENSG00000106236|ENSG00000164715	1	1.163
ENSG00000106244|ENSG00000166508	1	1.163
ENSG00000106245|ENSG00000241468	2	2.326
ENSG00000106263|ENSG00000146535	1	1.163
ENSG00000106268|ENSG00000157778	1	1.163
ENSG00000106290|ENSG00000146833	1	1.163
ENSG00000106290|ENSG00000166508	1	1.163
ENSG00000106392|ENSG00000146574	1	1.163
ENSG00000106392|ENSG00000164631	1	1.163
ENSG00000106392|ENSG00000219545	1	1.163
ENSG00000106400|ENSG00000214253	1	1.163
ENSG00000106477|ENSG00000186591	1	1.163
ENSG00000106538|ENSG00000164885	2	2.326
ENSG00000106538|ENSG00000171130	1	1.163
ENSG00000106546|ENSG00000214960	1	1.163
ENSG00000106628|ENSG00000136270	1	1.163
ENSG00000106628|ENSG00000196262	1	1.163
ENSG00000106636|ENSG00000136279	1	1.163
ENSG00000106636|ENSG00000196262	1	1.163
ENSG00000106701|ENSG00000165028	1	1.163
ENSG00000106772|ENSG00000156049	1	1.163
ENSG00000106772|ENSG00000197969	1	1.163
ENSG00000106803|ENSG00000136874	1	1.163
ENSG00000106809|ENSG00000127080	1	1.163
ENSG00000107036|ENSG00000205808	1	1.163
ENSG00000107099|ENSG00000183784	1	1.163
ENSG00000107130|ENSG00000136816	1	1.163
ENSG00000107140|ENSG00000159884	1	1.163
ENSG00000107175|ENSG00000122705	1	1.163
ENSG00000107223|ENSG00000107281	1	1.163
ENSG00000107223|ENSG00000148362	2	2.326
ENSG00000107223|ENSG00000176101	2	2.326
ENSG00000107223|ENSG00000182154	10	11.628
ENSG00000107223|ENSG00000188229	7	8.14
ENSG00000107223|ENSG00000244187	2	2.326
ENSG00000107242|ENSG00000269337	1	1.163
ENSG00000107262|ENSG00000230453	1	1.163
ENSG00000107290|ENSG00000125484	1	1.163
ENSG00000107317|ENSG00000165716	1	1.163
ENSG00000107331|ENSG00000188566	1	1.163
ENSG00000107371|ENSG00000175768	1	1.163
ENSG00000107485|ENSG00000123243	1	1.163
ENSG00000107560|ENSG00000188613	1	1.163
ENSG00000107562|ENSG00000198298	1	1.163
ENSG00000107779|ENSG00000107789	2	2.326
ENSG00000107779|ENSG00000148672	1	1.163
ENSG00000107789|ENSG00000138138	1	1.163
ENSG00000107789|ENSG00000227268	1	1.163
ENSG00000107815|ENSG00000198408	1	1.163
ENSG00000107831|ENSG00000107833	2	2.326
ENSG00000107929|ENSG00000151240	1	1.163
ENSG00000107949|ENSG00000188690	1	1.163
ENSG00000108021|ENSG00000196139	1	1.163
ENSG00000108064|ENSG00000122873	1	1.163
ENSG00000108091|ENSG00000151150	1	1.163
ENSG00000108100|ENSG00000177283	1	1.163
ENSG00000108107|ENSG00000133265	2	2.326
ENSG00000108231|ENSG00000138119	2	2.326
ENSG00000108292|ENSG00000131771	1	1.163
ENSG00000108292|ENSG00000225485	1	1.163
ENSG00000108294|ENSG00000108298	40	46.512
ENSG00000108294|ENSG00000125691	38	44.186
ENSG00000108294|ENSG00000174100	1	1.163
ENSG00000108298|ENSG00000125691	61	70.93
ENSG00000108344|ENSG00000108349	1	1.163
ENSG00000108344|ENSG00000141736	1	1.163
ENSG00000108344|ENSG00000141753	1	1.163
ENSG00000108349|ENSG00000141753	1	1.163
ENSG00000108375|ENSG00000266086	1	1.163
ENSG00000108384|ENSG00000108406	1	1.163
ENSG00000108389|ENSG00000108395	1	1.163
ENSG00000108389|ENSG00000136450	1	1.163
ENSG00000108406|ENSG00000167447	1	1.163
ENSG00000108423|ENSG00000170832	1	1.163
ENSG00000108479|ENSG00000125454	1	1.163
ENSG00000108479|ENSG00000167863	1	1.163
ENSG00000108509|ENSG00000167740	1	1.163
ENSG00000108518|ENSG00000108528	2	2.326
ENSG00000108518|ENSG00000108561	16	18.605
ENSG00000108518|ENSG00000129197	2	2.326
ENSG00000108518|ENSG00000141456	1	1.163
ENSG00000108518|ENSG00000142507	37	43.023
ENSG00000108518|ENSG00000161920	1	1.163
ENSG00000108528|ENSG00000108561	2	2.326
ENSG00000108556|ENSG00000183018	1	1.163
ENSG00000108561|ENSG00000132382	1	1.163
ENSG00000108561|ENSG00000142507	3	3.488
ENSG00000108590|ENSG00000170291	1	1.163
ENSG00000108592|ENSG00000108654	1	1.163
ENSG00000108604|ENSG00000136478	1	1.163
ENSG00000108666|ENSG00000108671	1	1.163
ENSG00000108666|ENSG00000126858	1	1.163
ENSG00000108788|ENSG00000131477	1	1.163
ENSG00000108821|ENSG00000141232	1	1.163
ENSG00000108826|ENSG00000167085	4	4.651
ENSG00000108826|ENSG00000239672	9	10.465
ENSG00000108828|ENSG00000188554	1	1.163
ENSG00000108830|ENSG00000131469	1	1.163
ENSG00000108839|ENSG00000213859	1	1.163
ENSG00000108883|ENSG00000161692	1	1.163
ENSG00000108946|ENSG00000141337	1	1.163
ENSG00000108947|ENSG00000161955	1	1.163
ENSG00000108963|ENSG00000159842	1	1.163
ENSG00000109062|ENSG00000109089	1	1.163
ENSG00000109084|ENSG00000109113	2	2.326
ENSG00000109099|ENSG00000241322	1	1.163
ENSG00000109107|ENSG00000109113	1	1.163
ENSG00000109107|ENSG00000173065	1	1.163
ENSG00000109113|ENSG00000132591	1	1.163
ENSG00000109113|ENSG00000160606	2	2.326
ENSG00000109113|ENSG00000198242	3	3.488
ENSG00000109133|ENSG00000154277	1	1.163
ENSG00000109189|ENSG00000226887	1	1.163
ENSG00000109255|ENSG00000128039	1	1.163
ENSG00000109255|ENSG00000128050	1	1.163
ENSG00000109320|ENSG00000164037	1	1.163
ENSG00000109323|ENSG00000164037	1	1.163
ENSG00000109323|ENSG00000164039	1	1.163
ENSG00000109332|ENSG00000145354	3	3.488
ENSG00000109458|ENSG00000153147	1	1.163
ENSG00000109458|ENSG00000170185	1	1.163
ENSG00000109475|ENSG00000198856	2	2.326
ENSG00000109519|ENSG00000179010	2	2.326
ENSG00000109738|ENSG00000145431	2	2.326
ENSG00000109743|ENSG00000118564	1	1.163
ENSG00000109814|ENSG00000121892	1	1.163
ENSG00000109846|ENSG00000204381	1	1.163
ENSG00000109919|ENSG00000213619	1	1.163
ENSG00000109929|ENSG00000137642	1	1.163
ENSG00000109944|ENSG00000166257	1	1.163
ENSG00000110011|ENSG00000126432	1	1.163
ENSG00000110011|ENSG00000149806	1	1.163
ENSG00000110011|ENSG00000176340	1	1.163
ENSG00000110047|ENSG00000173113	1	1.163
ENSG00000110074|ENSG00000134940	1	1.163
ENSG00000110077|ENSG00000166927	1	1.163
ENSG00000110080|ENSG00000149571	1	1.163
ENSG00000110090|ENSG00000110092	1	1.163
ENSG00000110090|ENSG00000162344	4	4.651
ENSG00000110092|ENSG00000162344	2	2.326
ENSG00000110104|ENSG00000134824	1	1.163
ENSG00000110104|ENSG00000168496	1	1.163
ENSG00000110108|ENSG00000134824	1	1.163
ENSG00000110171|ENSG00000179532	1	1.163
ENSG00000110200|ENSG00000149357	1	1.163
ENSG00000110321|ENSG00000198730	2	2.326
ENSG00000110429|ENSG00000135387	1	1.163
ENSG00000110497|ENSG00000149091	1	1.163
ENSG00000110680|ENSG00000152270	1	1.163
ENSG00000110696|ENSG00000110700	2	2.326
ENSG00000110713|ENSG00000167333	1	1.163
ENSG00000110717|ENSG00000167792	4	4.651
ENSG00000110717|ENSG00000172531	2	2.326
ENSG00000110717|ENSG00000172663	1	1.163
ENSG00000110717|ENSG00000172725	1	1.163
ENSG00000110717|ENSG00000197345	4	4.651
ENSG00000110756|ENSG00000129173	1	1.163
ENSG00000110844|ENSG00000161791	1	1.163
ENSG00000110848|ENSG00000172243	1	1.163
ENSG00000110851|ENSG00000198855	1	1.163
ENSG00000110871|ENSG00000111775	1	1.163
ENSG00000110917|ENSG00000111786	3	3.488
ENSG00000110955|ENSG00000110958	1	1.163
ENSG00000110955|ENSG00000135404	1	1.163
ENSG00000110955|ENSG00000166986	1	1.163
ENSG00000110955|ENSG00000170515	1	1.163
ENSG00000110955|ENSG00000182199	2	2.326
ENSG00000110955|ENSG00000196531	12	13.953
ENSG00000110955|ENSG00000197728	12	13.953
ENSG00000110955|ENSG00000229117	5	5.814
ENSG00000110958|ENSG00000170515	5	5.814
ENSG00000110958|ENSG00000182199	1	1.163
ENSG00000110958|ENSG00000196531	4	4.651
ENSG00000110958|ENSG00000197728	1	1.163
ENSG00000110975|ENSG00000139133	1	1.163
ENSG00000111057|ENSG00000123349	1	1.163
ENSG00000111057|ENSG00000139637	1	1.163
ENSG00000111057|ENSG00000167779	1	1.163
ENSG00000111057|ENSG00000205352	2	2.326
ENSG00000111087|ENSG00000166886	1	1.163
ENSG00000111142|ENSG00000111144	1	1.163
ENSG00000111199|ENSG00000135093	1	1.163
ENSG00000111224|ENSG00000171792	1	1.163
ENSG00000111229|ENSG00000111237	3	3.488
ENSG00000111229|ENSG00000139428	1	1.163
ENSG00000111231|ENSG00000174437	1	1.163
ENSG00000111237|ENSG00000139436	1	1.163
ENSG00000111252|ENSG00000111275	1	1.163
ENSG00000111266|ENSG00000183150	1	1.163
ENSG00000111305|ENSG00000205791	1	1.163
ENSG00000111319|ENSG00000111640	1	1.163
ENSG00000111319|ENSG00000111667	1	1.163
ENSG00000111319|ENSG00000182326	1	1.163
ENSG00000111371|ENSG00000134294	6	6.977
ENSG00000111371|ENSG00000189079	1	1.163
ENSG00000111530|ENSG00000127334	1	1.163
ENSG00000111639|ENSG00000111640	9	10.465
ENSG00000111639|ENSG00000111669	7	8.14
ENSG00000111639|ENSG00000111678	4	4.651
ENSG00000111639|ENSG00000126749	4	4.651
ENSG00000111639|ENSG00000215021	6	6.977
ENSG00000111640|ENSG00000111669	38	44.186
ENSG00000111640|ENSG00000111678	2	2.326
ENSG00000111640|ENSG00000126749	1	1.163
ENSG00000111640|ENSG00000215021	22	25.581
ENSG00000111641|ENSG00000126746	1	1.163
ENSG00000111641|ENSG00000215021	1	1.163
ENSG00000111653|ENSG00000111671	1	1.163
ENSG00000111665|ENSG00000111704	1	1.163
ENSG00000111669|ENSG00000111674	1	1.163
ENSG00000111669|ENSG00000111678	2	2.326
ENSG00000111669|ENSG00000126749	5	5.814
ENSG00000111669|ENSG00000215021	11	12.791
ENSG00000111671|ENSG00000187569	1	1.163
ENSG00000111678|ENSG00000126749	1	1.163
ENSG00000111704|ENSG00000126749	2	2.326
ENSG00000111704|ENSG00000184344	10	11.628
ENSG00000111716|ENSG00000111726	1	1.163
ENSG00000111725|ENSG00000170855	1	1.163
ENSG00000111725|ENSG00000183273	1	1.163
ENSG00000111731|ENSG00000139163	3	3.488
ENSG00000111775|ENSG00000167272	2	2.326
ENSG00000111775|ENSG00000170855	1	1.163
ENSG00000111796|ENSG00000134539	1	1.163
ENSG00000111799|ENSG00000118407	1	1.163
ENSG00000111801|ENSG00000187475	1	1.163
ENSG00000111801|ENSG00000197846	1	1.163
ENSG00000111802|ENSG00000112308	1	1.163
ENSG00000111843|ENSG00000111845	1	1.163
ENSG00000111845|ENSG00000137210	3	3.488
ENSG00000111962|ENSG00000177688	1	1.163
ENSG00000112039|ENSG00000146197	1	1.163
ENSG00000112081|ENSG00000137168	2	2.326
ENSG00000112110|ENSG00000120437	1	1.163
ENSG00000112144|ENSG00000112146	1	1.163
ENSG00000112164|ENSG00000124721	1	1.163
ENSG00000112182|ENSG00000135299	1	1.163
ENSG00000112186|ENSG00000124789	1	1.163
ENSG00000112234|ENSG00000123552	1	1.163
ENSG00000112245|ENSG00000118482	3	3.488
ENSG00000112246|ENSG00000164418	1	1.163
ENSG00000112290|ENSG00000135535	1	1.163
ENSG00000112419|ENSG00000152818	1	1.163
ENSG00000112425|ENSG00000118508	1	1.163
ENSG00000112499|ENSG00000120438	1	1.163
ENSG00000112530|ENSG00000185345	1	1.163
ENSG00000112562|ENSG00000130396	1	1.163
ENSG00000112599|ENSG00000124713	1	1.163
ENSG00000112619|ENSG00000112659	1	1.163
ENSG00000112619|ENSG00000137218	1	1.163
ENSG00000112651|ENSG00000112667	1	1.163
ENSG00000112651|ENSG00000124733	2	2.326
ENSG00000112659|ENSG00000181577	1	1.163
ENSG00000112667|ENSG00000180992	1	1.163
ENSG00000112697|ENSG00000196586	1	1.163
ENSG00000112699|ENSG00000137267	2	2.326
ENSG00000112701|ENSG00000118407	1	1.163
ENSG00000112742|ENSG00000146247	1	1.163
ENSG00000112773|ENSG00000146242	1	1.163
ENSG00000112837|ENSG00000135318	1	1.163
ENSG00000112852|ENSG00000176087	1	1.163
ENSG00000112852|ENSG00000178913	1	1.163
ENSG00000112877|ENSG00000164362	1	1.163
ENSG00000112893|ENSG00000151422	1	1.163
ENSG00000112893|ENSG00000198961	1	1.163
ENSG00000112977|ENSG00000145495	1	1.163
ENSG00000112983|ENSG00000112984	13	15.116
ENSG00000112983|ENSG00000158402	6	6.977
ENSG00000112984|ENSG00000158402	10	11.628
ENSG00000112992|ENSG00000151881	1	1.163
ENSG00000113013|ENSG00000120705	4	4.651
ENSG00000113048|ENSG00000131844	2	2.326
ENSG00000113140|ENSG00000197043	1	1.163
ENSG00000113140|ENSG00000211445	1	1.163
ENSG00000113141|ENSG00000170445	1	1.163
ENSG00000113161|ENSG00000164347	1	1.163
ENSG00000113231|ENSG00000171643	1	1.163
ENSG00000113248|ENSG00000204969	1	1.163
ENSG00000113269|ENSG00000197226	1	1.163
ENSG00000113312|ENSG00000164611	1	1.163
ENSG00000113356|ENSG00000113369	1	1.163
ENSG00000113368|ENSG00000164244	1	1.163
ENSG00000113387|ENSG00000113407	1	1.163
ENSG00000113504|ENSG00000153395	1	1.163
ENSG00000113504|ENSG00000153404	1	1.163
ENSG00000113558|ENSG00000113583	1	1.163
ENSG00000113558|ENSG00000119048	1	1.163
ENSG00000113575|ENSG00000213585	4	4.651
ENSG00000113638|ENSG00000182836	2	2.326
ENSG00000113657|ENSG00000156475	1	1.163
ENSG00000113657|ENSG00000164265	1	1.163
ENSG00000113658|ENSG00000120708	1	1.163
ENSG00000113758|ENSG00000169230	1	1.163
ENSG00000113758|ENSG00000196923	1	1.163
ENSG00000113845|ENSG00000138495	1	1.163
ENSG00000113916|ENSG00000145012	1	1.163
ENSG00000114021|ENSG00000206535	1	1.163
ENSG00000114023|ENSG00000160124	1	1.163
ENSG00000114126|ENSG00000163714	1	1.163
ENSG00000114166|ENSG00000183960	1	1.163
ENSG00000114200|ENSG00000121871	1	1.163
ENSG00000114209|ENSG00000173905	1	1.163
ENSG00000114251|ENSG00000187672	1	1.163
ENSG00000114268|ENSG00000213672	1	1.163
ENSG00000114346|ENSG00000169760	2	2.326
ENSG00000114353|ENSG00000114388	1	1.163
ENSG00000114391|ENSG00000174173	2	2.326
ENSG00000114503|ENSG00000186001	1	1.163
ENSG00000114520|ENSG00000163848	1	1.163
ENSG00000114529|ENSG00000138459	1	1.163
ENSG00000114529|ENSG00000144824	1	1.163
ENSG00000114541|ENSG00000144746	1	1.163
ENSG00000114573|ENSG00000121579	1	1.163
ENSG00000114573|ENSG00000163608	1	1.163
ENSG00000114631|ENSG00000132394	1	1.163
ENSG00000114631|ENSG00000163870	1	1.163
ENSG00000114631|ENSG00000197763	1	1.163
ENSG00000114638|ENSG00000144852	1	1.163
ENSG00000114767|ENSG00000114902	1	1.163
ENSG00000114767|ENSG00000162244	3	3.488
ENSG00000114770|ENSG00000163872	1	1.163
ENSG00000114779|ENSG00000164082	1	1.163
ENSG00000114784|ENSG00000188846	4	4.651
ENSG00000114790|ENSG00000196549	1	1.163
ENSG00000114850|ENSG00000163660	1	1.163
ENSG00000114853|ENSG00000168038	1	1.163
ENSG00000114854|ENSG00000164081	1	1.163
ENSG00000114867|ENSG00000175166	1	1.163
ENSG00000114867|ENSG00000177383	1	1.163
ENSG00000114902|ENSG00000162244	5	5.814
ENSG00000114902|ENSG00000164086	1	1.163
ENSG00000114904|ENSG00000162244	1	1.163
ENSG00000114923|ENSG00000135929	1	1.163
ENSG00000114923|ENSG00000163521	1	1.163
ENSG00000114956|ENSG00000115307	1	1.163
ENSG00000114956|ENSG00000144034	1	1.163
ENSG00000114956|ENSG00000163170	3	3.488
ENSG00000114988|ENSG00000115073	1	1.163
ENSG00000114993|ENSG00000204843	1	1.163
ENSG00000114999|ENSG00000144136	1	1.163
ENSG00000115053|ENSG00000187514	11	12.791
ENSG00000115084|ENSG00000115091	3	3.488
ENSG00000115128|ENSG00000173960	1	1.163
ENSG00000115128|ENSG00000184924	2	2.326
ENSG00000115129|ENSG00000138092	1	1.163
ENSG00000115145|ENSG00000182389	1	1.163
ENSG00000115194|ENSG00000115226	1	1.163
ENSG00000115207|ENSG00000115216	1	1.163
ENSG00000115207|ENSG00000138074	1	1.163
ENSG00000115216|ENSG00000138074	2	2.326
ENSG00000115232|ENSG00000188452	3	3.488
ENSG00000115234|ENSG00000243147	1	1.163
ENSG00000115241|ENSG00000138074	3	3.488
ENSG00000115266|ENSG00000172081	1	1.163
ENSG00000115267|ENSG00000184611	1	1.163
ENSG00000115267|ENSG00000197635	1	1.163
ENSG00000115268|ENSG00000115286	16	18.605
ENSG00000115268|ENSG00000127540	2	2.326
ENSG00000115268|ENSG00000130332	42	48.837
ENSG00000115268|ENSG00000167468	26	30.233
ENSG00000115268|ENSG00000172270	7	8.14
ENSG00000115268|ENSG00000228300	4	4.651
ENSG00000115286|ENSG00000130332	5	5.814
ENSG00000115286|ENSG00000167468	8	9.302
ENSG00000115286|ENSG00000172270	2	2.326
ENSG00000115286|ENSG00000228300	1	1.163
ENSG00000115307|ENSG00000163170	1	1.163
ENSG00000115307|ENSG00000239779	1	1.163
ENSG00000115318|ENSG00000179528	1	1.163
ENSG00000115339|ENSG00000178662	1	1.163
ENSG00000115353|ENSG00000204822	1	1.163
ENSG00000115368|ENSG00000128694	1	1.163
ENSG00000115415|ENSG00000198130	1	1.163
ENSG00000115446|ENSG00000158417	1	1.163
ENSG00000115457|ENSG00000115461	1	1.163
ENSG00000115461|ENSG00000144583	1	1.163
ENSG00000115468|ENSG00000171551	1	1.163
ENSG00000115486|ENSG00000152284	1	1.163
ENSG00000115520|ENSG00000119041	1	1.163
ENSG00000115524|ENSG00000144381	1	1.163
ENSG00000115526|ENSG00000158435	1	1.163
ENSG00000115540|ENSG00000119041	1	1.163
ENSG00000115541|ENSG00000144381	48	55.814
ENSG00000115641|ENSG00000135974	1	1.163
ENSG00000115648|ENSG00000124839	1	1.163
ENSG00000115648|ENSG00000132321	1	1.163
ENSG00000115685|ENSG00000168393	1	1.163
ENSG00000115756|ENSG00000151694	1	1.163
ENSG00000115758|ENSG00000134308	3	3.488
ENSG00000115758|ENSG00000171848	12	13.953
ENSG00000115808|ENSG00000171055	1	1.163
ENSG00000115828|ENSG00000115841	1	1.163
ENSG00000115828|ENSG00000150938	1	1.163
ENSG00000115828|ENSG00000152133	1	1.163
ENSG00000115828|ENSG00000171055	1	1.163
ENSG00000115828|ENSG00000218739	1	1.163
ENSG00000115839|ENSG00000121988	1	1.163
ENSG00000115844|ENSG00000144355	1	1.163
ENSG00000115875|ENSG00000152147	1	1.163
ENSG00000115875|ENSG00000188010	1	1.163
ENSG00000115902|ENSG00000179833	1	1.163
ENSG00000115963|ENSG00000168288	1	1.163
ENSG00000116014|ENSG00000183186	1	1.163
ENSG00000116030|ENSG00000138442	1	1.163
ENSG00000116062|ENSG00000180398	2	2.326
ENSG00000116120|ENSG00000123983	2	2.326
ENSG00000116133|ENSG00000169174	6	6.977
ENSG00000116161|ENSG00000120333	1	1.163
ENSG00000116198|ENSG00000162591	1	1.163
ENSG00000116213|ENSG00000169598	1	1.163
ENSG00000116221|ENSG00000162384	1	1.163
ENSG00000116251|ENSG00000171735	2	2.326
ENSG00000116254|ENSG00000158286	1	1.163
ENSG00000116254|ENSG00000158292	1	1.163
ENSG00000116266|ENSG00000197780	1	1.163
ENSG00000116337|ENSG00000162775	1	1.163
ENSG00000116350|ENSG00000159023	1	1.163
ENSG00000116406|ENSG00000198756	1	1.163
ENSG00000116455|ENSG00000116459	1	1.163
ENSG00000116459|ENSG00000116473	1	1.163
ENSG00000116521|ENSG00000173207	1	1.163
ENSG00000116584|ENSG00000143294	1	1.163
ENSG00000116584|ENSG00000163374	1	1.163
ENSG00000116586|ENSG00000160752	1	1.163
ENSG00000116586|ENSG00000160783	1	1.163
ENSG00000116586|ENSG00000160789	1	1.163
ENSG00000116586|ENSG00000163382	1	1.163
ENSG00000116586|ENSG00000163479	1	1.163
ENSG00000116586|ENSG00000179085	1	1.163
ENSG00000116586|ENSG00000183856	1	1.163
ENSG00000116649|ENSG00000116661	1	1.163
ENSG00000116649|ENSG00000116670	1	1.163
ENSG00000116649|ENSG00000142657	1	1.163
ENSG00000116649|ENSG00000177674	2	2.326
ENSG00000116661|ENSG00000116670	2	2.326
ENSG00000116661|ENSG00000132879	1	1.163
ENSG00000116661|ENSG00000162496	1	1.163
ENSG00000116667|ENSG00000116679	1	1.163
ENSG00000116667|ENSG00000198756	1	1.163
ENSG00000116670|ENSG00000162490	1	1.163
ENSG00000116670|ENSG00000162496	2	2.326
ENSG00000116670|ENSG00000177674	3	3.488
ENSG00000116675|ENSG00000162433	1	1.163
ENSG00000116679|ENSG00000121481	1	1.163
ENSG00000116729|ENSG00000172380	1	1.163
ENSG00000116747|ENSG00000116750	1	1.163
ENSG00000116752|ENSG00000163349	1	1.163
ENSG00000116771|ENSG00000142634	1	1.163
ENSG00000116774|ENSG00000134207	5	5.814
ENSG00000116786|ENSG00000219481	1	1.163
ENSG00000116791|ENSG00000117054	1	1.163
ENSG00000116791|ENSG00000162623	12	13.953
ENSG00000116793|ENSG00000163349	1	1.163
ENSG00000116830|ENSG00000198162	1	1.163
ENSG00000116857|ENSG00000134369	1	1.163
ENSG00000116863|ENSG00000181817	1	1.163
ENSG00000116883|ENSG00000214193	1	1.163
ENSG00000116898|ENSG00000181817	3	3.488
ENSG00000116954|ENSG00000183386	1	1.163
ENSG00000116962|ENSG00000116977	1	1.163
ENSG00000116962|ENSG00000188739	1	1.163
ENSG00000116990|ENSG00000174574	1	1.163
ENSG00000117020|ENSG00000179456	1	1.163
ENSG00000117036|ENSG00000198952	1	1.163
ENSG00000117054|ENSG00000137968	1	1.163
ENSG00000117054|ENSG00000184005	1	1.163
ENSG00000117069|ENSG00000154027	1	1.163
ENSG00000117091|ENSG00000158874	1	1.163
ENSG00000117115|ENSG00000204377	1	1.163
ENSG00000117133|ENSG00000117155	1	1.163
ENSG00000117133|ENSG00000203943	1	1.163
ENSG00000117151|ENSG00000171517	1	1.163
ENSG00000117155|ENSG00000153904	1	1.163
ENSG00000117305|ENSG00000117318	1	1.163
ENSG00000117318|ENSG00000142676	1	1.163
ENSG00000117362|ENSG00000136631	1	1.163
ENSG00000117395|ENSG00000117410	1	1.163
ENSG00000117399|ENSG00000179178	1	1.163
ENSG00000117399|ENSG00000253313	2	2.326
ENSG00000117407|ENSG00000196517	1	1.163
ENSG00000117408|ENSG00000173846	1	1.163
ENSG00000117410|ENSG00000117419	1	1.163
ENSG00000117410|ENSG00000142937	1	1.163
ENSG00000117448|ENSG00000142937	4	4.651
ENSG00000117448|ENSG00000173660	5	5.814
ENSG00000117450|ENSG00000142937	18	20.93
ENSG00000117450|ENSG00000173660	16	18.605
ENSG00000117500|ENSG00000137942	1	1.163
ENSG00000117525|ENSG00000137936	1	1.163
ENSG00000117528|ENSG00000137942	1	1.163
ENSG00000117592|ENSG00000152061	1	1.163
ENSG00000117595|ENSG00000143469	1	1.163
ENSG00000117597|ENSG00000143469	1	1.163
ENSG00000117632|ENSG00000142669	1	1.163
ENSG00000117632|ENSG00000198830	14	16.279
ENSG00000117713|ENSG00000175707	1	1.163
ENSG00000117748|ENSG00000130775	1	1.163
ENSG00000117868|ENSG00000126870	4	4.651
ENSG00000117868|ENSG00000146918	1	1.163
ENSG00000117877|ENSG00000125743	1	1.163
ENSG00000117877|ENSG00000125753	1	1.163
ENSG00000117906|ENSG00000140391	1	1.163
ENSG00000117971|ENSG00000166426	2	2.326
ENSG00000117984|ENSG00000177600	2	2.326
ENSG00000118046|ENSG00000129911	1	1.163
ENSG00000118094|ENSG00000177098	1	1.163
ENSG00000118181|ENSG00000167283	19	22.093
ENSG00000118181|ENSG00000196655	2	2.326
ENSG00000118181|ENSG00000256269	3	3.488
ENSG00000118193|ENSG00000118197	1	1.163
ENSG00000118200|ENSG00000269690	1	1.163
ENSG00000118292|ENSG00000163154	1	1.163
ENSG00000118418|ENSG00000135338	1	1.163
ENSG00000118420|ENSG00000203877	1	1.163
ENSG00000118454|ENSG00000132485	1	1.163
ENSG00000118496|ENSG00000118508	2	2.326
ENSG00000118513|ENSG00000118514	1	1.163
ENSG00000118564|ENSG00000237765	1	1.163
ENSG00000118640|ENSG00000168890	1	1.163
ENSG00000118640|ENSG00000168894	1	1.163
ENSG00000118816|ENSG00000138764	1	1.163
ENSG00000118873|ENSG00000162813	1	1.163
ENSG00000118873|ENSG00000186205	1	1.163
ENSG00000118894|ENSG00000153406	1	1.163
ENSG00000118900|ENSG00000140632	1	1.163
ENSG00000118939|ENSG00000188243	1	1.163
ENSG00000118972|ENSG00000130037	1	1.163
ENSG00000119048|ENSG00000152700	1	1.163
ENSG00000119203|ENSG00000134308	5	5.814
ENSG00000119203|ENSG00000171848	1	1.163
ENSG00000119314|ENSG00000148158	1	1.163
ENSG00000119333|ENSG00000148335	1	1.163
ENSG00000119335|ENSG00000136908	2	2.326
ENSG00000119335|ENSG00000148335	3	3.488
ENSG00000119335|ENSG00000171159	1	1.163
ENSG00000119401|ENSG00000182752	1	1.163
ENSG00000119408|ENSG00000136933	1	1.163
ENSG00000119471|ENSG00000165181	1	1.163
ENSG00000119522|ENSG00000148200	1	1.163
ENSG00000119574|ENSG00000249471	1	1.163
ENSG00000119630|ENSG00000183379	1	1.163
ENSG00000119638|ENSG00000165898	1	1.163
ENSG00000119655|ENSG00000165898	1	1.163
ENSG00000119669|ENSG00000119705	1	1.163
ENSG00000119669|ENSG00000177108	1	1.163
ENSG00000119681|ENSG00000156050	1	1.163
ENSG00000119684|ENSG00000133935	1	1.163
ENSG00000119705|ENSG00000177108	2	2.326
ENSG00000119718|ENSG00000165898	1	1.163
ENSG00000119729|ENSG00000171132	1	1.163
ENSG00000119844|ENSG00000179833	1	1.163
ENSG00000119862|ENSG00000197329	1	1.163
ENSG00000119865|ENSG00000204923	1	1.163
ENSG00000119878|ENSG00000143933	2	2.326
ENSG00000119917|ENSG00000185745	1	1.163
ENSG00000119929|ENSG00000155287	1	1.163
ENSG00000120158|ENSG00000205808	1	1.163
ENSG00000120159|ENSG00000120162	1	1.163
ENSG00000120159|ENSG00000147894	1	1.163
ENSG00000120314|ENSG00000164620	1	1.163
ENSG00000120327|ENSG00000253846	1	1.163
ENSG00000120659|ENSG00000133106	1	1.163
ENSG00000120662|ENSG00000120696	1	1.163
ENSG00000120685|ENSG00000183722	1	1.163
ENSG00000120690|ENSG00000150907	1	1.163
ENSG00000120694|ENSG00000189403	2	2.326
ENSG00000120697|ENSG00000120699	1	1.163
ENSG00000120742|ENSG00000144893	1	1.163
ENSG00000120756|ENSG00000175054	1	1.163
ENSG00000120833|ENSG00000177889	1	1.163
ENSG00000120837|ENSG00000139372	2	2.326
ENSG00000120889|ENSG00000168487	1	1.163
ENSG00000120889|ENSG00000173535	1	1.163
ENSG00000120896|ENSG00000120913	2	2.326
ENSG00000120896|ENSG00000168476	1	1.163
ENSG00000120937|ENSG00000188984	1	1.163
ENSG00000120992|ENSG00000187735	7	8.14
ENSG00000121073|ENSG00000154945	1	1.163
ENSG00000121073|ENSG00000167085	1	1.163
ENSG00000121207|ENSG00000145423	2	2.326
ENSG00000121236|ENSG00000132254	1	1.163
ENSG00000121236|ENSG00000132274	1	1.163
ENSG00000121380|ENSG00000197870	1	1.163
ENSG00000121552|ENSG00000138496	1	1.163
ENSG00000121570|ENSG00000163507	1	1.163
ENSG00000121570|ENSG00000198919	2	2.326
ENSG00000121644|ENSG00000153187	2	2.326
ENSG00000121680|ENSG00000135365	1	1.163
ENSG00000121680|ENSG00000181830	1	1.163
ENSG00000121690|ENSG00000135378	1	1.163
ENSG00000121743|ENSG00000269591	1	1.163
ENSG00000121774|ENSG00000175130	5	5.814
ENSG00000121774|ENSG00000184007	1	1.163
ENSG00000121775|ENSG00000160050	1	1.163
ENSG00000121879|ENSG00000136518	1	1.163
ENSG00000121879|ENSG00000172667	1	1.163
ENSG00000121903|ENSG00000176256	1	1.163
ENSG00000121904|ENSG00000197056	1	1.163
ENSG00000121957|ENSG00000134184	1	1.163
ENSG00000121957|ENSG00000134222	3	3.488
ENSG00000122026|ENSG00000122033	3	3.488
ENSG00000122026|ENSG00000186184	6	6.977
ENSG00000122033|ENSG00000186184	2	2.326
ENSG00000122140|ENSG00000160345	1	1.163
ENSG00000122203|ENSG00000160867	1	1.163
ENSG00000122406|ENSG00000143033	1	1.163
ENSG00000122417|ENSG00000171502	1	1.163
ENSG00000122550|ENSG00000136231	2	2.326
ENSG00000122565|ENSG00000122566	1	1.163
ENSG00000122678|ENSG00000136271	1	1.163
ENSG00000122694|ENSG00000198467	1	1.163
ENSG00000122696|ENSG00000137142	1	1.163
ENSG00000122705|ENSG00000198467	2	2.326
ENSG00000122707|ENSG00000159899	2	2.326
ENSG00000122735|ENSG00000164972	1	1.163
ENSG00000122756|ENSG00000137100	1	1.163
ENSG00000122756|ENSG00000198853	1	1.163
ENSG00000122870|ENSG00000165443	1	1.163
ENSG00000122882|ENSG00000185009	1	1.163
ENSG00000122884|ENSG00000168209	3	3.488
ENSG00000123066|ENSG00000135108	1	1.163
ENSG00000123106|ENSG00000211455	1	1.163
ENSG00000123119|ENSG00000180694	5	5.814
ENSG00000123119|ENSG00000253250	11	12.791
ENSG00000123144|ENSG00000179271	2	2.326
ENSG00000123159|ENSG00000141867	1	1.163
ENSG00000123200|ENSG00000139684	1	1.163
ENSG00000123349|ENSG00000135390	14	16.279
ENSG00000123349|ENSG00000139637	1	1.163
ENSG00000123349|ENSG00000197111	1	1.163
ENSG00000123349|ENSG00000205352	1	1.163
ENSG00000123352|ENSG00000167550	1	1.163
ENSG00000123353|ENSG00000197728	3	3.488
ENSG00000123416|ENSG00000134285	1	1.163
ENSG00000123416|ENSG00000181929	1	1.163
ENSG00000123416|ENSG00000187778	3	3.488
ENSG00000123427|ENSG00000166881	1	1.163
ENSG00000123453|ENSG00000160326	1	1.163
ENSG00000123552|ENSG00000132423	1	1.163
ENSG00000123836|ENSG00000143486	1	1.163
ENSG00000123892|ENSG00000168959	1	1.163
ENSG00000123975|ENSG00000187742	1	1.163
ENSG00000123977|ENSG00000169031	1	1.163
ENSG00000123989|ENSG00000123992	1	1.163
ENSG00000124006|ENSG00000144589	1	1.163
ENSG00000124116|ENSG00000132801	1	1.163
ENSG00000124116|ENSG00000168634	1	1.163
ENSG00000124159|ENSG00000243543	1	1.163
ENSG00000124164|ENSG00000215440	1	1.163
ENSG00000124207|ENSG00000124214	1	1.163
ENSG00000124257|ENSG00000243543	1	1.163
ENSG00000124299|ENSG00000131944	1	1.163
ENSG00000124302|ENSG00000131944	1	1.163
ENSG00000124491|ENSG00000124785	1	1.163
ENSG00000124507|ENSG00000124664	1	1.163
ENSG00000124529|ENSG00000188987	1	1.163
ENSG00000124541|ENSG00000188112	1	1.163
ENSG00000124562|ENSG00000124614	8	9.302
ENSG00000124562|ENSG00000137309	3	3.488
ENSG00000124562|ENSG00000198755	19	22.093
ENSG00000124570|ENSG00000137285	1	1.163
ENSG00000124570|ENSG00000170542	2	2.326
ENSG00000124571|ENSG00000137207	1	1.163
ENSG00000124575|ENSG00000124610	17	19.767
ENSG00000124575|ENSG00000124635	1	1.163
ENSG00000124575|ENSG00000124693	14	16.279
ENSG00000124575|ENSG00000158406	1	1.163
ENSG00000124575|ENSG00000168298	54	62.791
ENSG00000124575|ENSG00000180573	6	6.977
ENSG00000124575|ENSG00000180596	2	2.326
ENSG00000124575|ENSG00000184825	39	45.349
ENSG00000124575|ENSG00000187837	51	59.302
ENSG00000124575|ENSG00000196226	1	1.163
ENSG00000124575|ENSG00000196787	1	1.163
ENSG00000124575|ENSG00000197061	67	77.907
ENSG00000124575|ENSG00000197409	6	6.977
ENSG00000124575|ENSG00000197459	2	2.326
ENSG00000124575|ENSG00000197846	13	15.116
ENSG00000124575|ENSG00000198327	3	3.488
ENSG00000124575|ENSG00000198339	8	9.302
ENSG00000124575|ENSG00000198518	9	10.465
ENSG00000124575|ENSG00000256018	6	6.977
ENSG00000124575|ENSG00000256316	8	9.302
ENSG00000124588|ENSG00000137267	3	3.488
ENSG00000124588|ENSG00000137285	2	2.326
ENSG00000124608|ENSG00000146232	1	1.163
ENSG00000124610|ENSG00000124693	3	3.488
ENSG00000124610|ENSG00000168298	13	15.116
ENSG00000124610|ENSG00000180573	4	4.651
ENSG00000124610|ENSG00000180596	1	1.163
ENSG00000124610|ENSG00000187837	13	15.116
ENSG00000124610|ENSG00000196226	1	1.163
ENSG00000124610|ENSG00000196532	1	1.163
ENSG00000124610|ENSG00000197061	22	25.581
ENSG00000124610|ENSG00000197409	1	1.163
ENSG00000124610|ENSG00000197459	1	1.163
ENSG00000124610|ENSG00000197846	4	4.651
ENSG00000124610|ENSG00000198366	1	1.163
ENSG00000124610|ENSG00000198518	2	2.326
ENSG00000124610|ENSG00000256018	1	1.163
ENSG00000124610|ENSG00000256316	3	3.488
ENSG00000124615|ENSG00000164627	1	1.163
ENSG00000124635|ENSG00000124657	1	1.163
ENSG00000124635|ENSG00000158406	2	2.326
ENSG00000124635|ENSG00000168298	1	1.163
ENSG00000124635|ENSG00000180573	24	27.907
ENSG00000124635|ENSG00000184357	1	1.163
ENSG00000124635|ENSG00000197061	1	1.163
ENSG00000124635|ENSG00000197914	1	1.163
ENSG00000124657|ENSG00000196331	23	26.744
ENSG00000124657|ENSG00000197903	1	1.163
ENSG00000124659|ENSG00000124733	1	1.163
ENSG00000124688|ENSG00000124733	1	1.163
ENSG00000124693|ENSG00000158373	2	2.326
ENSG00000124693|ENSG00000158406	4	4.651
ENSG00000124693|ENSG00000168298	22	25.581
ENSG00000124693|ENSG00000180573	1	1.163
ENSG00000124693|ENSG00000180596	1	1.163
ENSG00000124693|ENSG00000187837	21	24.419
ENSG00000124693|ENSG00000196532	1	1.163
ENSG00000124693|ENSG00000197061	24	27.907
ENSG00000124693|ENSG00000197409	6	6.977
ENSG00000124693|ENSG00000197697	3	3.488
ENSG00000124693|ENSG00000197846	9	10.465
ENSG00000124693|ENSG00000198327	1	1.163
ENSG00000124693|ENSG00000198518	11	12.791
ENSG00000124693|ENSG00000256018	4	4.651
ENSG00000124693|ENSG00000256316	9	10.465
ENSG00000124733|ENSG00000137207	1	1.163
ENSG00000124733|ENSG00000146223	1	1.163
ENSG00000124733|ENSG00000188112	1	1.163
ENSG00000124743|ENSG00000244067	1	1.163
ENSG00000124802|ENSG00000188428	1	1.163
ENSG00000124831|ENSG00000124839	3	3.488
ENSG00000124839|ENSG00000144485	1	1.163
ENSG00000124839|ENSG00000234949	1	1.163
ENSG00000124875|ENSG00000163737	1	1.163
ENSG00000124942|ENSG00000168004	1	1.163
ENSG00000125037|ENSG00000134077	1	1.163
ENSG00000125037|ENSG00000157020	2	2.326
ENSG00000125144|ENSG00000198417	31	36.047
ENSG00000125148|ENSG00000198417	30	34.884
ENSG00000125148|ENSG00000205364	6	6.977
ENSG00000125337|ENSG00000203690	1	1.163
ENSG00000125375|ENSG00000165506	1	1.163
ENSG00000125378|ENSG00000131979	1	1.163
ENSG00000125434|ENSG00000187838	1	1.163
ENSG00000125445|ENSG00000125449	1	1.163
ENSG00000125445|ENSG00000132475	3	3.488
ENSG00000125445|ENSG00000167862	3	3.488
ENSG00000125445|ENSG00000167863	1	1.163
ENSG00000125445|ENSG00000188612	6	6.977
ENSG00000125445|ENSG00000189159	5	5.814
ENSG00000125454|ENSG00000170412	1	1.163
ENSG00000125457|ENSG00000167862	1	1.163
ENSG00000125457|ENSG00000188878	1	1.163
ENSG00000125458|ENSG00000189159	2	2.326
ENSG00000125482|ENSG00000148248	1	1.163
ENSG00000125484|ENSG00000148308	1	1.163
ENSG00000125485|ENSG00000148308	1	1.163
ENSG00000125503|ENSG00000167646	1	1.163
ENSG00000125505|ENSG00000160439	1	1.163
ENSG00000125630|ENSG00000144136	2	2.326
ENSG00000125648|ENSG00000174917	1	1.163
ENSG00000125652|ENSG00000130255	8	9.302
ENSG00000125652|ENSG00000174886	1	1.163
ENSG00000125656|ENSG00000125733	1	1.163
ENSG00000125656|ENSG00000130255	3	3.488
ENSG00000125703|ENSG00000185483	1	1.163
ENSG00000125703|ENSG00000240563	1	1.163
ENSG00000125743|ENSG00000130208	7	8.14
ENSG00000125743|ENSG00000142252	1	1.163
ENSG00000125753|ENSG00000130202	7	8.14
ENSG00000125753|ENSG00000130203	3	3.488
ENSG00000125753|ENSG00000130204	8	9.302
ENSG00000125821|ENSG00000125850	1	1.163
ENSG00000125835|ENSG00000125877	3	3.488
ENSG00000125835|ENSG00000125901	15	17.442
ENSG00000125835|ENSG00000198171	2	2.326
ENSG00000125877|ENSG00000125901	2	2.326
ENSG00000125878|ENSG00000177732	1	1.163
ENSG00000125901|ENSG00000198171	1	1.163
ENSG00000125912|ENSG00000141873	1	1.163
ENSG00000125945|ENSG00000249087	1	1.163
ENSG00000125952|ENSG00000257365	1	1.163
ENSG00000125970|ENSG00000125971	1	1.163
ENSG00000125971|ENSG00000242372	3	3.488
[truncated: 1,879 more rows]

## Sheet: Fig2d
Source data for Fig. 2d. COP enrichment tests in GTEx conserved COPs, same protein complex and same biological pathway
ExternalList	Size1	ItemGroup	Size2	Overlap	theSum	theFirst	theSecond	odds	confmin	confmax	pval	log10pval	percOverlap
Conserved COPs	1149	BulkCOPs	3705	203	254777	946	3502	15.6132	13.2946	18.2616	4.13962e-152	151.509	5.47908
Conserved COPs	1149	scCOPs	3877	97	254711	1052	3780	6.21297	4.98056	7.67417	6.12416e-42	41.2366	2.50193
Conserved COPs	1149	scCOPs>=5	377	31	258277	1118	346	20.6957	13.7857	30.0697	4.1115e-29	28.3872	8.22281
Same complex	238	BulkCOPs	3705	33	255858	205	3672	11.2153	7.50855	16.2808	1.88921e-22	21.7212	0.890688
Same complex	238	scCOPs	3877	50	255669	188	3827	17.7673	12.7145	24.4274	2.04913e-41	40.699	1.28966
Same complex	238	scCOPs>=5	377	24	259195	214	353	82.3577	50.9015	128.246	1.44486e-36	35.8539	6.36605
Same pathway	22290	BulkCOPs	3705	516	233323	21774	3189	1.73385	1.5752	1.90549	4.48346e-27	26.8861	13.9271
Same pathway	22290	scCOPs	3877	624	233043	21666	3253	2.06328	1.88873	2.25113	1.58578e-51	51.699	16.0949
Same pathway	22290	scCOPs>=5	377	128	237039	22162	249	5.49803	4.4052	6.83473	2.25743e-43	42.699	33.9523

## Sheet: Fig3b
Source data for Fig. 3b. Correlation of proteomics intensity in gene pairs per individual. COPs and non-COPs per individual are compared. Note: individuals with <10 COPs were excluded due to low sample size.
donor_run	donor	sample_size	variable	value
aowh_2-22607_6	aowh_2	129	COP	0.22546
aowh_2-24352_2	aowh_2	87	COP	0.268822
ciwj_2-25619_5	ciwj_2	19	COP	0.116667
fejf_2-24475_8	fejf_2	95	COP	0.284956
hayt_1-25013_6	hayt_1	40	COP	0.733333
hegp_3-24351_3	hegp_3	29	COP	0.709091
iezw_2-24475_7	iezw_2	36	COP	0.258101
iiyk_4-24327_6	iiyk_4	64	COP	0.404481
jejf_2-25271_7	jejf_2	92	COP	0.422959
jejf_2-25271_8	jejf_2	125	COP	0.429913
kajh_3-24475_1	kajh_3	70	COP	0.488976
kolf_2-24475_7	kolf_2	110	COP	0.0612628
kucg_2-24475_5	kucg_2	27	COP	0.642857
kucg_2-25262_8	kucg_2	30	COP	0.685315
kuco_1-25619_5	kuco_1	26	COP	0.515152
kuco_1-25619_7	kuco_1	23	COP	-0.428571
laey_4-24327_6	laey_4	11	COP	1
lepk_1-24086_8	lepk_1	24	COP	0.547619
lepk_1-24351_3	lepk_1	16	COP	0.175758
letw_1-24327_6	letw_1	250	COP	0.190812
liqa_1-25619_5	liqa_1	39	COP	0.292308
liqa_1-25619_7	liqa_1	98	COP	0.0804164
meue_4-22607_6	meue_4	539	COP	0.017578
meue_4-24352_2	meue_4	132	COP	0.130073
miaj_6-24327_6	miaj_6	24	COP	0.47619
nosn_6-24842_6	nosn_6	30	COP	0.0285714
nosn_6-25476_4	nosn_6	46	COP	0.916667
nufh_3-24475_8	nufh_3	25	COP	0.55581
oaqd_3-21843_2	oaqd_3	46	COP	0.277471
oibg_1-24086_8	oibg_1	204	COP	0.209504
paab_4-21843_2	paab_4	25	COP	-0.314286
paab_4-23794_1	paab_4	73	COP	0.476402
paab_4-24353_6	paab_4	129	COP	0.286747
poih_4-22607_6	poih_4	157	COP	0.266742
poih_4-24327_6	poih_4	70	COP	0.0994384
poih_4-24352_2	poih_4	62	COP	0.347368
puie_5-24475_1	puie_5	122	COP	0.187787
qoog_4-24475_1	qoog_4	21	COP	0.047619
qorq_2-23794_1	qorq_2	156	COP	0.338726
qorq_2-24353_6	qorq_2	228	COP	0.166376
rayr_1-25262_5	rayr_1	12	COP	1
sehl_6-24252_5	sehl_6	51	COP	0.271429
sehl_6-24327_7	sehl_6	63	COP	0.403932
sehl_6-24475_3	sehl_6	181	COP	0.167361
seru_1-22606_1	seru_1	55	COP	0.478105
seru_1-24475_7	seru_1	51	COP	0.358609
sojd_3-24722_4	sojd_3	148	COP	0.255956
sojd_3-25262_5	sojd_3	314	COP	0.0272535
toco_5-25271_8	toco_5	19	COP	0.0357143
tolg_6-24722_4	tolg_6	68	COP	0.286085
tolg_6-25262_5	tolg_6	26	COP	-0.464286
ueah_1-24351_3	ueah_1	31	COP	0.612961
wahn_1-24327_7	wahn_1	26	COP	0.1621
wahn_1-24475_8	wahn_1	102	COP	0.0872007
xojn_3-25013_6	xojn_3	40	COP	0.536364
yoch_6-25013_6	yoch_6	558	COP	0.0980263
zagm_1-24475_8	zagm_1	103	COP	0.0186428
zerv_8-24475_7	zerv_8	197	COP	0.10681
aowh_2-22607_6	aowh_2	129	Non-COP	0.0860324
aowh_2-24352_2	aowh_2	87	Non-COP	-0.190656
ciwj_2-25619_5	ciwj_2	19	Non-COP	-0.885714
fejf_2-24475_8	fejf_2	95	Non-COP	-0.00902256
hayt_1-25013_6	hayt_1	40	Non-COP	0.0373626
hegp_3-24351_3	hegp_3	29	Non-COP	0.1
iezw_2-24475_7	iezw_2	36	Non-COP	-0.00909091
iiyk_4-24327_6	iiyk_4	64	Non-COP	0.225275
jejf_2-25271_7	jejf_2	92	Non-COP	-0.1214
jejf_2-25271_8	jejf_2	125	Non-COP	0.132865
kajh_3-24475_1	kajh_3	70	Non-COP	-0.0931373
kolf_2-24475_7	kolf_2	110	Non-COP	0.139805
kucg_2-24475_5	kucg_2	27	Non-COP	-0.2
kucg_2-25262_8	kucg_2	30	Non-COP	0.678571
kuco_1-25619_5	kuco_1	26	Non-COP	-1
kuco_1-25619_7	kuco_1	23	Non-COP	-0.142857
laey_4-24327_6	laey_4	11	Non-COP	0.5
lepk_1-24086_8	lepk_1	24	Non-COP	-0.142857
lepk_1-24351_3	lepk_1	16	Non-COP	-0.9
letw_1-24327_6	letw_1	250	Non-COP	0.0548698
liqa_1-25619_5	liqa_1	39	Non-COP	-0.183333
liqa_1-25619_7	liqa_1	98	Non-COP	-0.0754386
meue_4-22607_6	meue_4	539	Non-COP	0.0439603
meue_4-24352_2	meue_4	132	Non-COP	0.0395722
miaj_6-24327_6	miaj_6	24	Non-COP	-0.116667
nosn_6-24842_6	nosn_6	30	Non-COP	-0.238095
nosn_6-25476_4	nosn_6	46	Non-COP	0.232198
nufh_3-24475_8	nufh_3	25	Non-COP	-0.428571
oaqd_3-21843_2	oaqd_3	46	Non-COP	0.0454545
oibg_1-24086_8	oibg_1	204	Non-COP	0.283364
paab_4-21843_2	paab_4	25	Non-COP	0.5
paab_4-23794_1	paab_4	73	Non-COP	0.257143
paab_4-24353_6	paab_4	129	Non-COP	-0.140169
poih_4-22607_6	poih_4	157	Non-COP	0.0556954
poih_4-24327_6	poih_4	70	Non-COP	0.239039
poih_4-24352_2	poih_4	62	Non-COP	0.145257
puie_5-24475_1	puie_5	122	Non-COP	0.281455
qoog_4-24475_1	qoog_4	21	Non-COP	-0.392857
qorq_2-23794_1	qorq_2	156	Non-COP	0.218584
qorq_2-24353_6	qorq_2	228	Non-COP	0.0173797
rayr_1-25262_5	rayr_1	12	Non-COP	-0.5
sehl_6-24252_5	sehl_6	51	Non-COP	0.241758
sehl_6-24327_7	sehl_6	63	Non-COP	0.0852174
sehl_6-24475_3	sehl_6	181	Non-COP	0.0745041
seru_1-22606_1	seru_1	55	Non-COP	0.2
seru_1-24475_7	seru_1	51	Non-COP	0.108824
sojd_3-24722_4	sojd_3	148	Non-COP	-0.130013
sojd_3-25262_5	sojd_3	314	Non-COP	-0.07991
toco_5-25271_8	toco_5	19	Non-COP	0.464286
tolg_6-24722_4	tolg_6	68	Non-COP	0.0571429
tolg_6-25262_5	tolg_6	26	Non-COP	0.8
ueah_1-24351_3	ueah_1	31	Non-COP	0.167857
wahn_1-24327_7	wahn_1	26	Non-COP	-0.714286
wahn_1-24475_8	wahn_1	102	Non-COP	-0.250649
xojn_3-25013_6	xojn_3	40	Non-COP	0.118679
yoch_6-25013_6	yoch_6	558	Non-COP	-0.0430808
zagm_1-24475_8	zagm_1	103	Non-COP	0.0755556
zerv_8-24475_7	zerv_8	197	Non-COP	0.0231724

## Sheet: Fig4b
Source data for Fig. 4b. Summary of the number of shared enhancers per gene pair. Comparing COPs and non-COPs. Note: A small number of gene pairs were excluded as they were not liable to be assessed for this analysis (e.g. no nearby enhancers),.
Summary for each category:
COP	Sharing	2464
COP	Not sharing	113
Non-COP	Sharing	835
Non-COP	Not sharing	1727

## Sheet: Fig4c
Source data for Fig. 4c. Number of shared enhancers per gene pair. Comparing COPs and non-COPs. Note: gene pairs without shared enhancers (number_enhancers = 0, "other" gene pair) were considered to calculate the mean number of enhancers per group. Note: A small number of gene pairs were excluded as they were not liable to be assessed for this analysis (e.g. no nearby enhancers),.
gene_pair	number_enhancers	group
ENSG00000001629|ENSG00000001631	5	COP
ENSG00000001629|ENSG00000004766	7	COP
ENSG00000001629|ENSG00000105810	9	COP
ENSG00000001629|ENSG00000127914	8	COP
ENSG00000001629|ENSG00000177409	9	COP
ENSG00000001629|ENSG00000205413	7	COP
ENSG00000001631|ENSG00000105810	5	COP
ENSG00000001631|ENSG00000177409	5	COP
ENSG00000001631|ENSG00000205413	4	COP
ENSG00000002549|ENSG00000109805	1	COP
ENSG00000002549|ENSG00000178177	2	COP
ENSG00000003402|ENSG00000082153	3	COP
ENSG00000003756|ENSG00000004534	6	COP
ENSG00000003756|ENSG00000067560	5	COP
ENSG00000004468|ENSG00000118564	1	COP
ENSG00000004487|ENSG00000125944	3	COP
ENSG00000004487|ENSG00000142676	4	COP
ENSG00000004534|ENSG00000067560	7	COP
ENSG00000004534|ENSG00000198218	4	COP
ENSG00000004766|ENSG00000105810	7	COP
ENSG00000004766|ENSG00000177409	7	COP
ENSG00000004766|ENSG00000205413	6	COP
ENSG00000004897|ENSG00000082641	5	COP
ENSG00000004897|ENSG00000108424	5	COP
ENSG00000004897|ENSG00000120071	3	COP
ENSG00000004897|ENSG00000141279	5	COP
ENSG00000005339|ENSG00000140632	3	COP
ENSG00000005483|ENSG00000135250	6	COP
ENSG00000005801|ENSG00000110713	7	COP
ENSG00000005801|ENSG00000167323	7	COP
ENSG00000005955|ENSG00000006125	2	COP
ENSG00000005955|ENSG00000108270	1	COP
ENSG00000005955|ENSG00000172660	2	COP
ENSG00000006114|ENSG00000108270	1	COP
ENSG00000006114|ENSG00000132142	2	COP
ENSG00000006125|ENSG00000172660	4	COP
ENSG00000006125|ENSG00000205045	4	COP
ENSG00000006530|ENSG00000157764	3	COP
ENSG00000006576|ENSG00000127947	4	COP
ENSG00000006576|ENSG00000187257	4	COP
ENSG00000006607|ENSG00000115677	9	COP
ENSG00000006607|ENSG00000168385	10	COP
ENSG00000006634|ENSG00000008277	1	COP
ENSG00000006634|ENSG00000135164	1	COP
ENSG00000006831|ENSG00000060237	3	COP
ENSG00000007168|ENSG00000070366	9	COP
ENSG00000007168|ENSG00000132383	8	COP
ENSG00000007168|ENSG00000174231	9	COP
ENSG00000007202|ENSG00000087095	5	COP
ENSG00000007202|ENSG00000108256	5	COP
ENSG00000007202|ENSG00000109111	6	COP
ENSG00000007202|ENSG00000160551	5	COP
ENSG00000008083|ENSG00000047579	12	COP
ENSG00000008256|ENSG00000011275	9	COP
ENSG00000008277|ENSG00000075303	1	COP
ENSG00000008277|ENSG00000135164	1	COP
ENSG00000008869|ENSG00000055332	10	COP
ENSG00000009307|ENSG00000134242	2	COP
ENSG00000009307|ENSG00000163349	2	COP
ENSG00000009307|ENSG00000197323	2	COP
ENSG00000009307|ENSG00000213281	1	COP
ENSG00000009413|ENSG00000010810	11	COP
ENSG00000009413|ENSG00000155111	5	COP
ENSG00000009844|ENSG00000010818	7	COP
ENSG00000009954|ENSG00000086730	5	COP
ENSG00000009954|ENSG00000106665	5	COP
ENSG00000009954|ENSG00000106682	6	COP
ENSG00000010017|ENSG00000145990	12	COP
ENSG00000010244|ENSG00000108671	7	COP
ENSG00000010244|ENSG00000176658	7	COP
ENSG00000010292|ENSG00000111640	8	COP
ENSG00000010292|ENSG00000111642	8	COP
ENSG00000010803|ENSG00000066136	4	COP
ENSG00000010803|ENSG00000084070	3	COP
ENSG00000010803|ENSG00000127124	7	COP
ENSG00000011275|ENSG00000075618	12	COP
ENSG00000011304|ENSG00000172270	9	COP
ENSG00000011405|ENSG00000110696	1	COP
ENSG00000011454|ENSG00000056586	4	COP
ENSG00000011454|ENSG00000119522	5	COP
ENSG00000011454|ENSG00000165209	5	COP
ENSG00000011566|ENSG00000115904	3	COP
ENSG00000012983|ENSG00000100503	11	COP
ENSG00000012983|ENSG00000165525	10	COP
ENSG00000013374|ENSG00000106615	6	COP
ENSG00000013810|ENSG00000109685	7	COP
ENSG00000014641|ENSG00000119844	4	COP
ENSG00000014641|ENSG00000143951	3	COP
ENSG00000014641|ENSG00000197329	4	COP
ENSG00000014824|ENSG00000124406	2	COP
ENSG00000015133|ENSG00000100796	13	COP
ENSG00000015133|ENSG00000100815	13	COP
ENSG00000015133|ENSG00000133943	13	COP
ENSG00000015171|ENSG00000107929	1	COP
ENSG00000015479|ENSG00000044115	4	COP
ENSG00000015479|ENSG00000113013	4	COP
ENSG00000015479|ENSG00000120705	2	COP
ENSG00000015479|ENSG00000120725	7	COP
ENSG00000015479|ENSG00000120733	1	COP
ENSG00000015479|ENSG00000158458	7	COP
ENSG00000015676|ENSG00000106603	8	COP
ENSG00000015676|ENSG00000164543	5	COP
ENSG00000017260|ENSG00000114686	1	COP
ENSG00000017260|ENSG00000172765	2	COP
ENSG00000018408|ENSG00000071794	3	COP
ENSG00000018510|ENSG00000116044	4	COP
ENSG00000018510|ENSG00000170144	3	COP
ENSG00000018699|ENSG00000115760	2	COP
ENSG00000018699|ENSG00000152689	3	COP
ENSG00000019582|ENSG00000113712	6	COP
ENSG00000019582|ENSG00000145901	15	COP
ENSG00000019582|ENSG00000164587	14	COP
ENSG00000019582|ENSG00000197043	14	COP
ENSG00000020426|ENSG00000027075	9	COP
ENSG00000020426|ENSG00000100614	3	COP
ENSG00000020426|ENSG00000100644	6	COP
ENSG00000020426|ENSG00000126773	3	COP
ENSG00000020633|ENSG00000117616	9	COP
ENSG00000020633|ENSG00000133226	12	COP
ENSG00000020633|ENSG00000169504	12	COP
ENSG00000020633|ENSG00000204178	10	COP
ENSG00000020922|ENSG00000166004	4	COP
ENSG00000020922|ENSG00000166012	3	COP
ENSG00000023287|ENSG00000168300	1	COP
ENSG00000023318|ENSG00000106803	7	COP
ENSG00000023318|ENSG00000119509	7	COP
ENSG00000023445|ENSG00000152558	5	COP
ENSG00000023516|ENSG00000102763	6	COP
ENSG00000023516|ENSG00000102780	7	COP
ENSG00000023516|ENSG00000120675	8	COP
ENSG00000023516|ENSG00000133106	8	COP
ENSG00000023734|ENSG00000111348	1	COP
ENSG00000025293|ENSG00000131051	7	COP
ENSG00000025796|ENSG00000118689	4	COP
ENSG00000025796|ENSG00000164494	1	COP
ENSG00000025800|ENSG00000121774	8	COP
ENSG00000026103|ENSG00000138182	4	COP
ENSG00000026508|ENSG00000166016	11	COP
ENSG00000026508|ENSG00000166326	8	COP
ENSG00000026751|ENSG00000117090	19	COP
ENSG00000026751|ENSG00000117091	19	COP
ENSG00000026751|ENSG00000132185	10	COP
ENSG00000026751|ENSG00000186517	17	COP
ENSG00000027075|ENSG00000100614	4	COP
ENSG00000027075|ENSG00000100644	10	COP
ENSG00000027697|ENSG00000029363	9	COP
ENSG00000027697|ENSG00000118503	15	COP
ENSG00000027697|ENSG00000197442	12	COP
ENSG00000028116|ENSG00000115392	3	COP
ENSG00000028203|ENSG00000057704	10	COP
ENSG00000028203|ENSG00000111142	6	COP
ENSG00000028203|ENSG00000173588	10	COP
ENSG00000028277|ENSG00000105323	9	COP
ENSG00000028277|ENSG00000105369	7	COP
ENSG00000028528|ENSG00000103657	13	COP
ENSG00000028528|ENSG00000166128	10	COP
ENSG00000028528|ENSG00000180357	17	COP
ENSG00000029153|ENSG00000064115	11	COP
ENSG00000029153|ENSG00000123104	9	COP
ENSG00000029153|ENSG00000123106	7	COP
ENSG00000029363|ENSG00000197442	8	COP
ENSG00000029725|ENSG00000108518	7	COP
ENSG00000029725|ENSG00000108561	7	COP
ENSG00000030066|ENSG00000109920	7	COP
ENSG00000030066|ENSG00000134574	5	COP
ENSG00000030066|ENSG00000149187	8	COP
ENSG00000030419|ENSG00000144451	3	COP
ENSG00000031003|ENSG00000044115	2	COP
ENSG00000031003|ENSG00000113013	2	COP
ENSG00000031003|ENSG00000120705	1	COP
ENSG00000031003|ENSG00000120733	1	COP
ENSG00000031081|ENSG00000082701	8	COP
ENSG00000031081|ENSG00000113845	9	COP
ENSG00000031081|ENSG00000121594	10	COP
ENSG00000031081|ENSG00000163389	7	COP
ENSG00000032219|ENSG00000100592	2	COP
ENSG00000033170|ENSG00000126804	11	COP
ENSG00000033800|ENSG00000137764	7	COP
ENSG00000033800|ENSG00000140350	1	COP
ENSG00000033800|ENSG00000166949	7	COP
ENSG00000034510|ENSG00000152291	8	COP
ENSG00000034510|ENSG00000163541	8	COP
ENSG00000034510|ENSG00000176407	10	COP
ENSG00000034677|ENSG00000070756	16	COP
ENSG00000034677|ENSG00000104450	13	COP
ENSG00000034677|ENSG00000164919	13	COP
ENSG00000034677|ENSG00000164924	16	COP
ENSG00000035687|ENSG00000117020	3	COP
ENSG00000035687|ENSG00000153187	4	COP
ENSG00000035928|ENSG00000109790	10	COP
ENSG00000035928|ENSG00000121892	9	COP
ENSG00000035928|ENSG00000121895	9	COP
ENSG00000035928|ENSG00000168421	9	COP
ENSG00000036054|ENSG00000114354	1	COP
ENSG00000036257|ENSG00000085449	10	COP
ENSG00000036257|ENSG00000135905	6	COP
ENSG00000036257|ENSG00000152056	5	COP
ENSG00000036549|ENSG00000137959	2	COP
ENSG00000036549|ENSG00000137965	2	COP
ENSG00000036549|ENSG00000162613	2	COP
ENSG00000037474|ENSG00000112941	3	COP
ENSG00000038210|ENSG00000109606	1	COP
ENSG00000038382|ENSG00000154124	5	COP
ENSG00000038532|ENSG00000103342	20	COP
ENSG00000038532|ENSG00000122299	26	COP
ENSG00000038532|ENSG00000153066	21	COP
ENSG00000038532|ENSG00000166669	19	COP
ENSG00000038532|ENSG00000171490	24	COP
ENSG00000039123|ENSG00000134352	5	COP
ENSG00000039123|ENSG00000177058	5	COP
ENSG00000040933|ENSG00000075568	6	COP
ENSG00000040933|ENSG00000158417	5	COP
ENSG00000041357|ENSG00000103811	6	COP
ENSG00000041357|ENSG00000136381	6	COP
ENSG00000041357|ENSG00000166411	4	COP
ENSG00000041357|ENSG00000185787	5	COP
ENSG00000044115|ENSG00000113013	8	COP
ENSG00000044115|ENSG00000120705	4	COP
ENSG00000044115|ENSG00000120725	4	COP
ENSG00000044115|ENSG00000120733	2	COP
ENSG00000044115|ENSG00000177733	1	COP
ENSG00000044574|ENSG00000119408	5	COP
ENSG00000044574|ENSG00000119487	3	COP
ENSG00000044574|ENSG00000136930	5	COP
ENSG00000044574|ENSG00000136942	7	COP
ENSG00000044574|ENSG00000148200	8	COP
ENSG00000044574|ENSG00000167081	2	COP
ENSG00000047249|ENSG00000120992	2	COP
ENSG00000047249|ENSG00000147509	5	COP
ENSG00000047315|ENSG00000084093	1	COP
ENSG00000047315|ENSG00000128050	1	COP
ENSG00000047315|ENSG00000174780	1	COP
ENSG00000047346|ENSG00000069956	6	COP
ENSG00000047346|ENSG00000138594	6	COP
ENSG00000047346|ENSG00000197535	6	COP
ENSG00000047849|ENSG00000173473	4	COP
ENSG00000047849|ENSG00000181555	2	COP
ENSG00000048392|ENSG00000104490	20	COP
ENSG00000048392|ENSG00000155096	18	COP
ENSG00000048405|ENSG00000197157	5	COP
ENSG00000048471|ENSG00000103342	21	COP
ENSG00000048471|ENSG00000122299	22	COP
ENSG00000048471|ENSG00000153066	17	COP
ENSG00000048471|ENSG00000189067	18	COP
ENSG00000048649|ENSG00000149269	4	COP
ENSG00000048991|ENSG00000082258	3	COP
ENSG00000048991|ENSG00000115839	3	COP
ENSG00000048991|ENSG00000115866	2	COP
ENSG00000048991|ENSG00000121988	4	COP
ENSG00000049192|ENSG00000112851	2	COP
ENSG00000049192|ENSG00000153015	2	COP
ENSG00000049618|ENSG00000175048	4	COP
ENSG00000049759|ENSG00000134440	9	COP
ENSG00000049759|ENSG00000172175	9	COP
ENSG00000050405|ENSG00000066084	5	COP
ENSG00000050405|ENSG00000135457	2	COP
ENSG00000050405|ENSG00000139644	3	COP
ENSG00000050405|ENSG00000161791	5	COP
ENSG00000050405|ENSG00000161813	4	COP
ENSG00000051341|ENSG00000114030	11	COP
ENSG00000051341|ENSG00000173226	11	COP
ENSG00000051341|ENSG00000173230	14	COP
ENSG00000051341|ENSG00000180353	15	COP
ENSG00000051825|ENSG00000111011	6	COP
ENSG00000052795|ENSG00000109756	4	COP
ENSG00000053254|ENSG00000198668	3	COP
ENSG00000053900|ENSG00000109606	1	COP
ENSG00000053900|ENSG00000168214	3	COP
ENSG00000054118|ENSG00000126067	5	COP
ENSG00000054118|ENSG00000126070	5	COP
ENSG00000054118|ENSG00000142687	5	COP
ENSG00000054118|ENSG00000146463	4	COP
ENSG00000054267|ENSG00000077585	10	COP
ENSG00000054267|ENSG00000086619	9	COP
ENSG00000054267|ENSG00000116962	13	COP
ENSG00000054267|ENSG00000143669	21	COP
ENSG00000054282|ENSG00000117020	1	COP
ENSG00000054654|ENSG00000100714	8	COP
ENSG00000054654|ENSG00000126804	7	COP
ENSG00000054654|ENSG00000126821	7	COP
ENSG00000054654|ENSG00000154001	10	COP
ENSG00000054965|ENSG00000137478	9	COP
ENSG00000054965|ENSG00000175582	8	COP
ENSG00000055044|ENSG00000144426	1	COP
ENSG00000055044|ENSG00000204217	1	COP
ENSG00000055130|ENSG00000106462	2	COP
ENSG00000055130|ENSG00000155660	2	COP
ENSG00000055163|ENSG00000113282	11	COP
ENSG00000055163|ENSG00000135074	14	COP
ENSG00000055208|ENSG00000120265	9	COP
ENSG00000055208|ENSG00000131023	6	COP
ENSG00000055332|ENSG00000115808	11	COP
ENSG00000055332|ENSG00000138061	12	COP
ENSG00000055332|ENSG00000163171	11	COP
ENSG00000055609|ENSG00000106615	4	COP
ENSG00000055917|ENSG00000118961	6	COP
ENSG00000056097|ENSG00000113360	1	COP
ENSG00000056097|ENSG00000113384	5	COP
ENSG00000056097|ENSG00000113387	5	COP
ENSG00000056097|ENSG00000113407	4	COP
ENSG00000056558|ENSG00000119396	6	COP
ENSG00000056558|ENSG00000119397	9	COP
ENSG00000056586|ENSG00000165209	4	COP
ENSG00000057252|ENSG00000135837	2	COP
ENSG00000057608|ENSG00000108021	5	COP
ENSG00000057663|ENSG00000112297	4	COP
ENSG00000057704|ENSG00000136040	13	COP
ENSG00000057704|ENSG00000173588	13	COP
ENSG00000057935|ENSG00000143924	7	COP
ENSG00000058063|ENSG00000078070	2	COP
ENSG00000058063|ENSG00000078081	2	COP
ENSG00000058063|ENSG00000163872	2	COP
ENSG00000058262|ENSG00000074416	4	COP
ENSG00000058262|ENSG00000075785	3	COP
ENSG00000058262|ENSG00000163902	4	COP
ENSG00000058673|ENSG00000198625	5	COP
ENSG00000059573|ENSG00000077147	7	COP
ENSG00000059573|ENSG00000138185	11	COP
ENSG00000059758|ENSG00000111145	2	COP
ENSG00000059758|ENSG00000139350	2	COP
ENSG00000059758|ENSG00000188596	2	COP
ENSG00000060138|ENSG00000139083	4	COP
ENSG00000060237|ENSG00000073614	8	COP
ENSG00000060237|ENSG00000082805	6	COP
ENSG00000060339|ENSG00000096746	7	COP
ENSG00000060339|ENSG00000122862	7	COP
ENSG00000060339|ENSG00000122958	6	COP
ENSG00000060339|ENSG00000165732	7	COP
ENSG00000060709|ENSG00000132341	4	COP
ENSG00000060749|ENSG00000176102	2	COP
ENSG00000060982|ENSG00000118308	10	COP
ENSG00000060982|ENSG00000133703	9	COP
ENSG00000061794|ENSG00000211455	6	COP
ENSG00000061936|ENSG00000132341	4	COP
ENSG00000062650|ENSG00000107779	3	COP
ENSG00000062716|ENSG00000141367	4	COP
ENSG00000062716|ENSG00000141376	3	COP
ENSG00000062725|ENSG00000141367	3	COP
ENSG00000063046|ENSG00000197111	1	COP
ENSG00000063978|ENSG00000087274	12	COP
ENSG00000063978|ENSG00000125386	15	COP
ENSG00000063978|ENSG00000197386	14	COP
ENSG00000064102|ENSG00000110841	9	COP
ENSG00000064102|ENSG00000123104	11	COP
ENSG00000064102|ENSG00000211455	10	COP
ENSG00000064115|ENSG00000110841	9	COP
ENSG00000064115|ENSG00000123104	12	COP
ENSG00000064225|ENSG00000080819	4	COP
ENSG00000064393|ENSG00000105939	4	COP
ENSG00000064419|ENSG00000158467	2	COP
ENSG00000065000|ENSG00000099875	14	COP
ENSG00000065135|ENSG00000143106	1	COP
ENSG00000065150|ENSG00000102572	9	COP
ENSG00000065150|ENSG00000139793	1	COP
ENSG00000065243|ENSG00000117228	2	COP
ENSG00000065243|ENSG00000162645	2	COP
ENSG00000065413|ENSG00000138411	6	COP
ENSG00000065413|ENSG00000144381	7	COP
ENSG00000065809|ENSG00000151474	6	COP
ENSG00000065809|ENSG00000152457	4	COP
ENSG00000065882|ENSG00000174123	12	COP
ENSG00000065882|ENSG00000174125	10	COP
ENSG00000065911|ENSG00000114978	9	COP
ENSG00000065911|ENSG00000116127	7	COP
ENSG00000065911|ENSG00000135624	7	COP
ENSG00000065911|ENSG00000187605	8	COP
ENSG00000065978|ENSG00000127124	7	COP
ENSG00000066044|ENSG00000099783	3	COP
ENSG00000066084|ENSG00000135457	5	COP
ENSG00000066084|ENSG00000139644	3	COP
ENSG00000066084|ENSG00000161791	3	COP
ENSG00000066084|ENSG00000161813	7	COP
ENSG00000066136|ENSG00000084070	8	COP
ENSG00000066136|ENSG00000131236	7	COP
ENSG00000066651|ENSG00000111912	2	COP
ENSG00000066739|ENSG00000090060	2	COP
ENSG00000066933|ENSG00000067225	1	COP
ENSG00000066933|ENSG00000166233	1	COP
ENSG00000067066|ENSG00000135899	16	COP
ENSG00000067066|ENSG00000135932	17	COP
ENSG00000067066|ENSG00000153827	11	COP
ENSG00000067066|ENSG00000173692	16	COP
ENSG00000067167|ENSG00000137571	1	COP
ENSG00000067167|ENSG00000140396	1	COP
ENSG00000067225|ENSG00000166233	2	COP
ENSG00000067369|ENSG00000166734	2	COP
ENSG00000067369|ENSG00000167004	4	COP
ENSG00000067560|ENSG00000114353	5	COP
ENSG00000067560|ENSG00000198218	5	COP
ENSG00000067704|ENSG00000118873	3	COP
ENSG00000067704|ENSG00000136628	3	COP
ENSG00000067900|ENSG00000101752	1	COP
ENSG00000067900|ENSG00000141446	1	COP
ENSG00000067955|ENSG00000102974	2	COP
ENSG00000068305|ENSG00000140443	7	COP
ENSG00000068305|ENSG00000259363	5	COP
ENSG00000068654|ENSG00000132305	3	COP
ENSG00000068784|ENSG00000171132	8	COP
ENSG00000068878|ENSG00000115306	5	COP
ENSG00000068878|ENSG00000170634	4	COP
ENSG00000069275|ENSG00000136653	4	COP
ENSG00000069275|ENSG00000158711	5	COP
ENSG00000069275|ENSG00000196533	7	COP
ENSG00000069329|ENSG00000129636	1	COP
ENSG00000069345|ENSG00000102893	1	COP
ENSG00000069345|ENSG00000129636	1	COP
ENSG00000069667|ENSG00000128915	4	COP
ENSG00000069849|ENSG00000177311	3	COP
ENSG00000069956|ENSG00000104093	6	COP
ENSG00000069956|ENSG00000128989	5	COP
ENSG00000069956|ENSG00000197535	8	COP
ENSG00000069974|ENSG00000151575	2	COP
ENSG00000069974|ENSG00000181827	3	COP
ENSG00000070190|ENSG00000164031	2	COP
ENSG00000070366|ENSG00000108953	10	COP
ENSG00000070756|ENSG00000104450	12	COP
ENSG00000070756|ENSG00000164919	13	COP
ENSG00000070756|ENSG00000164924	17	COP
ENSG00000070770|ENSG00000125107	1	COP
ENSG00000070831|ENSG00000075151	6	COP
ENSG00000070882|ENSG00000105926	7	COP
ENSG00000071127|ENSG00000109684	11	COP
ENSG00000071242|ENSG00000130396	11	COP
ENSG00000071242|ENSG00000198818	18	COP
ENSG00000071242|ENSG00000213066	16	COP
ENSG00000071537|ENSG00000100629	1	COP
ENSG00000071909|ENSG00000138398	1	COP
ENSG00000071909|ENSG00000138399	2	COP
ENSG00000072110|ENSG00000185650	21	COP
ENSG00000072121|ENSG00000182185	17	COP
ENSG00000072121|ENSG00000185650	14	COP
ENSG00000072274|ENSG00000114331	13	COP
ENSG00000072274|ENSG00000119231	12	COP
ENSG00000072274|ENSG00000163961	9	COP
ENSG00000072274|ENSG00000180370	14	COP
ENSG00000072364|ENSG00000113522	17	COP
ENSG00000072364|ENSG00000170606	15	COP
ENSG00000072364|ENSG00000197536	17	COP
ENSG00000072786|ENSG00000072803	13	COP
ENSG00000072786|ENSG00000113732	9	COP
ENSG00000072786|ENSG00000181163	10	COP
ENSG00000072803|ENSG00000113719	9	COP
ENSG00000072803|ENSG00000113732	9	COP
ENSG00000072803|ENSG00000181163	9	COP
ENSG00000072858|ENSG00000114573	6	COP
ENSG00000072858|ENSG00000121579	6	COP
ENSG00000072864|ENSG00000103222	5	COP
ENSG00000073060|ENSG00000196498	12	COP
ENSG00000073331|ENSG00000145362	5	COP
ENSG00000073331|ENSG00000145365	5	COP
ENSG00000073417|ENSG00000170776	7	COP
ENSG00000073614|ENSG00000082805	5	COP
ENSG00000073849|ENSG00000090520	9	COP
ENSG00000073849|ENSG00000136527	5	COP
ENSG00000073849|ENSG00000156976	11	COP
ENSG00000073921|ENSG00000074266	6	COP
ENSG00000073921|ENSG00000150672	6	COP
ENSG00000073921|ENSG00000166575	6	COP
ENSG00000074266|ENSG00000166575	6	COP
ENSG00000074416|ENSG00000075785	4	COP
ENSG00000074603|ENSG00000174485	6	COP
ENSG00000074695|ENSG00000141682	5	COP
ENSG00000074695|ENSG00000166562	14	COP
ENSG00000074695|ENSG00000172175	9	COP
ENSG00000074706|ENSG00000146426	5	COP
ENSG00000074706|ENSG00000213079	7	COP
ENSG00000074755|ENSG00000108518	2	COP
ENSG00000074800|ENSG00000116288	7	COP
ENSG00000074800|ENSG00000142599	15	COP
ENSG00000074800|ENSG00000171603	6	COP
ENSG00000074800|ENSG00000171608	8	COP
ENSG00000074966|ENSG00000075539	4	COP
ENSG00000074966|ENSG00000135605	7	COP
ENSG00000075151|ENSG00000127483	3	COP
ENSG00000075188|ENSG00000120860	5	COP
ENSG00000075188|ENSG00000136048	5	COP
ENSG00000075292|ENSG00000124383	1	COP
ENSG00000075303|ENSG00000135164	1	COP
ENSG00000075413|ENSG00000089902	7	COP
ENSG00000075413|ENSG00000100664	9	COP
ENSG00000075413|ENSG00000131323	10	COP
ENSG00000075413|ENSG00000198752	10	COP
ENSG00000075420|ENSG00000075651	17	COP
ENSG00000075420|ENSG00000154310	16	COP
ENSG00000075539|ENSG00000109171	5	COP
ENSG00000075539|ENSG00000109180	4	COP
ENSG00000075539|ENSG00000135605	4	COP
ENSG00000075539|ENSG00000170448	4	COP
ENSG00000075568|ENSG00000135976	2	COP
ENSG00000075651|ENSG00000114346	12	COP
ENSG00000075651|ENSG00000154310	16	COP
ENSG00000075711|ENSG00000119231	7	COP
ENSG00000075711|ENSG00000163961	4	COP
ENSG00000075711|ENSG00000180370	9	COP
ENSG00000075711|ENSG00000182899	4	COP
ENSG00000075785|ENSG00000163902	4	COP
ENSG00000075785|ENSG00000169714	1	COP
ENSG00000075785|ENSG00000181789	1	COP
ENSG00000075856|ENSG00000110880	14	COP
ENSG00000075884|ENSG00000115919	3	COP
ENSG00000075945|ENSG00000188404	4	COP
ENSG00000076108|ENSG00000092841	8	COP
ENSG00000076108|ENSG00000110955	9	COP
ENSG00000076108|ENSG00000110958	6	COP
ENSG00000076108|ENSG00000139613	7	COP
ENSG00000076108|ENSG00000170581	6	COP
ENSG00000076108|ENSG00000196531	7	COP
ENSG00000076242|ENSG00000144674	1	COP
ENSG00000076513|ENSG00000174437	10	COP
ENSG00000076554|ENSG00000076641	6	COP
ENSG00000076685|ENSG00000107862	5	COP
ENSG00000076685|ENSG00000148843	10	COP
ENSG00000077044|ENSG00000168918	5	COP
ENSG00000077044|ENSG00000204120	4	COP
ENSG00000077097|ENSG00000151092	1	COP
ENSG00000077147|ENSG00000095585	8	COP
ENSG00000077147|ENSG00000138185	8	COP
ENSG00000077147|ENSG00000155629	8	COP
ENSG00000077147|ENSG00000196233	6	COP
ENSG00000077150|ENSG00000166197	7	COP
ENSG00000077150|ENSG00000198408	5	COP
ENSG00000077235|ENSG00000103522	9	COP
ENSG00000077380|ENSG00000198586	4	COP
ENSG00000077420|ENSG00000120539	8	COP
ENSG00000077420|ENSG00000136754	8	COP
ENSG00000077420|ENSG00000136758	8	COP
ENSG00000077585|ENSG00000086619	9	COP
ENSG00000077585|ENSG00000116962	11	COP
ENSG00000077585|ENSG00000119285	9	COP
ENSG00000077585|ENSG00000143669	10	COP
ENSG00000077809|ENSG00000106665	6	COP
ENSG00000077809|ENSG00000106682	7	COP
ENSG00000077809|ENSG00000158517	7	COP
ENSG00000078043|ENSG00000175387	1	COP
ENSG00000078081|ENSG00000163872	4	COP
ENSG00000078237|ENSG00000118971	7	COP
ENSG00000078304|ENSG00000080824	5	COP
ENSG00000078304|ENSG00000197102	6	COP
ENSG00000078403|ENSG00000136770	3	COP
ENSG00000078618|ENSG00000085832	4	COP
ENSG00000078618|ENSG00000117859	4	COP
ENSG00000078618|ENSG00000134744	2	COP
ENSG00000078618|ENSG00000185104	3	COP
ENSG00000078668|ENSG00000083168	9	COP
ENSG00000078699|ENSG00000078747	3	COP
ENSG00000079246|ENSG00000118242	11	COP
ENSG00000079246|ENSG00000138363	12	COP
ENSG00000079246|ENSG00000197756	9	COP
ENSG00000079263|ENSG00000135899	17	COP
ENSG00000079263|ENSG00000135932	16	COP
ENSG00000079263|ENSG00000153827	11	COP
ENSG00000079263|ENSG00000173692	15	COP
ENSG00000079459|ENSG00000136573	13	COP
ENSG00000079459|ENSG00000171044	14	COP
ENSG00000079691|ENSG00000111913	4	COP
ENSG00000079691|ENSG00000112308	4	COP
ENSG00000079691|ENSG00000112343	4	COP
ENSG00000079691|ENSG00000124575	4	COP
ENSG00000079691|ENSG00000124693	4	COP
ENSG00000079691|ENSG00000168298	4	COP
ENSG00000079691|ENSG00000187837	4	COP
ENSG00000079691|ENSG00000197061	4	COP
ENSG00000079691|ENSG00000198518	4	COP
ENSG00000079805|ENSG00000129351	15	COP
ENSG00000079805|ENSG00000130816	13	COP
ENSG00000079931|ENSG00000079950	3	COP
ENSG00000080298|ENSG00000080608	2	COP
ENSG00000080298|ENSG00000106688	2	COP
ENSG00000080345|ENSG00000115145	2	COP
ENSG00000080345|ENSG00000157827	3	COP
ENSG00000080345|ENSG00000162980	3	COP
ENSG00000080503|ENSG00000080608	5	COP
ENSG00000080802|ENSG00000105875	5	COP
ENSG00000080802|ENSG00000105887	4	COP
ENSG00000080802|ENSG00000155561	5	COP
ENSG00000080815|ENSG00000119707	7	COP
ENSG00000080819|ENSG00000080822	3	COP
ENSG00000080819|ENSG00000154165	3	COP
ENSG00000080824|ENSG00000089902	10	COP
ENSG00000080824|ENSG00000131323	12	COP
ENSG00000080824|ENSG00000185215	8	COP
ENSG00000080824|ENSG00000197102	10	COP
ENSG00000080824|ENSG00000198752	7	COP
ENSG00000080986|ENSG00000101596	3	COP
ENSG00000081026|ENSG00000116489	1	COP
ENSG00000081189|ENSG00000164180	2	COP
ENSG00000081237|ENSG00000151414	5	COP
ENSG00000081320|ENSG00000119041	11	COP
ENSG00000081320|ENSG00000138411	12	COP
ENSG00000082068|ENSG00000113569	1	COP
ENSG00000082068|ENSG00000164190	2	COP
ENSG00000082068|ENSG00000197603	1	COP
ENSG00000082258|ENSG00000115839	11	COP
ENSG00000082258|ENSG00000152127	11	COP
ENSG00000082269|ENSG00000082293	1	COP
ENSG00000082269|ENSG00000112305	1	COP
ENSG00000082269|ENSG00000168216	1	COP
ENSG00000082293|ENSG00000112305	1	COP
ENSG00000082293|ENSG00000168216	1	COP
ENSG00000082641|ENSG00000108424	7	COP
ENSG00000082641|ENSG00000136436	1	COP
ENSG00000082641|ENSG00000141279	8	COP
ENSG00000082641|ENSG00000141293	2	COP
ENSG00000082701|ENSG00000113845	8	COP
ENSG00000082701|ENSG00000121594	8	COP
ENSG00000082701|ENSG00000163389	6	COP
ENSG00000082898|ENSG00000115484	11	COP
ENSG00000082898|ENSG00000170340	10	COP
ENSG00000082898|ENSG00000173163	12	COP
ENSG00000083123|ENSG00000118418	3	COP
ENSG00000083168|ENSG00000168575	5	COP
ENSG00000083223|ENSG00000135040	1	COP
ENSG00000083312|ENSG00000113048	3	COP
ENSG00000083642|ENSG00000133121	3	COP
ENSG00000083642|ENSG00000139618	3	COP
ENSG00000083642|ENSG00000244754	2	COP
ENSG00000083799|ENSG00000121274	3	COP
ENSG00000084070|ENSG00000090621	7	COP
ENSG00000084070|ENSG00000117000	8	COP
ENSG00000084070|ENSG00000131236	10	COP
ENSG00000084090|ENSG00000144028	9	COP
ENSG00000084093|ENSG00000128050	1	COP
ENSG00000084112|ENSG00000110880	15	COP
ENSG00000084207|ENSG00000110075	6	COP
ENSG00000084207|ENSG00000173120	5	COP
ENSG00000084623|ENSG00000121774	8	COP
ENSG00000084623|ENSG00000134684	8	COP
ENSG00000084652|ENSG00000116478	8	COP
ENSG00000084652|ENSG00000121774	8	COP
ENSG00000084652|ENSG00000134684	7	COP
ENSG00000084652|ENSG00000162521	7	COP
ENSG00000084652|ENSG00000184007	6	COP
ENSG00000084676|ENSG00000119772	9	COP
ENSG00000084676|ENSG00000119778	6	COP
ENSG00000084676|ENSG00000198399	12	COP
ENSG00000084733|ENSG00000084754	10	COP
ENSG00000084733|ENSG00000119772	9	COP
ENSG00000084733|ENSG00000138018	3	COP
ENSG00000084733|ENSG00000138029	10	COP
ENSG00000084733|ENSG00000138101	9	COP
ENSG00000084733|ENSG00000143970	9	COP
ENSG00000084754|ENSG00000138018	3	COP
ENSG00000084754|ENSG00000138029	10	COP
ENSG00000084754|ENSG00000138101	8	COP
ENSG00000084754|ENSG00000143970	9	COP
ENSG00000085063|ENSG00000135387	8	COP
ENSG00000085365|ENSG00000132842	6	COP
ENSG00000085760|ENSG00000115355	4	COP
ENSG00000085760|ENSG00000138041	2	COP
ENSG00000085832|ENSG00000117859	4	COP
ENSG00000085832|ENSG00000185104	4	COP
ENSG00000086061|ENSG00000086062	1	COP
ENSG00000086061|ENSG00000086065	2	COP
ENSG00000086061|ENSG00000086102	2	COP
ENSG00000086061|ENSG00000107201	2	COP
ENSG00000086061|ENSG00000122692	2	COP
ENSG00000086062|ENSG00000086065	2	COP
ENSG00000086062|ENSG00000107201	1	COP
ENSG00000086065|ENSG00000086102	2	COP
ENSG00000086065|ENSG00000107201	2	COP
ENSG00000086102|ENSG00000107201	2	COP
ENSG00000086619|ENSG00000116962	10	COP
ENSG00000086619|ENSG00000116984	9	COP
ENSG00000086619|ENSG00000119285	9	COP
ENSG00000086619|ENSG00000143669	9	COP
ENSG00000086730|ENSG00000106665	7	COP
ENSG00000086730|ENSG00000158517	6	COP
ENSG00000087095|ENSG00000109046	3	COP
ENSG00000087095|ENSG00000109111	5	COP
ENSG00000087095|ENSG00000141068	3	COP
ENSG00000087269|ENSG00000197386	12	COP
ENSG00000087274|ENSG00000109685	8	COP
ENSG00000087274|ENSG00000125386	12	COP
ENSG00000087274|ENSG00000197386	12	COP
ENSG00000087302|ENSG00000139921	2	COP
ENSG00000087302|ENSG00000197930	2	COP
ENSG00000087365|ENSG00000172757	12	COP
ENSG00000087365|ENSG00000175115	13	COP
ENSG00000087470|ENSG00000151746	7	COP
ENSG00000087470|ENSG00000174718	9	COP
ENSG00000088179|ENSG00000115109	3	COP
ENSG00000088247|ENSG00000160633	3	COP
ENSG00000088325|ENSG00000171456	3	COP
ENSG00000088448|ENSG00000102606	8	COP
ENSG00000088930|ENSG00000188559	2	COP
ENSG00000089053|ENSG00000089094	14	COP
ENSG00000089053|ENSG00000110917	11	COP
ENSG00000089094|ENSG00000110917	10	COP
ENSG00000089094|ENSG00000111011	5	COP
ENSG00000089094|ENSG00000170633	12	COP
ENSG00000089154|ENSG00000089157	8	COP
ENSG00000089154|ENSG00000110917	9	COP
ENSG00000089154|ENSG00000157837	9	COP
ENSG00000089157|ENSG00000110917	8	COP
ENSG00000089220|ENSG00000135090	4	COP
ENSG00000089280|ENSG00000102879	7	COP
ENSG00000089280|ENSG00000185947	4	COP
ENSG00000089597|ENSG00000124942	8	COP
ENSG00000089902|ENSG00000131323	12	COP
ENSG00000089902|ENSG00000197102	9	COP
ENSG00000090054|ENSG00000188312	2	COP
ENSG00000090054|ENSG00000196305	2	COP
ENSG00000090061|ENSG00000140105	2	COP
ENSG00000090104|ENSG00000116747	5	COP
ENSG00000090104|ENSG00000134371	6	COP
ENSG00000090273|ENSG00000117632	5	COP
ENSG00000090520|ENSG00000136527	3	COP
ENSG00000090621|ENSG00000131236	9	COP
ENSG00000090661|ENSG00000171105	6	COP
ENSG00000090861|ENSG00000102908	4	COP
ENSG00000090861|ENSG00000103018	1	COP
ENSG00000090861|ENSG00000157350	5	COP
ENSG00000090861|ENSG00000189091	4	COP
ENSG00000090863|ENSG00000103035	1	COP
ENSG00000090905|ENSG00000122257	6	COP
ENSG00000090905|ENSG00000140750	4	COP
ENSG00000090905|ENSG00000166501	3	COP
ENSG00000091039|ENSG00000186908	1	COP
ENSG00000091039|ENSG00000187109	3	COP
ENSG00000091140|ENSG00000164597	2	COP
ENSG00000091157|ENSG00000134440	1	COP
ENSG00000091527|ENSG00000163781	6	COP
ENSG00000092010|ENSG00000100911	6	COP
ENSG00000092108|ENSG00000092148	1	COP
ENSG00000092108|ENSG00000151413	1	COP
ENSG00000092108|ENSG00000196792	1	COP
ENSG00000092140|ENSG00000092148	1	COP
ENSG00000092140|ENSG00000196792	1	COP
ENSG00000092148|ENSG00000151413	1	COP
ENSG00000092148|ENSG00000196792	1	COP
ENSG00000092199|ENSG00000092201	4	COP
ENSG00000092199|ENSG00000100888	4	COP
ENSG00000092201|ENSG00000100888	5	COP
ENSG00000092439|ENSG00000104064	3	COP
ENSG00000092439|ENSG00000104093	1	COP
ENSG00000092820|ENSG00000120437	3	COP
ENSG00000092820|ENSG00000120438	2	COP
ENSG00000092820|ENSG00000130338	8	COP
ENSG00000092841|ENSG00000110955	7	COP
ENSG00000092841|ENSG00000110958	5	COP
ENSG00000092841|ENSG00000139613	7	COP
ENSG00000092841|ENSG00000170581	7	COP
ENSG00000092841|ENSG00000196531	5	COP
ENSG00000093167|ENSG00000144674	2	COP
ENSG00000093167|ENSG00000172939	1	COP
ENSG00000094916|ENSG00000135486	1	COP
ENSG00000094916|ENSG00000197111	2	COP
ENSG00000095002|ENSG00000116062	5	COP
ENSG00000095002|ENSG00000143933	5	COP
ENSG00000095139|ENSG00000110395	5	COP
ENSG00000095139|ENSG00000118058	10	COP
ENSG00000095139|ENSG00000149428	6	COP
ENSG00000095319|ENSG00000119335	7	COP
ENSG00000095319|ENSG00000197694	6	COP
ENSG00000095564|ENSG00000107854	7	COP
ENSG00000095564|ENSG00000107864	4	COP
ENSG00000095564|ENSG00000119912	4	COP
ENSG00000095564|ENSG00000138160	4	COP
ENSG00000095564|ENSG00000180628	5	COP
ENSG00000095585|ENSG00000107438	8	COP
ENSG00000095585|ENSG00000138185	10	COP
ENSG00000095585|ENSG00000155629	7	COP
ENSG00000095585|ENSG00000196233	4	COP
ENSG00000095794|ENSG00000108100	2	COP
ENSG00000095951|ENSG00000111859	25	COP
ENSG00000096060|ENSG00000096063	5	COP
ENSG00000096060|ENSG00000112062	5	COP
ENSG00000096060|ENSG00000112081	4	COP
ENSG00000096063|ENSG00000112062	8	COP
ENSG00000096063|ENSG00000112081	7	COP
ENSG00000096063|ENSG00000124762	7	COP
ENSG00000096384|ENSG00000124571	3	COP
ENSG00000096384|ENSG00000171467	3	COP
ENSG00000096746|ENSG00000122862	6	COP
ENSG00000096746|ENSG00000122958	6	COP
ENSG00000096746|ENSG00000138346	5	COP
ENSG00000096746|ENSG00000148634	5	COP
ENSG00000096746|ENSG00000165732	6	COP
ENSG00000096968|ENSG00000099219	11	COP
ENSG00000096968|ENSG00000106688	6	COP
ENSG00000096968|ENSG00000107036	13	COP
ENSG00000096968|ENSG00000120158	9	COP
ENSG00000096968|ENSG00000120217	16	COP
ENSG00000096968|ENSG00000197646	17	COP
ENSG00000097007|ENSG00000130723	7	COP
ENSG00000097007|ENSG00000187239	7	COP
ENSG00000097033|ENSG00000153936	2	COP
ENSG00000097033|ENSG00000183291	2	COP
ENSG00000099219|ENSG00000107036	14	COP
ENSG00000099219|ENSG00000107077	8	COP
ENSG00000099219|ENSG00000120217	13	COP
ENSG00000099219|ENSG00000183354	12	COP
ENSG00000099219|ENSG00000197646	13	COP
ENSG00000099331|ENSG00000130303	13	COP
ENSG00000099783|ENSG00000104921	4	COP
ENSG00000099875|ENSG00000172081	17	COP
ENSG00000100129|ENSG00000100201	3	COP
ENSG00000100129|ENSG00000128340	9	COP
ENSG00000100201|ENSG00000100316	11	COP
ENSG00000100201|ENSG00000213923	13	COP
ENSG00000100201|ENSG00000239713	14	COP
ENSG00000100201|ENSG00000244509	11	COP
ENSG00000100207|ENSG00000100266	4	COP
ENSG00000100207|ENSG00000196419	10	COP
ENSG00000100207|ENSG00000198911	12	COP
ENSG00000100219|ENSG00000182944	3	COP
ENSG00000100239|ENSG00000188511	3	COP
ENSG00000100280|ENSG00000182944	4	COP
ENSG00000100316|ENSG00000100351	11	COP
ENSG00000100316|ENSG00000100354	9	COP
ENSG00000100316|ENSG00000239713	13	COP
ENSG00000100316|ENSG00000244509	11	COP
ENSG00000100330|ENSG00000182944	3	COP
ENSG00000100345|ENSG00000100353	10	COP
ENSG00000100345|ENSG00000128340	9	COP
ENSG00000100345|ENSG00000221963	5	COP
ENSG00000100351|ENSG00000100354	10	COP
ENSG00000100351|ENSG00000196588	4	COP
ENSG00000100353|ENSG00000128340	9	COP
ENSG00000100353|ENSG00000221963	4	COP
ENSG00000100354|ENSG00000196588	4	COP
ENSG00000100376|ENSG00000130638	2	COP
ENSG00000100393|ENSG00000196419	8	COP
ENSG00000100393|ENSG00000196588	3	COP
ENSG00000100393|ENSG00000198911	8	COP
ENSG00000100442|ENSG00000129534	1	COP
ENSG00000100485|ENSG00000100503	9	COP
ENSG00000100485|ENSG00000165525	10	COP
ENSG00000100503|ENSG00000139921	3	COP
ENSG00000100503|ENSG00000165525	10	COP
ENSG00000100519|ENSG00000100523	2	COP
ENSG00000100578|ENSG00000100592	3	COP
ENSG00000100592|ENSG00000126773	2	COP
ENSG00000100614|ENSG00000126773	4	COP
ENSG00000100632|ENSG00000185650	7	COP
ENSG00000100647|ENSG00000100650	6	COP
ENSG00000100647|ENSG00000185650	7	COP
ENSG00000100650|ENSG00000185650	7	COP
ENSG00000100664|ENSG00000131323	9	COP
ENSG00000100714|ENSG00000154001	9	COP
ENSG00000100731|ENSG00000197555	7	COP
ENSG00000100796|ENSG00000100815	12	COP
ENSG00000100796|ENSG00000133943	12	COP
ENSG00000100796|ENSG00000165934	12	COP
ENSG00000100811|ENSG00000140105	2	COP
ENSG00000100815|ENSG00000133943	11	COP
ENSG00000100883|ENSG00000100906	2	COP
ENSG00000100883|ENSG00000129515	2	COP
ENSG00000100883|ENSG00000174373	1	COP
ENSG00000100883|ENSG00000198604	2	COP
ENSG00000100906|ENSG00000129515	2	COP
ENSG00000100906|ENSG00000198604	2	COP
ENSG00000100991|ENSG00000131051	3	COP
ENSG00000101040|ENSG00000124151	8	COP
ENSG00000101096|ENSG00000101126	11	COP
ENSG00000101109|ENSG00000166913	4	COP
ENSG00000101126|ENSG00000196396	12	COP
ENSG00000101310|ENSG00000125844	3	COP
ENSG00000101347|ENSG00000118705	13	COP
ENSG00000101361|ENSG00000132670	1	COP
ENSG00000101367|ENSG00000171456	2	COP
ENSG00000101445|ENSG00000170471	8	COP
ENSG00000101493|ENSG00000197971	8	COP
ENSG00000101596|ENSG00000101608	6	COP
ENSG00000101596|ENSG00000118680	6	COP
ENSG00000101639|ENSG00000175354	6	COP
ENSG00000101745|ENSG00000128791	6	COP
ENSG00000101745|ENSG00000206418	3	COP
ENSG00000102189|ENSG00000133639	19	COP
ENSG00000102189|ENSG00000173598	17	COP
ENSG00000102189|ENSG00000257242	19	COP
ENSG00000102531|ENSG00000136143	2	COP
ENSG00000102531|ENSG00000139687	3	COP
ENSG00000102572|ENSG00000125304	23	COP
ENSG00000102572|ENSG00000169508	24	COP
ENSG00000102580|ENSG00000125257	5	COP
ENSG00000102699|ENSG00000151849	1	COP
ENSG00000102738|ENSG00000120690	6	COP
ENSG00000102738|ENSG00000150907	8	COP
ENSG00000102763|ENSG00000102780	7	COP
ENSG00000102763|ENSG00000120690	2	COP
ENSG00000102780|ENSG00000120675	6	COP
ENSG00000102780|ENSG00000120690	2	COP
ENSG00000102780|ENSG00000133106	6	COP
ENSG00000102879|ENSG00000149925	12	COP
ENSG00000102879|ENSG00000197471	11	COP
ENSG00000102893|ENSG00000129636	1	COP
ENSG00000102893|ENSG00000171241	1	COP
ENSG00000102908|ENSG00000103018	5	COP
ENSG00000102908|ENSG00000189091	3	COP
ENSG00000103342|ENSG00000122299	22	COP
ENSG00000103342|ENSG00000171490	22	COP
ENSG00000103479|ENSG00000177200	3	COP
ENSG00000103522|ENSG00000169180	9	COP
ENSG00000103642|ENSG00000166128	9	COP
ENSG00000103657|ENSG00000166128	10	COP
ENSG00000103657|ENSG00000166794	13	COP
ENSG00000103657|ENSG00000180357	13	COP
ENSG00000103769|ENSG00000174444	1	COP
ENSG00000103769|ENSG00000174485	6	COP
ENSG00000103811|ENSG00000136381	6	COP
ENSG00000103811|ENSG00000166411	4	COP
ENSG00000103811|ENSG00000185787	5	COP
ENSG00000103966|ENSG00000103994	2	COP
ENSG00000103966|ENSG00000137815	2	COP
ENSG00000103966|ENSG00000174197	3	COP
ENSG00000103995|ENSG00000128951	1	COP
ENSG00000104093|ENSG00000197535	6	COP
ENSG00000104131|ENSG00000104133	5	COP
ENSG00000104131|ENSG00000166734	4	COP
ENSG00000104131|ENSG00000167004	5	COP
ENSG00000104133|ENSG00000137770	4	COP
ENSG00000104133|ENSG00000166710	5	COP
ENSG00000104133|ENSG00000166734	5	COP
ENSG00000104133|ENSG00000167004	7	COP
ENSG00000104320|ENSG00000104325	2	COP
ENSG00000104375|ENSG00000132549	1	COP
ENSG00000104375|ENSG00000164919	1	COP
ENSG00000104388|ENSG00000171316	10	COP
ENSG00000104408|ENSG00000104412	1	COP
ENSG00000104450|ENSG00000164924	12	COP
ENSG00000104490|ENSG00000155096	19	COP
ENSG00000104549|ENSG00000156831	7	COP
ENSG00000104738|ENSG00000164808	3	COP
ENSG00000104738|ENSG00000253729	3	COP
ENSG00000104814|ENSG00000104824	13	COP
ENSG00000104824|ENSG00000105193	6	COP
ENSG00000104824|ENSG00000105202	4	COP
ENSG00000104824|ENSG00000105738	10	COP
ENSG00000104824|ENSG00000130402	13	COP
ENSG00000104824|ENSG00000196235	8	COP
ENSG00000104852|ENSG00000126457	6	COP
ENSG00000104921|ENSG00000141968	7	COP
ENSG00000104921|ENSG00000171105	12	COP
ENSG00000104951|ENSG00000126457	8	COP
ENSG00000104951|ENSG00000169136	13	COP
ENSG00000105122|ENSG00000167460	7	COP
ENSG00000105220|ENSG00000257103	1	COP
ENSG00000105246|ENSG00000167658	4	COP
ENSG00000105323|ENSG00000105369	7	COP
ENSG00000105323|ENSG00000105372	7	COP
ENSG00000105339|ENSG00000167632	10	COP
ENSG00000105401|ENSG00000129351	9	COP
ENSG00000105401|ENSG00000130816	8	COP
ENSG00000105738|ENSG00000130402	11	COP
ENSG00000105778|ENSG00000122643	1	COP
ENSG00000105810|ENSG00000127914	8	COP
ENSG00000105810|ENSG00000205413	7	COP
ENSG00000105835|ENSG00000135250	4	COP
ENSG00000105887|ENSG00000155561	4	COP
ENSG00000106028|ENSG00000157764	3	COP
ENSG00000106105|ENSG00000180233	1	COP
ENSG00000106392|ENSG00000106415	4	COP
ENSG00000106415|ENSG00000164654	6	COP
ENSG00000106415|ENSG00000219545	4	COP
ENSG00000106462|ENSG00000155660	2	COP
ENSG00000106554|ENSG00000131558	1	COP
ENSG00000106603|ENSG00000106605	10	COP
ENSG00000106603|ENSG00000164543	7	COP
ENSG00000106605|ENSG00000164543	8	COP
ENSG00000106665|ENSG00000158517	7	COP
ENSG00000106688|ENSG00000120217	6	COP
ENSG00000106785|ENSG00000136938	8	COP
ENSG00000107036|ENSG00000120158	7	COP
ENSG00000107036|ENSG00000120217	14	COP
ENSG00000107036|ENSG00000147853	7	COP
ENSG00000107036|ENSG00000183354	10	COP
ENSG00000107036|ENSG00000197646	15	COP
ENSG00000107077|ENSG00000178445	9	COP
ENSG00000107077|ENSG00000183354	6	COP
ENSG00000107242|ENSG00000119139	3	COP
ENSG00000107263|ENSG00000107290	7	COP
ENSG00000107263|ENSG00000126883	10	COP
ENSG00000107263|ENSG00000130723	13	COP
ENSG00000107290|ENSG00000130723	7	COP
ENSG00000107290|ENSG00000148303	4	COP
ENSG00000107438|ENSG00000119969	5	COP
ENSG00000107438|ENSG00000138185	10	COP
ENSG00000107438|ENSG00000173145	5	COP
ENSG00000107581|ENSG00000107651	4	COP
ENSG00000107581|ENSG00000151893	4	COP
ENSG00000107581|ENSG00000151923	5	COP
ENSG00000107581|ENSG00000165672	4	COP
ENSG00000107581|ENSG00000197771	4	COP
ENSG00000107581|ENSG00000198873	5	COP
ENSG00000107643|ENSG00000128805	8	COP
ENSG00000107643|ENSG00000128815	9	COP
ENSG00000107758|ENSG00000156110	2	COP
ENSG00000107854|ENSG00000138160	4	COP
ENSG00000107862|ENSG00000120029	5	COP
ENSG00000107862|ENSG00000166167	2	COP
ENSG00000107862|ENSG00000166197	7	COP
ENSG00000107862|ENSG00000198408	5	COP
ENSG00000107864|ENSG00000138160	4	COP
ENSG00000107890|ENSG00000136754	5	COP
ENSG00000107929|ENSG00000185736	1	COP
ENSG00000107968|ENSG00000148516	7	COP
ENSG00000108055|ENSG00000108061	23	COP
ENSG00000108055|ENSG00000148700	24	COP
ENSG00000108055|ENSG00000150593	25	COP
ENSG00000108061|ENSG00000148700	23	COP
ENSG00000108061|ENSG00000150593	25	COP
ENSG00000108094|ENSG00000108100	1	COP
ENSG00000108256|ENSG00000109111	5	COP
ENSG00000108256|ENSG00000126653	2	COP
ENSG00000108256|ENSG00000160551	7	COP
ENSG00000108270|ENSG00000132142	1	COP
ENSG00000108298|ENSG00000125686	13	COP
ENSG00000108298|ENSG00000125691	7	COP
ENSG00000108298|ENSG00000161405	10	COP
ENSG00000108298|ENSG00000167258	14	COP
ENSG00000108424|ENSG00000141279	7	COP
ENSG00000108424|ENSG00000141293	2	COP
ENSG00000108510|ENSG00000136492	1	COP
ENSG00000108510|ENSG00000146872	1	COP
ENSG00000108518|ENSG00000108559	7	COP
ENSG00000108518|ENSG00000108561	6	COP
ENSG00000108518|ENSG00000129250	6	COP
ENSG00000108587|ENSG00000141298	1	COP
ENSG00000108587|ENSG00000196712	3	COP
ENSG00000108588|ENSG00000108654	1	COP
ENSG00000108588|ENSG00000198231	2	COP
ENSG00000108654|ENSG00000120063	4	COP
ENSG00000108654|ENSG00000136485	1	COP
ENSG00000108654|ENSG00000198231	4	COP
ENSG00000108671|ENSG00000176658	5	COP
ENSG00000108671|ENSG00000178691	7	COP
ENSG00000108883|ENSG00000186566	5	COP
ENSG00000108946|ENSG00000108984	3	COP
ENSG00000108946|ENSG00000130935	6	COP
ENSG00000108946|ENSG00000154265	3	COP
ENSG00000108946|ENSG00000171634	7	COP
ENSG00000108946|ENSG00000182481	7	COP
ENSG00000108953|ENSG00000132383	12	COP
ENSG00000108953|ENSG00000141252	7	COP
ENSG00000108953|ENSG00000159842	11	COP
ENSG00000108953|ENSG00000167721	7	COP
ENSG00000108953|ENSG00000174231	13	COP
ENSG00000108984|ENSG00000154265	3	COP
ENSG00000109046|ENSG00000141068	4	COP
ENSG00000109111|ENSG00000160551	5	COP
ENSG00000109133|ENSG00000124406	2	COP
ENSG00000109171|ENSG00000109180	4	COP
ENSG00000109171|ENSG00000135605	7	COP
ENSG00000109180|ENSG00000135605	4	COP
ENSG00000109320|ENSG00000109323	6	COP
ENSG00000109320|ENSG00000138778	2	COP
ENSG00000109320|ENSG00000138821	5	COP
ENSG00000109323|ENSG00000138778	1	COP
ENSG00000109323|ENSG00000138821	5	COP
ENSG00000109381|ENSG00000164134	2	COP
ENSG00000109572|ENSG00000137601	4	COP
ENSG00000109572|ENSG00000145439	4	COP
ENSG00000109572|ENSG00000154447	4	COP
ENSG00000109586|ENSG00000164104	1	COP
ENSG00000109670|ENSG00000121210	10	COP
ENSG00000109670|ENSG00000164144	13	COP
ENSG00000109685|ENSG00000125386	11	COP
ENSG00000109689|ENSG00000168214	2	COP
ENSG00000109762|ENSG00000151726	20	COP
ENSG00000109762|ENSG00000164305	16	COP
ENSG00000109762|ENSG00000168310	16	COP
ENSG00000109790|ENSG00000121892	4	COP
ENSG00000109790|ENSG00000121895	10	COP
ENSG00000109920|ENSG00000134574	6	COP
ENSG00000109920|ENSG00000149187	8	COP
ENSG00000109920|ENSG00000175216	4	COP
ENSG00000110031|ENSG00000198561	3	COP
ENSG00000110047|ENSG00000168066	12	COP
ENSG00000110047|ENSG00000168439	5	COP
ENSG00000110047|ENSG00000172757	9	COP
ENSG00000110066|ENSG00000110075	8	COP
ENSG00000110075|ENSG00000110721	7	COP
ENSG00000110367|ENSG00000118058	12	COP
ENSG00000110367|ENSG00000149428	8	COP
ENSG00000110395|ENSG00000118058	6	COP
ENSG00000110395|ENSG00000149428	7	COP
ENSG00000110422|ENSG00000135387	6	COP
ENSG00000110422|ENSG00000176102	3	COP
ENSG00000110497|ENSG00000149179	3	COP
ENSG00000110497|ENSG00000149187	3	COP
ENSG00000110497|ENSG00000175216	3	COP
ENSG00000110619|ENSG00000110713	8	COP
ENSG00000110619|ENSG00000167323	8	COP
ENSG00000110619|ENSG00000205531	7	COP
ENSG00000110660|ENSG00000149311	6	COP
ENSG00000110660|ENSG00000166266	4	COP
ENSG00000110660|ENSG00000178105	5	COP
ENSG00000110713|ENSG00000167323	9	COP
ENSG00000110713|ENSG00000167325	6	COP
ENSG00000110713|ENSG00000205531	6	COP
ENSG00000110756|ENSG00000134333	4	COP
ENSG00000110841|ENSG00000123104	8	COP
ENSG00000110841|ENSG00000123106	6	COP
ENSG00000110841|ENSG00000211455	8	COP
ENSG00000110917|ENSG00000111786	10	COP
ENSG00000110917|ENSG00000157837	14	COP
ENSG00000110917|ENSG00000170633	8	COP
ENSG00000110955|ENSG00000110958	6	COP
ENSG00000110955|ENSG00000139613	6	COP
ENSG00000110955|ENSG00000166888	4	COP
ENSG00000110955|ENSG00000166986	3	COP
ENSG00000110955|ENSG00000170515	5	COP
ENSG00000110955|ENSG00000170581	6	COP
ENSG00000110955|ENSG00000196531	6	COP
ENSG00000110958|ENSG00000139613	4	COP
ENSG00000110958|ENSG00000170581	4	COP
ENSG00000110958|ENSG00000196531	5	COP
ENSG00000111011|ENSG00000130779	8	COP
ENSG00000111011|ENSG00000139697	6	COP
ENSG00000111011|ENSG00000139726	6	COP
ENSG00000111011|ENSG00000150977	6	COP
ENSG00000111011|ENSG00000184445	10	COP
ENSG00000111145|ENSG00000188596	2	COP
ENSG00000111215|ENSG00000139083	11	COP
ENSG00000111229|ENSG00000122986	12	COP
ENSG00000111229|ENSG00000174437	9	COP
ENSG00000111229|ENSG00000186298	11	COP
ENSG00000111237|ENSG00000174437	7	COP
ENSG00000111266|ENSG00000139083	14	COP
ENSG00000111300|ENSG00000111335	3	COP
ENSG00000111300|ENSG00000173064	9	COP
ENSG00000111300|ENSG00000179295	5	COP
ENSG00000111331|ENSG00000111335	6	COP
ENSG00000111331|ENSG00000173064	6	COP
ENSG00000111331|ENSG00000179295	6	COP
ENSG00000111335|ENSG00000135148	2	COP
ENSG00000111335|ENSG00000173064	6	COP
ENSG00000111335|ENSG00000179295	6	COP
ENSG00000111348|ENSG00000171681	5	COP
ENSG00000111371|ENSG00000134294	7	COP
ENSG00000111371|ENSG00000139218	8	COP
ENSG00000111371|ENSG00000189079	8	COP
ENSG00000111581|ENSG00000111605	6	COP
ENSG00000111581|ENSG00000135679	6	COP
ENSG00000111596|ENSG00000166225	1	COP
ENSG00000111596|ENSG00000166226	1	COP
ENSG00000111605|ENSG00000127314	7	COP
ENSG00000111605|ENSG00000135679	7	COP
ENSG00000111605|ENSG00000166225	2	COP
ENSG00000111605|ENSG00000166226	1	COP
ENSG00000111640|ENSG00000111642	8	COP
ENSG00000111640|ENSG00000111669	6	COP
ENSG00000111640|ENSG00000111679	8	COP
ENSG00000111640|ENSG00000215021	4	COP
ENSG00000111642|ENSG00000111669	6	COP
ENSG00000111642|ENSG00000111679	8	COP
ENSG00000111670|ENSG00000136048	8	COP
ENSG00000111716|ENSG00000139163	1	COP
ENSG00000111816|ENSG00000111817	4	COP
ENSG00000111816|ENSG00000178425	6	COP
ENSG00000111817|ENSG00000178425	5	COP
ENSG00000111860|ENSG00000111885	3	COP
ENSG00000111880|ENSG00000112159	5	COP
ENSG00000111913|ENSG00000112308	4	COP
ENSG00000112062|ENSG00000112081	7	COP
ENSG00000112062|ENSG00000124762	7	COP
ENSG00000112081|ENSG00000124762	11	COP
ENSG00000112081|ENSG00000137200	9	COP
ENSG00000112159|ENSG00000135341	3	COP
ENSG00000112200|ENSG00000146143	6	COP
ENSG00000112237|ENSG00000132424	1	COP
ENSG00000112242|ENSG00000145996	9	COP
ENSG00000112297|ENSG00000164494	2	COP
ENSG00000112305|ENSG00000168216	1	COP
ENSG00000112343|ENSG00000187837	6	COP
ENSG00000112679|ENSG00000112685	14	COP
ENSG00000112679|ENSG00000137265	14	COP
ENSG00000112685|ENSG00000137265	15	COP
ENSG00000112739|ENSG00000153046	1	COP
ENSG00000112851|ENSG00000123219	1	COP
ENSG00000112851|ENSG00000153914	1	COP
ENSG00000112893|ENSG00000151422	1	COP
ENSG00000112893|ENSG00000198961	1	COP
ENSG00000112972|ENSG00000112992	1	COP
ENSG00000112977|ENSG00000145495	7	COP
ENSG00000112977|ENSG00000150753	8	COP
ENSG00000112992|ENSG00000172262	1	COP
ENSG00000113013|ENSG00000120705	5	COP
ENSG00000113013|ENSG00000120725	4	COP
ENSG00000113013|ENSG00000120727	2	COP
ENSG00000113013|ENSG00000120733	3	COP
ENSG00000113013|ENSG00000177733	1	COP
ENSG00000113048|ENSG00000131844	3	COP
ENSG00000113048|ENSG00000145734	1	COP
ENSG00000113161|ENSG00000113163	3	COP
ENSG00000113161|ENSG00000122008	2	COP
ENSG00000113163|ENSG00000122008	3	COP
ENSG00000113163|ENSG00000145703	2	COP
ENSG00000113163|ENSG00000171617	1	COP
ENSG00000113194|ENSG00000165671	5	COP
ENSG00000113273|ENSG00000132842	5	COP
ENSG00000113273|ENSG00000164329	4	COP
ENSG00000113282|ENSG00000135074	11	COP
ENSG00000113300|ENSG00000127022	3	COP
ENSG00000113300|ENSG00000169045	3	COP
ENSG00000113300|ENSG00000204628	2	COP
ENSG00000113360|ENSG00000113387	1	COP
ENSG00000113368|ENSG00000173926	4	COP
ENSG00000113384|ENSG00000113387	5	COP
ENSG00000113387|ENSG00000113407	4	COP
ENSG00000113441|ENSG00000118985	1	COP
ENSG00000113441|ENSG00000153113	3	COP
ENSG00000113441|ENSG00000164307	3	COP
ENSG00000113522|ENSG00000125347	15	COP
ENSG00000113522|ENSG00000131437	13	COP
ENSG00000113522|ENSG00000170606	15	COP
ENSG00000113522|ENSG00000197536	17	COP
ENSG00000113569|ENSG00000164190	1	COP
ENSG00000113575|ENSG00000145833	7	COP
ENSG00000113580|ENSG00000145819	11	COP
ENSG00000113615|ENSG00000145833	8	COP
ENSG00000113643|ENSG00000120137	3	COP
ENSG00000113648|ENSG00000145833	4	COP
ENSG00000113712|ENSG00000155846	8	COP
ENSG00000113712|ENSG00000164587	6	COP
ENSG00000113732|ENSG00000113742	4	COP
ENSG00000113810|ENSG00000186432	3	COP
ENSG00000113845|ENSG00000121594	10	COP
ENSG00000114013|ENSG00000114030	16	COP
ENSG00000114013|ENSG00000138496	16	COP
ENSG00000114013|ENSG00000163840	17	COP
ENSG00000114013|ENSG00000173193	19	COP
ENSG00000114013|ENSG00000173200	16	COP
ENSG00000114013|ENSG00000173226	14	COP
ENSG00000114013|ENSG00000173230	18	COP
ENSG00000114013|ENSG00000180353	19	COP
ENSG00000114030|ENSG00000138496	13	COP
ENSG00000114030|ENSG00000173193	15	COP
ENSG00000114030|ENSG00000173200	15	COP
ENSG00000114030|ENSG00000173226	13	COP
ENSG00000114030|ENSG00000173230	14	COP
ENSG00000114030|ENSG00000180353	15	COP
ENSG00000114120|ENSG00000177311	3	COP
ENSG00000114126|ENSG00000155903	3	COP
ENSG00000114127|ENSG00000175054	2	COP
ENSG00000114331|ENSG00000133657	4	COP
ENSG00000114354|ENSG00000154174	1	COP
ENSG00000114416|ENSG00000114757	2	COP
ENSG00000114416|ENSG00000163728	2	COP
ENSG00000114423|ENSG00000170017	5	COP
ENSG00000114439|ENSG00000196776	2	COP
ENSG00000114520|ENSG00000163848	5	COP
ENSG00000114520|ENSG00000221955	5	COP
ENSG00000114573|ENSG00000121579	7	COP
ENSG00000114757|ENSG00000121879	3	COP
ENSG00000114850|ENSG00000163659	2	COP
ENSG00000114850|ENSG00000163660	4	COP
ENSG00000114857|ENSG00000182606	8	COP
ENSG00000114867|ENSG00000156931	2	COP
ENSG00000114867|ENSG00000161203	2	COP
ENSG00000114867|ENSG00000163872	2	COP
ENSG00000114867|ENSG00000175166	3	COP
ENSG00000114978|ENSG00000135624	7	COP
ENSG00000114978|ENSG00000187605	9	COP
ENSG00000115020|ENSG00000118260	3	COP
ENSG00000115020|ENSG00000138413	4	COP
ENSG00000115053|ENSG00000135932	17	COP
ENSG00000115053|ENSG00000173692	19	COP
ENSG00000115053|ENSG00000187514	14	COP
ENSG00000115145|ENSG00000157827	5	COP
ENSG00000115145|ENSG00000196504	5	COP
ENSG00000115233|ENSG00000136560	3	COP
ENSG00000115306|ENSG00000115310	4	COP
ENSG00000115306|ENSG00000115355	4	COP
ENSG00000115310|ENSG00000115355	5	COP
ENSG00000115310|ENSG00000138041	2	COP
ENSG00000115355|ENSG00000138041	2	COP
ENSG00000115415|ENSG00000115419	8	COP
ENSG00000115415|ENSG00000198130	6	COP
ENSG00000115419|ENSG00000151690	4	COP
ENSG00000115419|ENSG00000198130	8	COP
ENSG00000115484|ENSG00000115504	11	COP
ENSG00000115484|ENSG00000170340	10	COP
ENSG00000115484|ENSG00000173163	10	COP
ENSG00000115504|ENSG00000170340	10	COP
ENSG00000115504|ENSG00000173163	11	COP
ENSG00000115524|ENSG00000119041	5	COP
ENSG00000115524|ENSG00000138411	4	COP
ENSG00000115524|ENSG00000144381	6	COP
ENSG00000115677|ENSG00000115685	11	COP
ENSG00000115677|ENSG00000168385	11	COP
ENSG00000115758|ENSG00000143870	2	COP
ENSG00000115761|ENSG00000143870	2	COP
ENSG00000115806|ENSG00000198586	5	COP
ENSG00000115839|ENSG00000115866	2	COP
ENSG00000115839|ENSG00000121988	3	COP
ENSG00000115839|ENSG00000152127	11	COP
ENSG00000115840|ENSG00000123600	5	COP
ENSG00000115840|ENSG00000198586	7	COP
ENSG00000115866|ENSG00000121988	2	COP
ENSG00000115904|ENSG00000119787	4	COP
ENSG00000115935|ENSG00000115966	2	COP
ENSG00000115935|ENSG00000138430	5	COP
ENSG00000115935|ENSG00000172845	4	COP
ENSG00000115966|ENSG00000138430	2	COP
ENSG00000115970|ENSG00000138032	7	COP
ENSG00000115970|ENSG00000143919	3	COP
ENSG00000115977|ENSG00000116001	5	COP
ENSG00000116044|ENSG00000170144	3	COP
ENSG00000116127|ENSG00000135624	7	COP
ENSG00000116127|ENSG00000144036	1	COP
ENSG00000116288|ENSG00000142599	7	COP
ENSG00000116350|ENSG00000159023	4	COP
ENSG00000116350|ENSG00000180198	4	COP
ENSG00000116350|ENSG00000204138	4	COP
ENSG00000116459|ENSG00000116473	7	COP
ENSG00000116459|ENSG00000134255	8	COP
ENSG00000116459|ENSG00000143119	9	COP
ENSG00000116473|ENSG00000143079	6	COP
ENSG00000116473|ENSG00000143119	12	COP
ENSG00000116473|ENSG00000162777	9	COP
ENSG00000116478|ENSG00000121774	8	COP
ENSG00000116478|ENSG00000134684	7	COP
ENSG00000116478|ENSG00000162521	8	COP
ENSG00000116478|ENSG00000184007	6	COP
ENSG00000116489|ENSG00000143079	2	COP
ENSG00000116489|ENSG00000155380	2	COP
ENSG00000116497|ENSG00000121774	6	COP
ENSG00000116539|ENSG00000116580	11	COP
ENSG00000116539|ENSG00000143603	6	COP
ENSG00000116539|ENSG00000160710	6	COP
ENSG00000116539|ENSG00000160789	9	COP
ENSG00000116539|ENSG00000163468	10	COP
ENSG00000116539|ENSG00000196189	9	COP
ENSG00000116560|ENSG00000146463	4	COP
ENSG00000116580|ENSG00000143603	2	COP
ENSG00000116584|ENSG00000163468	10	COP
ENSG00000116698|ENSG00000135829	6	COP
ENSG00000116698|ENSG00000135862	8	COP
ENSG00000116698|ENSG00000143344	7	COP
ENSG00000116698|ENSG00000162704	7	COP
ENSG00000116731|ENSG00000189337	1	COP
ENSG00000116747|ENSG00000134371	6	COP
ENSG00000116815|ENSG00000116830	12	COP
ENSG00000116815|ENSG00000163399	12	COP
ENSG00000116815|ENSG00000198162	8	COP
ENSG00000116830|ENSG00000163399	11	COP
ENSG00000116830|ENSG00000198162	9	COP
ENSG00000116962|ENSG00000116984	9	COP
ENSG00000116962|ENSG00000119285	9	COP
ENSG00000116962|ENSG00000143669	13	COP
ENSG00000116984|ENSG00000119285	10	COP
ENSG00000116984|ENSG00000143669	9	COP
ENSG00000117020|ENSG00000143702	1	COP
ENSG00000117090|ENSG00000117091	19	COP
ENSG00000117090|ENSG00000122218	20	COP
ENSG00000117090|ENSG00000158710	15	COP
ENSG00000117090|ENSG00000186517	16	COP
ENSG00000117091|ENSG00000122218	18	COP
ENSG00000117091|ENSG00000132185	10	COP
ENSG00000117091|ENSG00000158710	14	COP
ENSG00000117091|ENSG00000162739	16	COP
ENSG00000117091|ENSG00000186517	17	COP
ENSG00000117174|ENSG00000153898	4	COP
ENSG00000117228|ENSG00000162654	2	COP
ENSG00000117335|ENSG00000196352	10	COP
ENSG00000117450|ENSG00000117461	3	COP
ENSG00000117450|ENSG00000132780	8	COP
ENSG00000117450|ENSG00000142937	7	COP
ENSG00000117450|ENSG00000159592	6	COP
ENSG00000117461|ENSG00000132780	3	COP
ENSG00000117461|ENSG00000159592	3	COP
ENSG00000117500|ENSG00000122406	5	COP
ENSG00000117500|ENSG00000122483	4	COP
ENSG00000117500|ENSG00000143033	5	COP
ENSG00000117500|ENSG00000154511	5	COP
ENSG00000117505|ENSG00000122483	4	COP
ENSG00000117625|ENSG00000123684	2	COP
ENSG00000117632|ENSG00000117713	5	COP
ENSG00000117713|ENSG00000158195	11	COP
ENSG00000117758|ENSG00000158195	16	COP
ENSG00000117758|ENSG00000180198	13	COP
ENSG00000117859|ENSG00000134744	1	COP
ENSG00000117859|ENSG00000185104	3	COP
ENSG00000118058|ENSG00000149428	8	COP
ENSG00000118217|ENSG00000132185	11	COP
ENSG00000118217|ENSG00000186517	9	COP
ENSG00000118276|ENSG00000153339	4	COP
ENSG00000118418|ENSG00000146247	2	COP
ENSG00000118503|ENSG00000135540	11	COP
ENSG00000118689|ENSG00000135535	3	COP
ENSG00000118705|ENSG00000132792	10	COP
ENSG00000118816|ENSG00000138758	3	COP
ENSG00000118873|ENSG00000136628	2	COP
ENSG00000118985|ENSG00000153113	7	COP
ENSG00000118985|ENSG00000164292	5	COP
ENSG00000118985|ENSG00000164307	6	COP
ENSG00000118985|ENSG00000175471	8	COP
ENSG00000118985|ENSG00000198677	8	COP
ENSG00000119041|ENSG00000138411	11	COP
ENSG00000119041|ENSG00000144381	5	COP
ENSG00000119203|ENSG00000134308	3	COP
ENSG00000119231|ENSG00000180370	14	COP
ENSG00000119285|ENSG00000143669	9	COP
ENSG00000119314|ENSG00000119471	7	COP
ENSG00000119314|ENSG00000136813	10	COP
ENSG00000119314|ENSG00000165185	5	COP
ENSG00000119335|ENSG00000197694	12	COP
ENSG00000119396|ENSG00000119397	6	COP
ENSG00000119396|ENSG00000136861	6	COP
ENSG00000119397|ENSG00000136861	8	COP
ENSG00000119408|ENSG00000119522	15	COP
ENSG00000119408|ENSG00000136930	11	COP
ENSG00000119408|ENSG00000148200	10	COP
ENSG00000119408|ENSG00000165209	12	COP
ENSG00000119487|ENSG00000136942	2	COP
ENSG00000119487|ENSG00000148200	3	COP
ENSG00000119487|ENSG00000165219	3	COP
ENSG00000119487|ENSG00000167081	2	COP
ENSG00000119487|ENSG00000173611	2	COP
ENSG00000119522|ENSG00000136930	11	COP
ENSG00000119522|ENSG00000136942	10	COP
ENSG00000119522|ENSG00000148200	10	COP
ENSG00000119596|ENSG00000205659	5	COP
ENSG00000119707|ENSG00000133961	7	COP
ENSG00000119707|ENSG00000156030	5	COP
ENSG00000119771|ENSG00000119778	5	COP
ENSG00000119771|ENSG00000198399	6	COP
ENSG00000119772|ENSG00000198399	7	COP
ENSG00000119778|ENSG00000198399	8	COP
ENSG00000119787|ENSG00000138061	16	COP
ENSG00000119787|ENSG00000163171	12	COP
ENSG00000119844|ENSG00000138069	12	COP
ENSG00000119844|ENSG00000138071	12	COP
ENSG00000119844|ENSG00000143951	8	COP
ENSG00000119844|ENSG00000179833	16	COP
ENSG00000119844|ENSG00000197329	11	COP
ENSG00000119917|ENSG00000185745	4	COP
ENSG00000119969|ENSG00000173145	6	COP
ENSG00000120029|ENSG00000198408	5	COP
ENSG00000120217|ENSG00000183354	9	COP
ENSG00000120217|ENSG00000197646	18	COP
ENSG00000120254|ENSG00000120278	1	COP
ENSG00000120278|ENSG00000131023	1	COP
ENSG00000120437|ENSG00000197081	5	COP
ENSG00000120438|ENSG00000197081	5	COP
ENSG00000120519|ENSG00000151612	11	COP
ENSG00000120539|ENSG00000136754	9	COP
ENSG00000120539|ENSG00000136758	9	COP
ENSG00000120549|ENSG00000150867	2	COP
ENSG00000120616|ENSG00000150093	2	COP
ENSG00000120616|ENSG00000170759	4	COP
ENSG00000120675|ENSG00000133106	8	COP
ENSG00000120690|ENSG00000150907	6	COP
ENSG00000120705|ENSG00000120725	2	COP
ENSG00000120705|ENSG00000120733	2	COP
ENSG00000120725|ENSG00000158458	8	COP
ENSG00000120860|ENSG00000136048	7	COP
ENSG00000120910|ENSG00000130227	4	COP
ENSG00000120948|ENSG00000198793	4	COP
ENSG00000120992|ENSG00000147509	2	COP
ENSG00000121060|ENSG00000153944	11	COP
ENSG00000121064|ENSG00000153944	6	COP
ENSG00000121210|ENSG00000164144	11	COP
ENSG00000121390|ENSG00000121741	4	COP
ENSG00000121390|ENSG00000196199	2	COP
ENSG00000121594|ENSG00000163389	7	COP
ENSG00000121691|ENSG00000135387	6	COP
ENSG00000121741|ENSG00000132953	2	COP
ENSG00000121741|ENSG00000196199	2	COP
ENSG00000121774|ENSG00000134644	3	COP
ENSG00000121774|ENSG00000134684	7	COP
ENSG00000121774|ENSG00000162521	7	COP
ENSG00000121774|ENSG00000175130	6	COP
ENSG00000121774|ENSG00000184007	6	COP
ENSG00000121879|ENSG00000171109	3	COP
ENSG00000121879|ENSG00000172667	3	COP
ENSG00000121892|ENSG00000121895	1	COP
ENSG00000121892|ENSG00000163694	10	COP
ENSG00000121892|ENSG00000168421	14	COP
ENSG00000122068|ENSG00000180370	4	COP
ENSG00000122068|ENSG00000182899	3	COP
ENSG00000122218|ENSG00000158710	15	COP
ENSG00000122218|ENSG00000158864	10	COP
ENSG00000122218|ENSG00000162739	16	COP
ENSG00000122218|ENSG00000186517	15	COP
ENSG00000122257|ENSG00000140750	3	COP
ENSG00000122257|ENSG00000166501	3	COP
ENSG00000122299|ENSG00000153066	22	COP
ENSG00000122299|ENSG00000171490	26	COP
ENSG00000122299|ENSG00000189067	23	COP
ENSG00000122406|ENSG00000122483	5	COP
ENSG00000122406|ENSG00000143033	5	COP
ENSG00000122406|ENSG00000154511	6	COP
ENSG00000122417|ENSG00000153936	1	COP
ENSG00000122483|ENSG00000122484	4	COP
ENSG00000122483|ENSG00000143033	4	COP
ENSG00000122483|ENSG00000154511	5	COP
ENSG00000122484|ENSG00000143033	4	COP
ENSG00000122484|ENSG00000154511	5	COP
ENSG00000122545|ENSG00000122557	3	COP
ENSG00000122565|ENSG00000122566	2	COP
ENSG00000122591|ENSG00000136231	9	COP
ENSG00000122591|ENSG00000136237	5	COP
ENSG00000122591|ENSG00000164548	9	COP
ENSG00000122862|ENSG00000122958	6	COP
ENSG00000122862|ENSG00000165732	7	COP
ENSG00000122884|ENSG00000138303	9	COP
ENSG00000122958|ENSG00000165732	6	COP
ENSG00000122986|ENSG00000174437	13	COP
ENSG00000122986|ENSG00000186298	15	COP
ENSG00000122986|ENSG00000196850	13	COP
ENSG00000122986|ENSG00000204842	9	COP
ENSG00000123104|ENSG00000211455	10	COP
ENSG00000123106|ENSG00000211455	5	COP
ENSG00000123200|ENSG00000133112	1	COP
ENSG00000123200|ENSG00000136141	8	COP
ENSG00000123200|ENSG00000136167	8	COP
ENSG00000123200|ENSG00000188342	1	COP
ENSG00000123219|ENSG00000153015	1	COP
ENSG00000123352|ENSG00000139644	2	COP
ENSG00000123352|ENSG00000161791	3	COP
ENSG00000123600|ENSG00000198586	5	COP
ENSG00000123636|ENSG00000136536	3	COP
ENSG00000123684|ENSG00000143476	5	COP
ENSG00000123983|ENSG00000163082	1	COP
ENSG00000124126|ENSG00000124198	13	COP
ENSG00000124126|ENSG00000124201	11	COP
ENSG00000124126|ENSG00000124207	15	COP
ENSG00000124126|ENSG00000124214	15	COP
ENSG00000124126|ENSG00000158470	12	COP
ENSG00000124177|ENSG00000198900	5	COP
ENSG00000124198|ENSG00000124201	11	COP
ENSG00000124198|ENSG00000124207	12	COP
ENSG00000124198|ENSG00000124214	13	COP
ENSG00000124201|ENSG00000124214	12	COP
ENSG00000124207|ENSG00000124214	14	COP
ENSG00000124214|ENSG00000158470	11	COP
ENSG00000124496|ENSG00000171467	4	COP
ENSG00000124529|ENSG00000124575	2	COP
ENSG00000124529|ENSG00000124693	2	COP
ENSG00000124529|ENSG00000158406	2	COP
ENSG00000124529|ENSG00000196532	2	COP
ENSG00000124529|ENSG00000198518	2	COP
ENSG00000124529|ENSG00000256018	2	COP
ENSG00000124575|ENSG00000124635	3	COP
ENSG00000124575|ENSG00000124693	6	COP
ENSG00000124575|ENSG00000137259	3	COP
ENSG00000124575|ENSG00000158373	6	COP
ENSG00000124575|ENSG00000158406	8	COP
ENSG00000124575|ENSG00000168274	8	COP
ENSG00000124575|ENSG00000168298	8	COP
ENSG00000124575|ENSG00000180573	7	COP
ENSG00000124575|ENSG00000180596	8	COP
ENSG00000124575|ENSG00000184825	6	COP
ENSG00000124575|ENSG00000187837	6	COP
ENSG00000124575|ENSG00000187990	6	COP
ENSG00000124575|ENSG00000188987	6	COP
ENSG00000124575|ENSG00000196226	3	COP
ENSG00000124575|ENSG00000196532	6	COP
ENSG00000124575|ENSG00000196787	7	COP
ENSG00000124575|ENSG00000197061	6	COP
ENSG00000124575|ENSG00000197409	8	COP
ENSG00000124575|ENSG00000197459	8	COP
ENSG00000124575|ENSG00000197846	8	COP
ENSG00000124575|ENSG00000197903	6	COP
ENSG00000124575|ENSG00000198518	7	COP
ENSG00000124575|ENSG00000256018	8	COP
ENSG00000124575|ENSG00000256316	7	COP
ENSG00000124635|ENSG00000158406	3	COP
ENSG00000124635|ENSG00000168274	3	COP
ENSG00000124635|ENSG00000168298	3	COP
ENSG00000124635|ENSG00000184357	4	COP
ENSG00000124635|ENSG00000196787	6	COP
ENSG00000124635|ENSG00000197061	2	COP
ENSG00000124635|ENSG00000198518	3	COP
ENSG00000124635|ENSG00000256018	3	COP
ENSG00000124635|ENSG00000256316	3	COP
ENSG00000124693|ENSG00000137259	3	COP
ENSG00000124693|ENSG00000158373	5	COP
ENSG00000124693|ENSG00000158406	6	COP
ENSG00000124693|ENSG00000168242	2	COP
ENSG00000124693|ENSG00000168274	6	COP
ENSG00000124693|ENSG00000168298	6	COP
ENSG00000124693|ENSG00000180573	6	COP
ENSG00000124693|ENSG00000180596	6	COP
ENSG00000124693|ENSG00000187837	6	COP
ENSG00000124693|ENSG00000187990	5	COP
ENSG00000124693|ENSG00000188987	5	COP
ENSG00000124693|ENSG00000196226	3	COP
ENSG00000124693|ENSG00000196532	6	COP
ENSG00000124693|ENSG00000197061	6	COP
ENSG00000124693|ENSG00000197409	6	COP
ENSG00000124693|ENSG00000197459	6	COP
ENSG00000124693|ENSG00000197846	6	COP
ENSG00000124693|ENSG00000198518	6	COP
ENSG00000124693|ENSG00000256018	6	COP
ENSG00000124693|ENSG00000256316	6	COP
ENSG00000124762|ENSG00000137200	9	COP
ENSG00000124789|ENSG00000124795	2	COP
ENSG00000124942|ENSG00000134824	8	COP
ENSG00000124942|ENSG00000149480	9	COP
ENSG00000125107|ENSG00000125166	2	COP
ENSG00000125246|ENSG00000175198	13	COP
ENSG00000125304|ENSG00000169508	22	COP
ENSG00000125304|ENSG00000175198	16	COP
ENSG00000125386|ENSG00000197386	14	COP
ENSG00000125686|ENSG00000131747	9	COP
ENSG00000125686|ENSG00000167258	14	COP
ENSG00000125691|ENSG00000167258	7	COP
ENSG00000125726|ENSG00000141968	13	COP
ENSG00000125726|ENSG00000160633	4	COP
ENSG00000125726|ENSG00000171105	14	COP
ENSG00000125772|ENSG00000132646	5	COP
ENSG00000125885|ENSG00000132646	2	COP
ENSG00000125944|ENSG00000142676	5	COP
ENSG00000126067|ENSG00000146463	4	COP
ENSG00000126070|ENSG00000146463	4	COP
ENSG00000126653|ENSG00000141298	2	COP
ENSG00000126653|ENSG00000160551	2	COP
ENSG00000126698|ENSG00000180198	14	COP
ENSG00000126777|ENSG00000126787	6	COP
ENSG00000126777|ENSG00000168175	7	COP
ENSG00000126777|ENSG00000198554	7	COP
ENSG00000126787|ENSG00000198554	6	COP
ENSG00000126804|ENSG00000154001	7	COP
ENSG00000126821|ENSG00000154001	8	COP
ENSG00000127022|ENSG00000169045	3	COP
ENSG00000127124|ENSG00000198815	8	COP
ENSG00000127314|ENSG00000166225	1	COP
ENSG00000127603|ENSG00000131236	8	COP
ENSG00000127616|ENSG00000129351	15	COP
ENSG00000127616|ENSG00000130816	12	COP
ENSG00000128050|ENSG00000174780	1	COP
ENSG00000128563|ENSG00000257923	10	COP
ENSG00000128805|ENSG00000128815	10	COP
ENSG00000129083|ENSG00000133818	1	COP
ENSG00000129083|ENSG00000197601	1	COP
ENSG00000129158|ENSG00000134333	3	COP
ENSG00000129315|ENSG00000139644	1	COP
ENSG00000129351|ENSG00000130816	11	COP
ENSG00000129515|ENSG00000198604	2	COP
ENSG00000129534|ENSG00000187790	1	COP
ENSG00000129657|ENSG00000184640	9	COP
ENSG00000130396|ENSG00000213066	10	COP
ENSG00000130402|ENSG00000196235	8	COP
ENSG00000130413|ENSG00000184014	5	COP
ENSG00000130413|ENSG00000205339	5	COP
ENSG00000130429|ENSG00000196367	3	COP
ENSG00000130779|ENSG00000139697	4	COP
ENSG00000130935|ENSG00000171634	7	COP
ENSG00000131051|ENSG00000198646	3	COP
ENSG00000131323|ENSG00000140153	11	COP
ENSG00000131323|ENSG00000185215	12	COP
ENSG00000131323|ENSG00000197102	12	COP
ENSG00000131323|ENSG00000198752	9	COP
ENSG00000131375|ENSG00000206560	10	COP
ENSG00000131378|ENSG00000154814	13	COP
ENSG00000131378|ENSG00000154822	15	COP
ENSG00000131378|ENSG00000206560	8	COP
ENSG00000131473|ENSG00000168259	3	COP
ENSG00000131473|ENSG00000168610	6	COP
ENSG00000131473|ENSG00000173812	2	COP
ENSG00000131504|ENSG00000170445	8	COP
ENSG00000131747|ENSG00000161405	12	COP
ENSG00000131747|ENSG00000167258	9	COP
ENSG00000131844|ENSG00000145734	1	COP
ENSG00000132185|ENSG00000186517	10	COP
ENSG00000132256|ENSG00000132274	4	COP
ENSG00000132300|ENSG00000132305	4	COP
ENSG00000132300|ENSG00000152291	3	COP
ENSG00000132305|ENSG00000152291	3	COP
ENSG00000132383|ENSG00000174231	14	COP
ENSG00000132466|ENSG00000163738	3	COP
ENSG00000132475|ENSG00000177885	9	COP
ENSG00000132507|ENSG00000161960	3	COP
ENSG00000132507|ENSG00000181222	3	COP
ENSG00000132530|ENSG00000161960	3	COP
ENSG00000132549|ENSG00000164919	1	COP
ENSG00000132780|ENSG00000142937	6	COP
ENSG00000132780|ENSG00000142945	4	COP
ENSG00000132780|ENSG00000159592	6	COP
ENSG00000132824|ENSG00000166913	4	COP
ENSG00000132842|ENSG00000145685	5	COP
ENSG00000132842|ENSG00000164253	2	COP
ENSG00000132842|ENSG00000171530	3	COP
ENSG00000132953|ENSG00000165487	1	COP
ENSG00000132953|ENSG00000180776	1	COP
ENSG00000132963|ENSG00000139514	2	COP
ENSG00000132963|ENSG00000152520	4	COP
ENSG00000133030|ENSG00000141027	5	COP
ENSG00000133030|ENSG00000240505	6	COP
ENSG00000133119|ENSG00000133121	6	COP
ENSG00000133121|ENSG00000244754	2	COP
ENSG00000133226|ENSG00000142676	5	COP
ENSG00000133226|ENSG00000169504	12	COP
ENSG00000133226|ENSG00000183726	8	COP
ENSG00000133226|ENSG00000204178	8	COP
ENSG00000133313|ENSG00000215421	2	COP
ENSG00000133639|ENSG00000257242	22	COP
ENSG00000133789|ENSG00000184014	6	COP
ENSG00000133789|ENSG00000205339	6	COP
ENSG00000133794|ENSG00000197601	1	COP
ENSG00000133818|ENSG00000148925	2	COP
ENSG00000133818|ENSG00000197601	2	COP
ENSG00000133835|ENSG00000172869	8	COP
ENSG00000133943|ENSG00000198668	10	COP
ENSG00000134001|ENSG00000171723	1	COP
ENSG00000134001|ENSG00000182185	8	COP
ENSG00000134108|ENSG00000134109	11	COP
ENSG00000134108|ENSG00000150995	12	COP
ENSG00000134109|ENSG00000150995	15	COP
ENSG00000134242|ENSG00000197323	2	COP
ENSG00000134255|ENSG00000143119	12	COP
ENSG00000134255|ENSG00000162777	11	COP
ENSG00000134294|ENSG00000139218	6	COP
ENSG00000134294|ENSG00000189079	7	COP
ENSG00000134308|ENSG00000134313	2	COP
ENSG00000134308|ENSG00000151694	2	COP
ENSG00000134308|ENSG00000163009	2	COP
ENSG00000134318|ENSG00000143870	3	COP
ENSG00000134444|ENSG00000197563	7	COP
ENSG00000134574|ENSG00000149187	6	COP
ENSG00000134574|ENSG00000175216	2	COP
ENSG00000134644|ENSG00000162511	3	COP
ENSG00000134644|ENSG00000184007	3	COP
ENSG00000134684|ENSG00000184007	5	COP
ENSG00000134759|ENSG00000134775	2	COP
ENSG00000134824|ENSG00000167986	8	COP
ENSG00000134954|ENSG00000151702	15	COP
ENSG00000134982|ENSG00000172795	3	COP
ENSG00000134987|ENSG00000152495	2	COP
ENSG00000134987|ENSG00000164209	2	COP
ENSG00000134987|ENSG00000164211	2	COP
ENSG00000135148|ENSG00000173064	8	COP
ENSG00000135316|ENSG00000135317	2	COP
ENSG00000135334|ENSG00000188994	9	COP
ENSG00000135336|ENSG00000188994	9	COP
ENSG00000135365|ENSG00000175216	1	COP
ENSG00000135372|ENSG00000135387	7	COP
ENSG00000135387|ENSG00000166016	8	COP
ENSG00000135387|ENSG00000176102	5	COP
ENSG00000135457|ENSG00000161813	4	COP
ENSG00000135486|ENSG00000197111	1	COP
ENSG00000135506|ENSG00000196531	3	COP
ENSG00000135605|ENSG00000145246	6	COP
ENSG00000135624|ENSG00000144036	1	COP
ENSG00000135624|ENSG00000187605	6	COP
ENSG00000135679|ENSG00000166225	1	COP
ENSG00000135823|ENSG00000198216	10	COP
ENSG00000135829|ENSG00000135862	8	COP
ENSG00000135829|ENSG00000143344	5	COP
ENSG00000135829|ENSG00000162704	5	COP
ENSG00000135847|ENSG00000143324	6	COP
ENSG00000135847|ENSG00000198216	8	COP
ENSG00000135862|ENSG00000143344	7	COP
ENSG00000135862|ENSG00000162704	7	COP
ENSG00000135870|ENSG00000152061	2	COP
ENSG00000135899|ENSG00000135932	17	COP
ENSG00000135899|ENSG00000153827	12	COP
ENSG00000135899|ENSG00000173692	16	COP
ENSG00000135932|ENSG00000153827	12	COP
ENSG00000135932|ENSG00000173692	22	COP
ENSG00000135932|ENSG00000187514	12	COP
ENSG00000135945|ENSG00000158417	1	COP
ENSG00000135968|ENSG00000153201	3	COP
ENSG00000135968|ENSG00000172985	2	COP
ENSG00000135999|ENSG00000204406	1	COP
ENSG00000136040|ENSG00000173588	14	COP
ENSG00000136051|ENSG00000171310	6	COP
ENSG00000136051|ENSG00000198431	4	COP
ENSG00000136068|ENSG00000163681	6	COP
ENSG00000136141|ENSG00000136167	8	COP
ENSG00000136143|ENSG00000139687	2	COP
ENSG00000136161|ENSG00000139687	3	COP
ENSG00000136231|ENSG00000164548	9	COP
ENSG00000136381|ENSG00000185787	5	COP
ENSG00000136436|ENSG00000141293	2	COP
ENSG00000136448|ENSG00000186566	4	COP
ENSG00000136450|ENSG00000153944	5	COP
ENSG00000136485|ENSG00000198231	1	COP
ENSG00000136527|ENSG00000156976	4	COP
ENSG00000136573|ENSG00000171044	13	COP
ENSG00000136628|ENSG00000143353	1	COP
ENSG00000136643|ENSG00000143494	8	COP
ENSG00000136643|ENSG00000162769	7	COP
ENSG00000136709|ENSG00000163166	3	COP
ENSG00000136709|ENSG00000169967	3	COP
ENSG00000136754|ENSG00000136758	9	COP
ENSG00000136770|ENSG00000150867	6	COP
ENSG00000136930|ENSG00000148200	10	COP
ENSG00000136930|ENSG00000165219	4	COP
ENSG00000136937|ENSG00000136938	8	COP
ENSG00000137075|ENSG00000137076	4	COP
ENSG00000137075|ENSG00000147905	11	COP
ENSG00000137075|ENSG00000165304	14	COP
ENSG00000137075|ENSG00000196092	10	COP
ENSG00000137076|ENSG00000165280	5	COP
ENSG00000137145|ENSG00000137154	1	COP
ENSG00000137200|ENSG00000156639	5	COP
ENSG00000137259|ENSG00000158406	3	COP
ENSG00000137259|ENSG00000168274	3	COP
ENSG00000137259|ENSG00000168298	3	COP
ENSG00000137259|ENSG00000180596	3	COP
ENSG00000137259|ENSG00000187837	3	COP
ENSG00000137259|ENSG00000196532	3	COP
ENSG00000137259|ENSG00000197061	3	COP
ENSG00000137259|ENSG00000197459	3	COP
ENSG00000137259|ENSG00000197846	3	COP
ENSG00000137259|ENSG00000198518	3	COP
ENSG00000137259|ENSG00000256018	3	COP
ENSG00000137259|ENSG00000256316	3	COP
ENSG00000137478|ENSG00000175582	8	COP
ENSG00000137571|ENSG00000140396	5	COP
ENSG00000137601|ENSG00000145439	4	COP
ENSG00000137601|ENSG00000154447	4	COP
ENSG00000137642|ENSG00000149403	11	COP
ENSG00000137710|ENSG00000149289	8	COP
ENSG00000137764|ENSG00000166949	5	COP
ENSG00000137770|ENSG00000167004	4	COP
ENSG00000137776|ENSG00000137845	11	COP
ENSG00000137776|ENSG00000140299	6	COP
ENSG00000137776|ENSG00000157450	7	COP
ENSG00000137776|ENSG00000157483	12	COP
ENSG00000137804|ENSG00000137815	6	COP
ENSG00000137804|ENSG00000174197	5	COP
ENSG00000137812|ENSG00000137815	4	COP
ENSG00000137815|ENSG00000174197	4	COP
ENSG00000137845|ENSG00000140299	5	COP
ENSG00000137845|ENSG00000157450	7	COP
ENSG00000137845|ENSG00000157483	12	COP
ENSG00000137871|ENSG00000140262	1	COP
ENSG00000137959|ENSG00000137965	2	COP
ENSG00000137959|ENSG00000162613	2	COP
ENSG00000137965|ENSG00000162613	2	COP
ENSG00000138032|ENSG00000143919	6	COP
ENSG00000138061|ENSG00000163171	12	COP
ENSG00000138069|ENSG00000138071	14	COP
ENSG00000138069|ENSG00000179833	17	COP
ENSG00000138069|ENSG00000197329	12	COP
ENSG00000138071|ENSG00000179833	16	COP
ENSG00000138081|ENSG00000143933	6	COP
ENSG00000138081|ENSG00000162869	3	COP
ENSG00000138081|ENSG00000170802	2	COP
ENSG00000138095|ENSG00000143919	6	COP
ENSG00000138138|ENSG00000171862	9	COP
ENSG00000138279|ENSG00000156110	3	COP
ENSG00000138293|ENSG00000198964	5	COP
ENSG00000138303|ENSG00000197746	16	COP
ENSG00000138363|ENSG00000138376	3	COP
ENSG00000138385|ENSG00000138398	1	COP
ENSG00000138398|ENSG00000138399	1	COP
ENSG00000138411|ENSG00000144381	4	COP
ENSG00000138430|ENSG00000154518	2	COP
ENSG00000138430|ENSG00000172845	4	COP
ENSG00000138496|ENSG00000145088	12	COP
ENSG00000138496|ENSG00000163840	17	COP
ENSG00000138496|ENSG00000173193	15	COP
ENSG00000138496|ENSG00000173200	15	COP
ENSG00000138496|ENSG00000173226	13	COP
ENSG00000138496|ENSG00000173230	18	COP
ENSG00000138496|ENSG00000180353	17	COP
ENSG00000138623|ENSG00000156642	7	COP
ENSG00000138640|ENSG00000138646	2	COP
ENSG00000138640|ENSG00000163644	2	COP
ENSG00000138642|ENSG00000138646	2	COP
ENSG00000138646|ENSG00000163644	2	COP
ENSG00000138668|ENSG00000138674	9	COP
ENSG00000138668|ENSG00000145287	8	COP
ENSG00000138668|ENSG00000152795	8	COP
ENSG00000138668|ENSG00000189308	8	COP
ENSG00000138674|ENSG00000152795	8	COP
ENSG00000138688|ENSG00000164111	2	COP
ENSG00000138698|ENSG00000151247	2	COP
ENSG00000138735|ENSG00000150961	1	COP
ENSG00000138777|ENSG00000145348	1	COP
ENSG00000138777|ENSG00000168769	9	COP
ENSG00000138778|ENSG00000138821	1	COP
ENSG00000139116|ENSG00000139117	3	COP
ENSG00000139116|ENSG00000173208	2	COP
ENSG00000139116|ENSG00000188906	2	COP
ENSG00000139117|ENSG00000173208	2	COP
ENSG00000139146|ENSG00000151746	10	COP
ENSG00000139146|ENSG00000174718	10	COP
ENSG00000139218|ENSG00000189079	9	COP
ENSG00000139597|ENSG00000244754	2	COP
ENSG00000139613|ENSG00000170581	6	COP
ENSG00000139618|ENSG00000244754	2	COP
ENSG00000139644|ENSG00000161791	3	COP
ENSG00000139644|ENSG00000161813	3	COP
ENSG00000139697|ENSG00000139726	5	COP
ENSG00000139697|ENSG00000150977	7	COP
ENSG00000140105|ENSG00000196405	3	COP
ENSG00000140262|ENSG00000151575	1	COP
ENSG00000140262|ENSG00000181827	2	COP
ENSG00000140299|ENSG00000157450	4	COP
ENSG00000140299|ENSG00000157483	7	COP
ENSG00000140374|ENSG00000140386	6	COP
ENSG00000140525|ENSG00000140534	4	COP
ENSG00000140575|ENSG00000197299	8	COP
ENSG00000140575|ENSG00000198901	10	COP
ENSG00000140694|ENSG00000179889	3	COP
ENSG00000140694|ENSG00000186260	2	COP
ENSG00000140718|ENSG00000177200	4	COP
ENSG00000140853|ENSG00000159579	7	COP
ENSG00000141002|ENSG00000167522	5	COP
ENSG00000141027|ENSG00000240505	6	COP
ENSG00000141252|ENSG00000174231	6	COP
ENSG00000141279|ENSG00000141293	2	COP
ENSG00000141293|ENSG00000198740	3	COP
ENSG00000141298|ENSG00000160551	2	COP
ENSG00000141380|ENSG00000141384	6	COP
ENSG00000141425|ENSG00000141429	1	COP
ENSG00000141506|ENSG00000170310	6	COP
ENSG00000141506|ENSG00000174083	9	COP
ENSG00000141564|ENSG00000173821	7	COP
ENSG00000141564|ENSG00000184009	4	COP
ENSG00000141867|ENSG00000167460	6	COP
ENSG00000141968|ENSG00000171105	13	COP
ENSG00000142166|ENSG00000159131	12	COP
ENSG00000142599|ENSG00000171608	6	COP
ENSG00000142687|ENSG00000146463	4	COP
ENSG00000142864|ENSG00000198160	5	COP
ENSG00000142937|ENSG00000159592	4	COP
ENSG00000143033|ENSG00000154511	5	COP
ENSG00000143119|ENSG00000162777	10	COP
ENSG00000143164|ENSG00000143190	5	COP
ENSG00000143164|ENSG00000197965	5	COP
ENSG00000143164|ENSG00000198771	5	COP
ENSG00000143164|ENSG00000213064	5	COP
ENSG00000143190|ENSG00000197965	5	COP
ENSG00000143190|ENSG00000198771	5	COP
ENSG00000143321|ENSG00000163468	8	COP
ENSG00000143324|ENSG00000198216	7	COP
ENSG00000143344|ENSG00000162704	8	COP
ENSG00000143384|ENSG00000143398	5	COP
ENSG00000143384|ENSG00000143401	7	COP
ENSG00000143384|ENSG00000143420	8	COP
ENSG00000143384|ENSG00000143442	4	COP
ENSG00000143384|ENSG00000163125	8	COP
ENSG00000143384|ENSG00000163131	8	COP
ENSG00000143398|ENSG00000143401	4	COP
ENSG00000143398|ENSG00000143420	5	COP
ENSG00000143398|ENSG00000143442	5	COP
ENSG00000143398|ENSG00000163125	5	COP
ENSG00000143398|ENSG00000163131	5	COP
ENSG00000143401|ENSG00000143420	7	COP
ENSG00000143401|ENSG00000163125	7	COP
ENSG00000143401|ENSG00000163131	7	COP
ENSG00000143442|ENSG00000163131	4	COP
ENSG00000143476|ENSG00000143493	7	COP
ENSG00000143549|ENSG00000143614	13	COP
ENSG00000143549|ENSG00000143621	8	COP
ENSG00000143603|ENSG00000143614	7	COP
ENSG00000143614|ENSG00000143621	9	COP
ENSG00000143614|ENSG00000160710	11	COP
ENSG00000143621|ENSG00000160710	7	COP
ENSG00000143748|ENSG00000162923	5	COP
ENSG00000143799|ENSG00000143815	6	COP
ENSG00000143815|ENSG00000162923	3	COP
ENSG00000143870|ENSG00000163009	1	COP
ENSG00000143870|ENSG00000171848	1	COP
ENSG00000143951|ENSG00000143952	5	COP
ENSG00000143951|ENSG00000179833	9	COP
ENSG00000143951|ENSG00000197329	7	COP
ENSG00000143952|ENSG00000179833	10	COP
ENSG00000143952|ENSG00000197329	9	COP
ENSG00000144468|ENSG00000173744	5	COP
ENSG00000144535|ENSG00000173692	12	COP
ENSG00000144580|ENSG00000163466	3	COP
ENSG00000144674|ENSG00000168016	1	COP
ENSG00000144674|ENSG00000172939	1	COP
ENSG00000145088|ENSG00000173193	12	COP
ENSG00000145088|ENSG00000173200	12	COP
ENSG00000145088|ENSG00000173226	12	COP
ENSG00000145088|ENSG00000173230	13	COP
ENSG00000145216|ENSG00000184178	3	COP
ENSG00000145287|ENSG00000152795	8	COP
ENSG00000145349|ENSG00000145362	1	COP
ENSG00000145362|ENSG00000145365	5	COP
ENSG00000145439|ENSG00000154447	4	COP
ENSG00000145495|ENSG00000150753	8	COP
ENSG00000145495|ENSG00000164236	7	COP
ENSG00000145685|ENSG00000164329	4	COP
ENSG00000145743|ENSG00000151422	3	COP
ENSG00000145743|ENSG00000184349	5	COP
ENSG00000145779|ENSG00000172869	10	COP
ENSG00000145860|ENSG00000164330	10	COP
ENSG00000145901|ENSG00000145907	17	COP
ENSG00000145901|ENSG00000164587	11	COP
ENSG00000145901|ENSG00000197043	23	COP
ENSG00000145907|ENSG00000197043	16	COP
ENSG00000145982|ENSG00000153046	2	COP
ENSG00000146143|ENSG00000151914	5	COP
ENSG00000146282|ENSG00000188994	8	COP
ENSG00000146701|ENSG00000170027	2	COP
ENSG00000146731|ENSG00000154978	5	COP
ENSG00000147316|ENSG00000155189	6	COP
ENSG00000147421|ENSG00000197892	10	COP
ENSG00000147509|ENSG00000187735	2	COP
ENSG00000147526|ENSG00000147548	11	COP
ENSG00000147526|ENSG00000168615	5	COP
ENSG00000147548|ENSG00000168615	5	COP
ENSG00000147677|ENSG00000164754	1	COP
ENSG00000147905|ENSG00000165304	11	COP
ENSG00000147905|ENSG00000196092	13	COP
ENSG00000148053|ENSG00000165119	2	COP
[truncated: 3,141 more rows]

## Sheet: Fig4d
Source data for Fig. 4d. Number of COPs with Hi-C support for shared enhancers.
Group	Hi-C contacts	# Gene pairs
COP	Supported	1374
COP	Not supported	1215
Non-COP	Supported	293
Non-COP	Not supported	2296
